# Supplementary material for: Phenotype-based probabilistic analysis of heterogeneous responses to cancer drugs and their combination efficacy
Source: PLoS Comput Biol. 2020 Feb 21;16(2):e1007688. doi: 10.1371/journal.pcbi.1007688 (PMC7055924; doi:10.1371/journal.pcbi.1007688)
Supplement: S1 Table — Presented data are associated with Fig 3A. (XLSX) [file pcbi.1007688.s007.xlsx]

## Sheet: COLO858-Vem live cell count
Description: Dynamic changes in live cell count measured from time-lapse live cell microscopy data for COLO858 cell responses to different doses of Vemurafenib (Vem) or Vehicle (DMSO)
Time (hr)	DMSO	DMSO	DMSO	DMSO	Vem (0.032 µM)	Vem (0.032 µM)	Vem (0.032 µM)	Vem (0.032 µM)	Vem (0.1 µM)	Vem (0.1 µM)	Vem (0.1 µM)	Vem (0.1 µM)	Vem (0.32 µM)	Vem (0.32 µM)	Vem (0.32 µM)	Vem (0.32 µM)	Vem (1 µM)	Vem (1 µM)	Vem (1 µM)	Vem (1 µM)	Vem (3.2 µM)	Vem (3.2 µM)	Vem (3.2 µM)	Vem (3.2 µM)
0.13	54	67	65	61	41	43	52	76	77	111	81	81	74	81	48	82	60	87	87	83	101	88	84	84
0.27	56	72	66	59	43	46	50	82	85	114	90	86	74	85	51	84	61	97	84	87	108	84	90	87
0.4	55	75	69	58	42	50	57	81	89	112	83	92	80	90	49	84	53	95	91	88	109	83	94	86
0.53	53	78	66	63	42	46	63	81	87	114	86	86	79	86	56	90	62	99	94	86	106	88	93	90
0.67	59	69	71	67	47	54	60	85	92	117	85	89	81	91	54	84	61	101	94	87	109	98	97	92
0.8	61	74	70	68	47	53	62	92	85	117	95	88	83	85	56	85	66	96	93	84	105	100	101	92
0.93	62	74	73	69	44	52	58	85	85	123	95	89	84	87	59	83	68	99	88	87	104	101	104	95
1.07	60	73	74	68	49	51	56	86	89	118	92	90	88	91	57	85	66	104	94	85	110	109	95	95
1.2	65	79	76	65	52	51	61	80	88	123	94	94	84	87	54	88	71	100	98	85	108	110	98	97
1.33	64	77	81	70	53	48	63	87	87	132	92	89	86	94	48	86	70	99	98	83	110	111	99	99
1.47	63	81	83	69	54	53	66	89	86	129	91	89	86	96	53	84	67	101	98	87	105	117	100	102
1.6	65	79	87	67	49	51	63	83	90	134	93	84	88	98	53	92	64	105	101	90	101	116	98	97
1.73	66	81	84	70	52	54	64	86	95	136	97	83	84	102	53	93	65	98	97	90	106	117	100	96
1.87	66	82	82	71	53	49	66	80	96	140	96	84	87	98	54	95	64	103	103	90	108	111	99	95
2	63	84	83	73	52	50	66	85	102	136	98	85	91	96	53	90	63	101	107	85	117	119	105	96
2.13	67	83	80	72	52	45	67	87	95	127	97	89	90	96	51	91	61	110	105	92	110	118	104	92
2.27	66	87	81	71	55	49	69	88	100	132	101	89	89	97	57	85	64	110	97	89	116	119	106	86
2.4	66	86	82	76	50	48	69	82	93	126	102	80	89	90	59	97	66	110	102	90	112	121	105	94
2.53	64	86	80	74	56	50	69	80	97	130	96	86	85	102	60	99	64	107	102	93	110	126	104	97
2.67	69	86	81	78	57	52	68	84	94	124	95	85	80	101	60	98	67	106	103	97	105	122	108	102
2.8	67	83	77	76	56	53	70	83	97	118	97	91	86	102	59	96	65	110	105	90	114	125	110	98
2.93	64	80	82	75	61	54	68	85	101	126	103	91	91	101	60	99	66	113	114	92	108	123	113	97
3.07	59	83	78	72	57	56	70	83	102	126	102	88	94	101	59	99	72	109	111	96	109	123	110	98
3.2	61	81	80	75	56	54	63	88	103	135	103	96	98	102	60	98	67	108	110	95	109	124	113	99
3.33	57	78	82	72	62	54	70	82	104	137	107	91	96	100	63	103	68	111	111	87	115	131	125	95
3.47	62	82	80	68	69	57	72	83	101	137	106	93	96	101	59	101	70	112	112	90	113	131	125	96
3.6	60	85	79	72	64	56	70	82	109	142	105	94	94	105	59	104	71	114	117	89	121	130	126	97
3.73	61	80	79	75	60	56	68	85	101	134	111	92	88	106	61	100	70	113	110	94	122	133	129	104
3.87	67	76	75	68	57	55	72	93	106	134	108	94	93	106	59	103	72	107	117	97	127	125	126	98
4	64	85	81	76	58	54	73	88	115	138	105	97	99	104	56	96	70	108	111	92	125	132	125	99
4.13	68	83	81	77	56	51	70	91	107	139	106	92	92	105	55	102	74	114	107	94	125	123	115	95
4.27	69	84	83	77	56	53	69	90	109	135	102	88	92	105	54	97	78	107	110	90	121	133	117	100
4.4	73	84	79	72	62	51	69	87	111	133	101	95	101	106	58	101	73	111	112	97	123	130	121	100
4.53	70	84	85	73	62	51	69	87	113	137	104	99	100	104	60	101	75	114	105	99	120	129	116	107
4.67	75	86	79	76	59	50	70	85	101	139	100	93	101	103	58	97	69	112	107	98	131	131	121	114
4.8	69	91	76	76	60	46	67	83	108	136	98	100	104	106	55	99	68	110	112	101	128	127	121	109
4.93	75	87	80	78	62	53	75	90	109	131	100	104	107	108	61	103	71	110	108	98	130	133	125	111
5.07	65	89	77	69	61	53	73	93	106	122	105	100	106	107	58	101	70	110	111	100	129	128	117	108
5.2	67	87	85	68	62	55	67	84	106	130	111	97	103	111	58	97	69	114	110	102	131	126	115	116
5.33	71	90	89	67	63	60	68	85	102	132	114	102	105	112	58	104	68	119	113	99	136	136	121	114
5.47	73	85	83	65	60	53	68	89	102	149	117	101	106	104	58	104	64	116	114	93	139	128	127	112
5.6	75	88	79	65	68	54	72	89	105	142	109	98	111	110	56	102	62	119	119	100	135	135	124	111
5.73	76	86	82	62	64	55	69	93	111	143	106	100	111	116	60	104	63	115	119	101	128	137	132	108
5.87	76	90	84	67	60	51	71	93	110	141	109	106	116	117	59	102	60	119	118	100	128	132	131	110
6	78	98	84	67	57	55	64	93	113	141	113	104	110	118	59	106	67	109	120	101	133	133	128	105
6.13	76	93	80	66	62	56	59	96	119	138	113	103	107	103	57	105	68	116	115	104	135	135	131	108
6.27	78	90	78	70	63	54	65	93	116	140	112	94	113	98	59	108	66	118	116	104	134	136	132	108
6.4	75	91	75	69	59	52	70	97	119	144	109	94	116	104	62	109	64	114	120	103	128	137	133	113
6.53	72	92	77	68	59	57	69	95	120	148	111	94	112	122	60	109	65	117	119	102	131	133	136	117
6.67	74	88	73	74	60	56	70	93	117	153	107	100	115	123	59	108	64	120	124	102	131	135	133	111
6.8	73	89	71	73	61	56	70	90	112	150	110	95	114	116	63	108	65	124	123	104	132	137	129	117
6.93	73	87	79	69	60	57	69	97	107	148	115	96	115	120	61	110	65	122	116	101	134	135	126	113
7.07	76	85	78	72	63	58	69	94	101	143	114	98	113	127	63	107	65	121	122	103	133	138	126	112
7.2	76	88	75	71	60	57	77	98	107	145	113	97	111	129	60	108	70	124	120	100	132	142	128	111
7.33	76	92	81	73	59	53	74	104	106	143	121	96	112	127	65	112	71	124	119	102	131	140	135	112
7.47	77	91	76	78	61	58	71	106	104	145	118	98	110	129	66	108	69	130	115	100	133	141	132	117
7.6	77	91	75	76	59	61	77	110	102	146	119	102	109	126	68	108	70	124	120	101	132	140	136	110
7.73	82	90	81	78	66	55	77	109	108	145	118	100	110	129	62	112	73	129	118	106	138	138	134	110
7.87	78	86	80	78	66	59	77	110	109	151	119	101	112	120	64	114	73	123	120	106	142	138	138	106
8	80	93	84	83	64	64	70	108	114	148	116	98	110	124	58	113	71	121	124	108	135	145	138	116
8.13	79	91	86	85	68	60	71	108	111	147	124	102	110	123	63	112	72	131	121	110	136	144	145	111
8.27	80	90	86	80	62	66	75	107	109	160	128	103	111	126	63	115	75	133	128	111	141	145	139	110
8.4	79	93	84	82	68	63	73	110	114	156	118	98	111	126	62	117	74	134	130	108	142	146	139	110
8.53	78	93	86	81	71	62	73	111	120	149	120	96	112	124	70	115	79	135	127	112	143	145	136	107
8.67	81	97	89	82	67	58	80	115	115	146	124	101	111	125	68	122	79	133	129	111	144	149	136	108
8.8	84	93	92	80	63	64	80	111	116	152	123	103	113	130	68	117	78	139	133	108	143	144	141	110
8.93	86	94	88	82	62	57	79	114	115	157	121	104	112	135	71	117	81	138	135	106	144	149	139	113
9.07	84	100	86	79	66	56	78	114	116	154	125	106	114	139	68	117	81	141	130	107	143	140	139	109
9.2	85	101	86	79	63	61	79	111	121	156	122	108	113	135	72	115	81	140	130	105	146	146	136	112
9.33	90	103	87	79	66	62	77	110	129	161	131	107	115	136	70	119	71	142	121	108	144	145	137	101
9.47	92	105	84	83	64	61	75	110	125	163	125	101	113	147	73	118	73	141	125	109	144	146	139	110
9.6	91	98	83	87	63	61	76	120	121	165	128	101	114	146	75	118	67	138	128	112	146	156	142	115
9.73	93	97	85	84	64	65	74	113	121	165	130	106	113	146	73	119	72	141	126	106	150	156	141	115
9.87	86	97	86	85	67	64	77	113	123	164	133	102	118	139	74	119	71	139	123	108	150	157	141	115
10	89	99	85	82	66	63	79	113	129	160	130	101	122	144	71	117	73	140	126	105	151	154	135	119
10.13	89	102	90	82	68	63	76	106	125	159	134	98	118	138	69	122	72	133	124	108	154	149	142	123
10.27	94	98	87	80	76	61	85	103	130	160	139	108	120	145	76	128	75	140	127	106	154	159	144	125
10.4	89	98	89	81	67	64	88	105	130	163	134	104	115	141	71	131	70	136	130	109	154	160	139	125
10.53	92	101	88	77	61	59	93	110	136	168	130	110	115	143	74	128	71	141	124	109	155	163	140	125
10.67	92	106	87	80	73	63	97	112	132	171	132	108	116	150	75	129	69	138	122	111	154	160	138	123
10.8	90	106	83	86	72	61	101	111	127	167	134	113	114	153	77	126	72	136	126	115	154	160	143	129
10.93	87	100	88	82	72	61	102	116	132	179	135	113	115	144	72	128	79	130	125	111	150	159	138	129
11.07	94	104	90	85	73	63	103	117	129	175	136	117	116	148	75	130	76	134	126	105	154	156	143	130
11.2	91	97	92	89	73	63	108	112	130	178	123	117	119	144	74	125	80	135	125	107	152	152	146	131
11.33	92	95	95	84	69	64	105	109	133	178	128	115	121	153	72	128	77	141	124	111	155	158	149	130
11.47	89	95	88	87	74	67	105	116	135	184	128	115	113	156	76	129	82	137	126	111	155	160	151	130
11.6	92	104	90	88	73	67	104	117	136	179	133	123	118	158	76	127	78	141	123	110	157	161	153	130
11.73	99	102	90	94	73	69	100	115	142	181	127	117	121	159	77	129	76	141	122	112	154	162	156	127
11.87	96	101	90	90	75	64	103	116	143	184	127	118	119	156	73	137	80	145	129	112	152	169	158	127
12	96	100	91	91	76	67	106	118	143	189	132	123	122	160	77	134	82	147	140	117	159	168	156	127
12.13	95	102	87	92	78	70	106	109	133	181	134	116	121	155	76	135	80	145	130	117	161	168	154	126
12.27	99	98	90	94	73	67	109	111	129	185	137	115	127	158	78	132	82	145	130	119	166	172	152	128
12.4	102	102	93	97	72	69	107	114	132	184	136	119	128	158	77	131	82	142	132	120	166	167	158	127
12.53	98	97	85	93	70	63	105	112	136	188	134	130	125	162	77	133	83	144	132	120	169	166	154	128
12.67	96	101	88	96	81	69	103	117	139	186	136	121	130	157	77	137	87	143	129	124	167	164	160	130
12.8	91	106	85	99	74	75	108	114	138	190	135	121	134	152	80	137	86	140	130	123	170	165	163	130
12.93	95	101	85	95	72	73	106	108	145	191	141	122	139	163	82	138	86	142	130	122	168	162	163	128
13.07	94	107	91	95	75	69	109	110	143	189	145	120	138	161	80	139	86	142	130	120	168	164	159	125
13.2	95	104	92	93	76	72	108	121	145	190	142	122	139	162	80	138	88	142	131	120	164	160	156	124
13.33	97	96	93	88	77	70	107	120	145	188	138	121	136	161	82	137	89	148	128	120	164	162	158	126
13.47	98	100	91	96	73	69	109	123	147	192	147	125	139	161	85	145	90	153	126	121	163	166	153	131
13.6	96	106	97	89	78	68	115	123	145	194	134	126	131	162	83	147	93	151	128	124	165	167	158	132
13.73	94	103	100	91	75	65	118	120	144	198	132	126	135	161	85	140	90	149	130	119	171	171	165	132
13.87	100	104	94	91	77	68	113	119	147	193	132	131	134	155	88	141	91	154	130	121	167	171	165	127
14	97	107	98	96	77	69	110	119	152	194	133	135	131	163	88	146	93	153	127	120	168	164	162	130
14.13	99	105	94	100	77	71	115	120	156	189	134	128	139	159	86	147	96	156	129	122	164	164	159	123
14.27	99	104	86	96	81	70	116	122	157	192	134	128	136	157	85	141	95	160	132	117	167	168	158	132
14.4	96	104	87	92	77	69	127	128	155	190	140	129	142	157	86	145	94	156	136	120	169	166	154	128
14.53	97	99	88	92	79	72	118	122	153	191	145	130	135	158	86	146	91	160	135	118	170	175	155	131
14.67	102	100	91	96	80	70	119	123	153	194	155	133	140	163	88	149	94	158	137	120	169	170	155	135
14.8	103	99	82	97	81	71	122	119	156	195	147	139	138	165	87	147	97	157	140	123	172	173	158	134
14.93	104	101	87	105	82	70	122	123	156	196	149	133	144	171	87	145	99	158	137	122	175	175	155	134
15.07	104	99	92	104	83	73	112	120	155	202	151	139	138	170	88	145	94	158	137	127	178	174	153	132
15.2	107	91	98	106	85	72	120	120	161	197	156	130	137	170	88	142	98	160	139	121	180	174	161	133
15.33	115	91	96	108	88	79	121	116	162	193	153	137	135	172	88	146	98	155	135	123	179	175	165	132
15.47	111	90	94	103	90	77	124	117	168	198	157	134	139	171	87	147	98	157	135	118	180	173	162	132
15.6	111	93	89	99	88	78	119	116	164	195	158	132	143	170	88	144	100	155	138	122	179	179	158	135
15.73	110	93	87	102	85	76	120	118	168	200	162	134	147	172	86	145	100	152	141	123	182	171	163	130
15.87	109	94	85	99	80	76	120	120	168	196	157	135	149	171	89	146	101	154	137	120	180	176	163	132
16	104	102	87	108	84	71	120	123	169	199	157	136	152	174	91	144	103	151	136	121	177	175	157	132
16.13	110	104	93	100	81	78	125	125	167	197	158	135	152	170	86	140	106	151	139	123	177	174	159	131
16.27	109	95	94	108	86	78	128	121	162	199	157	140	155	173	87	145	103	151	141	127	171	176	162	131
16.4	109	101	94	113	83	78	136	121	167	194	157	138	157	170	85	145	104	152	140	129	171	176	160	133
16.53	104	99	93	113	81	78	134	127	165	204	157	135	153	173	88	142	105	150	143	130	171	175	157	129
16.67	110	98	94	108	87	79	130	128	166	196	160	134	156	172	92	144	104	152	141	128	176	169	157	135
16.8	111	94	93	114	91	78	129	121	170	204	162	135	159	174	92	144	108	155	145	129	173	169	158	135
16.93	105	99	90	113	84	79	127	123	170	197	163	133	159	173	87	145	107	157	145	129	173	165	157	134
17.07	101	94	98	116	82	81	123	126	174	200	162	137	158	171	87	148	107	157	148	131	175	163	157	137
17.2	105	99	99	113	86	81	129	128	171	199	164	139	159	174	88	151	105	154	150	131	171	164	156	135
17.33	110	92	96	112	86	80	129	131	168	198	163	141	164	175	87	148	104	155	154	133	171	166	151	132
17.47	107	97	94	110	95	82	138	132	174	204	168	143	161	171	89	153	108	153	157	133	174	163	152	134
17.6	112	101	100	106	93	82	141	131	173	201	160	146	164	171	89	150	107	156	157	132	174	161	148	138
17.73	107	104	96	105	91	86	141	129	180	199	165	145	159	174	92	151	108	152	153	131	177	162	152	134
17.87	109	102	100	109	90	85	138	129	171	203	167	148	160	170	84	149	107	159	158	128	175	161	143	134
18	113	103	103	107	89	82	134	134	168	202	155	147	162	175	85	152	109	159	155	133	174	162	146	135
18.13	110	113	104	108	95	83	134	125	172	205	166	147	164	176	89	153	106	159	156	131	173	163	146	134
18.27	112	104	101	102	92	82	133	125	169	203	163	149	169	177	90	154	108	159	155	132	172	162	144	133
18.4	114	102	103	109	90	84	131	127	166	203	160	149	168	178	91	156	109	158	152	129	172	163	141	140
18.53	115	108	103	118	94	84	141	132	175	207	157	147	164	178	92	160	105	152	151	128	166	160	141	135
18.67	114	115	105	117	92	85	137	127	174	202	158	148	166	182	92	160	109	156	152	134	168	153	143	141
18.8	116	116	112	117	93	83	134	129	175	203	166	147	172	177	93	159	106	159	150	138	168	155	142	140
18.93	118	118	107	114	98	86	135	128	181	201	165	150	168	181	95	161	106	158	157	132	168	156	144	144
19.07	118	122	105	116	92	88	133	130	179	203	164	146	165	182	90	161	107	157	154	133	170	154	146	137
19.2	123	121	103	121	95	84	137	132	180	202	167	146	163	183	92	161	109	159	152	134	170	155	143	136
19.33	123	120	107	120	97	89	134	134	176	196	166	147	167	180	92	163	102	158	158	137	167	152	144	138
19.47	121	126	109	122	97	83	135	133	175	203	169	151	168	182	91	162	106	159	154	132	166	149	141	136
19.6	125	126	105	120	100	82	135	136	173	206	171	154	176	177	91	154	105	158	155	135	164	151	146	134
19.73	122	121	109	124	101	78	135	135	170	211	172	157	175	177	89	154	106	158	153	136	166	155	146	130
19.87	129	122	106	123	98	83	137	132	168	212	173	161	173	174	90	155	106	155	157	132	165	152	143	129
20	127	127	111	128	98	81	135	134	170	215	170	162	174	172	91	158	106	154	158	137	166	153	142	128
20.13	128	125	113	123	102	84	132	139	175	212	177	163	174	174	94	162	109	155	153	135	168	150	145	134
20.27	127	124	112	122	103	80	140	133	174	212	175	162	173	172	91	163	109	156	155	138	165	151	142	132
20.4	120	120	112	122	104	81	136	138	173	216	174	158	179	174	92	162	109	154	157	139	167	151	141	126
20.53	118	122	113	121	102	81	138	135	177	214	170	159	172	172	92	160	110	155	157	134	167	149	138	130
20.67	124	129	110	117	106	81	139	137	180	214	173	161	173	174	93	160	111	153	164	135	167	149	139	127
20.8	122	126	110	123	105	83	141	140	175	214	171	161	174	176	95	158	112	155	154	134	167	150	141	126
20.93	125	123	112	127	101	85	137	145	182	212	173	165	173	177	93	160	111	157	157	133	165	154	149	127
21.07	133	122	114	127	105	89	143	145	181	212	170	156	174	175	92	163	112	155	155	136	167	149	144	126
21.2	128	124	118	129	101	85	140	141	178	213	175	158	174	177	93	160	110	156	148	135	166	146	148	128
21.33	138	126	116	133	105	85	143	148	178	221	168	158	172	175	94	160	111	160	152	135	164	147	143	123
21.47	132	127	115	130	106	83	141	144	177	217	173	158	172	178	97	161	110	157	154	138	164	145	146	120
21.6	134	122	121	126	105	89	142	145	175	220	169	159	168	177	96	165	109	158	155	135	162	147	142	120
21.73	132	122	116	131	101	91	145	143	176	225	172	163	171	173	99	169	105	157	156	132	161	147	144	120
21.87	132	118	126	133	103	88	146	145	171	227	171	156	166	181	99	164	107	162	155	131	164	148	140	121
22	127	121	122	132	107	89	144	146	180	219	174	157	169	178	98	159	103	160	155	134	165	143	140	120
22.13	125	119	119	128	112	88	151	144	174	224	175	160	171	183	97	160	105	155	151	131	169	139	142	119
22.27	119	117	118	131	114	92	145	146	175	225	175	159	167	189	99	161	107	157	154	135	163	140	138	120
22.4	127	114	114	132	112	94	147	145	179	225	172	158	174	180	101	163	107	152	155	133	166	143	135	117
22.53	128	118	115	138	107	90	146	147	179	222	177	160	178	186	101	167	108	158	150	136	163	138	130	115
22.67	126	118	112	140	107	94	146	146	178	217	178	157	178	185	101	167	108	158	150	136	163	138	130	116
22.8	130	131	119	140	105	98	146	142	175	213	182	158	175	187	102	165	109	153	151	137	164	136	129	113
22.93	133	129	112	142	98	99	139	147	175	216	176	160	176	184	99	169	108	151	151	138	163	138	126	110
23.07	131	130	118	139	100	99	140	152	171	221	183	160	179	180	100	168	110	154	154	137	157	136	130	108
23.2	131	133	116	139	103	102	142	147	173	218	180	161	174	183	101	167	109	159	153	137	159	132	132	107
23.33	129	121	121	138	108	101	140	152	175	218	176	164	178	178	99	164	108	161	157	139	158	136	131	103
23.47	131	129	123	134	113	96	145	152	179	221	177	161	177	176	101	167	110	164	158	138	156	136	131	105
23.6	130	130	117	142	111	98	150	154	183	217	177	164	173	180	101	167	108	162	157	137	155	132	130	106
23.73	129	133	120	141	111	98	149	153	182	217	180	158	174	178	102	162	110	167	156	136	155	133	132	103
23.87	130	141	123	134	114	100	149	158	186	224	182	155	170	181	100	161	112	158	162	133	151	132	126	101
24	130	145	120	137	114	97	149	153	184	222	177	160	175	183	99	161	109	157	158	131	150	127	130	96
24.13	129	147	121	145	113	97	156	153	187	219	177	161	173	183	103	155	108	153	156	135	150	126	128	99
24.27	129	144	126	144	105	99	150	154	182	219	177	156	173	182	100	161	106	153	154	131	150	126	125	102
24.4	130	150	124	138	110	100	149	152	185	221	185	159	178	181	101	158	109	153	157	131	148	124	124	99
24.53	131	144	125	140	113	100	150	148	186	216	186	160	175	183	102	164	108	151	157	133	144	121	122	98
24.67	134	150	121	144	111	98	152	148	188	220	186	161	174	176	100	162	107	150	158	132	146	126	119	103
24.8	132	146	124	136	106	101	151	141	193	220	183	168	175	180	99	167	110	146	156	128	147	119	121	98
24.93	132	149	124	147	109	99	153	149	190	221	187	167	175	180	101	165	108	148	155	129	143	121	120	92
25.07	135	143	121	146	112	104	152	147	194	219	190	171	182	180	100	164	109	150	154	127	139	120	119	97
25.2	132	152	125	156	117	101	152	155	195	217	185	171	177	178	101	158	112	151	154	127	143	116	114	89
25.33	140	151	120	155	115	108	153	157	196	218	182	173	172	182	102	160	110	147	156	122	143	118	118	85
25.47	134	152	120	158	116	107	161	160	191	221	183	170	178	180	100	159	111	150	153	125	141	114	117	88
25.6	132	155	124	156	112	109	165	163	189	221	185	172	175	183	97	164	112	148	157	128	141	115	112	85
25.73	135	149	119	155	114	106	164	158	189	224	184	174	172	183	103	160	115	152	153	125	142	111	118	86
25.87	135	147	119	153	113	105	163	162	188	225	179	171	169	183	102	160	113	150	153	123	141	108	117	89
26	139	150	119	152	113	107	165	161	186	225	181	169	176	182	102	158	113	151	157	126	142	108	113	87
26.13	132	151	121	151	116	109	159	156	189	225	184	168	173	177	106	166	113	153	154	127	138	114	111	89
26.27	139	157	122	151	119	108	165	159	186	229	185	167	171	180	106	162	113	150	154	127	138	109	107	88
26.4	132	155	125	156	116	112	157	158	182	223	177	170	171	179	103	164	111	151	153	128	136	109	110	88
26.53	135	155	128	159	121	115	161	161	186	222	180	170	170	183	102	163	112	151	153	130	140	110	110	89
26.67	137	153	126	155	123	118	161	166	184	226	186	171	174	181	103	161	111	150	155	133	138	105	111	90
26.8	134	157	126	158	124	110	160	159	185	225	190	168	171	187	102	162	115	150	157	132	138	108	105	86
26.93	136	152	125	154	122	112	163	165	186	221	187	169	169	183	102	161	112	153	154	135	129	109	105	88
27.07	139	155	126	152	125	114	164	166	183	232	190	173	170	183	101	157	112	150	155	135	130	110	103	89
27.2	143	154	130	162	124	115	161	166	181	236	188	163	168	186	100	159	113	154	152	135	124	107	102	85
27.33	142	161	128	162	125	111	167	169	182	229	191	168	172	184	104	159	112	151	154	134	127	111	98	86
27.47	141	159	125	164	128	114	164	165	180	227	188	171	169	180	102	160	110	152	153	133	125	109	101	85
27.6	145	156	128	167	131	112	165	166	184	224	195	168	167	177	102	160	110	152	152	133	127	105	100	89
27.73	148	158	128	169	134	116	169	166	187	225	193	173	166	180	105	156	110	149	152	133	124	103	98	86
27.87	148	158	124	167	134	109	167	170	190	226	195	172	171	181	104	159	111	151	153	132	128	103	95	84
28	148	158	122	157	131	115	168	168	187	223	200	169	169	187	103	158	113	151	153	133	124	100	92	84
28.13	150	161	131	158	131	117	171	163	183	221	206	170	170	181	105	157	113	148	151	131	121	99	97	85
28.27	149	164	127	160	133	116	165	173	180	223	206	170	171	189	105	159	112	148	150	133	119	102	94	85
28.4	154	167	134	160	133	117	166	170	183	221	208	173	172	183	104	159	112	146	149	131	117	99	97	87
28.53	160	174	130	167	132	117	163	173	182	221	201	171	168	183	102	156	110	148	151	130	117	99	90	82
28.67	163	170	124	162	139	114	168	170	181	221	207	167	165	180	104	154	108	146	150	133	116	101	93	79
28.8	160	163	124	164	137	117	170	170	184	222	209	164	165	183	102	156	110	145	154	135	116	95	92	81
28.93	160	167	123	160	140	122	176	176	184	222	211	166	173	175	102	157	111	145	155	132	117	99	89	82
29.07	154	166	124	173	139	124	171	167	188	228	210	170	165	179	100	162	104	150	154	132	112	94	88	83
29.2	155	165	123	164	140	119	177	167	187	231	199	171	167	182	102	159	105	147	151	136	113	96	93	81
29.33	156	171	120	165	141	121	172	174	182	233	196	175	172	190	103	162	105	147	152	134	113	90	97	77
29.47	164	170	121	158	138	130	173	170	181	232	202	173	174	185	102	159	107	147	152	133	108	92	93	74
29.6	172	177	122	159	137	126	169	173	178	232	205	171	173	185	103	158	105	146	151	132	113	88	95	75
29.73	169	178	122	164	143	131	170	173	183	232	205	169	169	189	103	157	108	146	150	130	113	90	94	72
29.87	169	166	129	164	146	125	171	174	183	233	207	174	175	185	102	153	107	146	151	130	111	89	90	76
30	166	175	128	165	146	129	175	171	183	231	198	171	172	184	101	157	108	143	149	131	109	87	91	73
30.13	166	165	127	168	147	129	170	173	188	230	201	167	174	184	99	154	107	143	152	130	110	85	88	73
30.27	167	171	129	170	143	127	174	179	188	228	203	169	168	186	101	156	107	146	147	131	111	85	87	73
30.4	172	180	126	173	154	128	171	178	189	229	202	171	172	187	98	155	107	143	148	128	109	84	87	76
30.53	175	177	126	170	149	124	175	182	188	235	203	169	165	191	101	158	105	144	144	130	107	83	89	73
30.67	171	181	133	170	148	125	173	180	192	237	203	168	171	192	102	158	103	146	147	132	107	83	87	75
30.8	169	180	130	172	145	123	172	182	194	231	200	174	164	187	102	157	103	140	145	134	107	81	85	73
30.93	172	177	134	172	142	122	177	182	191	228	196	170	162	184	102	158	103	137	144	134	106	83	86	73
31.07	165	174	134	174	145	119	170	181	197	234	197	173	166	185	100	159	101	138	142	135	103	84	86	71
31.2	170	176	136	178	142	122	175	176	197	230	201	171	166	193	100	156	103	139	142	134	102	81	85	73
31.33	171	171	130	174	145	125	177	181	199	233	200	175	164	189	102	159	102	142	144	132	101	78	85	72
31.47	180	176	136	182	149	125	178	174	193	233	199	179	165	189	104	156	108	140	143	132	103	78	85	73
31.6	173	173	129	182	150	120	176	179	196	232	203	171	159	190	103	157	105	141	142	133	102	79	87	70
31.73	170	173	131	185	153	118	177	175	197	238	203	177	161	193	104	154	106	137	144	127	101	80	87	73
31.87	172	167	134	188	147	124	183	174	201	235	206	181	160	191	106	153	104	137	144	131	101	81	84	68
32	170	173	137	184	154	126	180	179	201	236	215	180	158	195	106	156	107	141	137	132	99	79	86	66
32.13	171	170	135	192	148	125	176	179	197	236	220	176	159	193	103	153	101	138	139	130	100	78	86	65
32.27	167	180	141	189	155	129	178	176	195	243	216	181	156	194	104	158	104	143	140	131	102	77	87	68
32.4	170	180	135	184	152	132	182	176	198	229	213	176	154	192	104	156	106	142	137	131	102	74	90	68
32.53	168	184	138	191	155	137	184	179	194	238	217	181	157	192	102	159	107	139	139	130	102	73	89	62
32.67	173	176	139	196	151	140	184	183	196	235	219	180	158	193	103	159	107	135	137	126	99	73	91	69
32.8	177	172	139	190	150	139	185	181	194	234	210	184	158	188	105	159	107	139	142	129	99	76	93	67
32.93	180	175	141	189	148	136	185	184	191	239	214	180	160	188	105	160	107	138	141	127	97	70	87	66
33.07	174	179	138	190	151	133	190	183	192	233	206	183	164	190	101	162	110	140	143	129	95	69	91	69
33.2	177	179	146	194	148	134	194	184	186	237	212	185	163	193	101	161	108	142	144	129	96	67	85	68
33.33	179	180	143	193	154	136	193	187	183	242	216	185	169	197	103	161	105	141	138	131	97	71	85	68
33.47	180	184	145	197	155	138	191	193	191	239	215	188	165	192	103	162	104	139	137	130	95	69	84	70
33.6	173	189	149	203	161	132	194	192	195	239	218	186	166	193	105	166	109	140	139	129	96	71	86	70
33.73	177	196	144	200	163	138	193	189	197	240	216	189	169	192	103	161	107	142	140	132	95	73	85	61
33.87	176	195	138	199	159	138	187	191	196	245	213	189	168	194	103	160	111	139	140	134	92	72	86	65
34	174	197	146	196	165	141	186	186	197	237	217	188	165	188	104	162	108	143	137	127	95	72	84	68
34.13	168	192	147	203	163	143	185	187	202	240	221	188	164	192	104	160	108	141	138	131	92	73	84	68
34.27	172	193	149	204	165	146	191	190	207	245	220	189	162	187	105	164	109	136	138	131	92	70	79	71
34.4	177	193	149	204	161	146	196	189	197	244	215	189	165	190	102	167	109	135	139	131	93	67	82	71
34.53	180	194	145	204	164	141	193	190	204	238	215	195	167	187	103	166	110	133	136	133	91	70	81	71
34.67	182	188	142	205	160	145	189	184	204	241	219	194	165	189	100	166	109	130	136	134	90	69	80	69
34.8	190	189	143	206	162	143	189	192	200	242	219	197	162	188	102	166	108	133	138	131	90	67	76	59
34.93	184	189	145	209	166	145	195	195	204	250	217	196	161	188	101	170	107	129	136	131	89	67	74	53
35.07	186	189	146	215	168	148	193	191	205	239	224	194	159	193	101	166	108	130	136	133	88	69	76	64
35.2	181	187	157	210	162	152	195	184	203	245	218	196	162	190	102	164	105	134	133	129	93	67	76	65
35.33	185	189	147	204	169	149	191	191	204	234	222	193	162	197	103	168	108	134	134	132	91	73	75	58
35.47	187	189	155	202	165	151	194	192	202	244	217	195	164	193	104	172	112	135	137	134	91	70	74	58
35.6	194	192	157	200	165	151	195	196	198	238	222	194	164	191	104	172	108	135	136	135	87	73	73	56
35.73	190	196	162	202	170	151	195	196	205	239	224	191	164	192	101	169	109	137	135	132	87	67	75	58
35.87	190	196	162	199	169	154	198	191	199	242	221	191	166	195	102	176	112	137	135	132	87	67	78	62
36	199	192	159	201	168	153	196	192	205	243	215	195	165	191	102	173	110	138	133	131	85	66	72	58
36.13	200	192	156	199	162	154	199	196	202	244	214	199	164	190	101	173	109	139	133	130	84	63	69	62
36.27	192	202	164	205	164	151	198	198	208	242	215	201	163	190	102	167	109	136	135	129	87	64	71	59
36.4	197	201	160	207	170	155	198	204	205	243	215	201	164	186	103	168	106	137	138	129	89	65	72	59
36.53	189	197	151	203	167	154	199	209	206	248	220	200	168	189	102	175	108	131	133	128	85	66	72	65
36.67	193	197	157	200	165	153	194	210	206	245	218	196	173	183	101	176	106	130	136	130	84	67	74	66
36.8	190	203	151	206	167	158	199	213	213	245	218	199	168	180	101	175	106	134	138	133	82	66	75	66
36.93	191	198	159	203	162	157	198	210	208	249	217	206	166	181	105	176	109	134	134	131	81	67	75	67
37.07	191	198	161	210	163	157	195	208	208	247	216	203	161	186	101	173	108	133	136	131	83	68	78	65
37.2	199	197	158	205	168	156	194	211	207	250	226	199	164	184	104	168	109	137	134	129	82	68	77	64
37.33	204	196	158	211	174	158	204	212	207	249	226	198	164	189	103	170	103	132	134	131	78	69	79	61
37.47	199	190	156	214	174	154	202	209	205	251	232	194	164	191	102	166	104	138	130	128	80	67	74	59
37.6	202	194	162	201	178	151	201	209	206	250	235	196	165	192	103	168	104	131	124	133	78	68	76	60
37.73	202	194	160	209	185	156	203	211	209	254	236	196	169	196	105	169	103	132	128	130	79	70	75	62
37.87	193	196	166	203	180	158	203	209	212	259	239	198	169	198	105	171	103	131	130	128	76	71	73	59
38	197	189	168	209	186	152	214	217	211	257	242	196	171	195	108	173	102	134	130	128	78	70	72	64
38.13	200	192	178	212	181	156	210	213	218	258	242	199	172	191	111	169	104	131	129	125	80	70	74	58
38.27	204	192	176	211	177	162	207	221	216	265	237	198	167	189	109	169	105	129	125	125	78	69	73	61
38.4	201	195	179	208	180	164	206	214	214	259	236	196	173	193	112	171	108	132	127	129	76	72	73	58
38.53	217	192	183	213	190	166	204	218	218	257	237	195	171	198	111	170	104	131	136	128	77	68	73	57
38.67	212	200	185	208	188	165	206	209	219	258	234	194	179	186	106	167	104	135	137	126	77	69	74	55
38.8	221	203	181	214	189	167	208	216	218	262	240	190	178	196	106	167	106	134	126	126	77	66	74	55
38.93	216	195	188	212	191	164	212	214	213	262	242	191	180	192	107	168	102	135	126	130	79	66	73	56
39.07	222	196	183	215	186	165	209	214	210	264	229	188	179	194	108	169	105	130	125	128	77	62	75	53
39.2	221	197	185	210	189	166	212	216	214	267	232	199	182	187	106	168	104	130	124	128	77	64	73	51
39.33	223	200	191	209	190	167	208	219	214	263	226	198	174	188	104	170	106	131	127	130	78	62	70	52
39.47	228	196	182	211	188	163	214	217	222	269	236	197	174	191	103	168	105	132	125	129	77	63	69	54
39.6	217	196	190	217	191	163	204	215	221	269	224	195	173	187	103	168	102	133	123	130	75	63	72	54
39.73	219	194	195	213	191	161	205	214	213	266	227	186	175	187	107	170	103	134	122	129	77	63	73	50
39.87	218	195	191	224	194	165	216	221	217	263	233	195	181	189	108	172	104	133	126	129	76	65	74	53
40	220	188	192	225	190	161	220	222	212	263	231	195	178	188	106	169	105	129	131	131	73	62	71	50
40.13	216	199	195	225	199	156	219	221	226	275	237	193	173	196	107	171	104	132	129	126	71	62	72	51
40.27	216	193	194	227	200	159	213	216	224	276	226	195	176	190	106	167	105	135	132	127	71	61	68	59
40.4	221	195	202	232	193	164	211	218	228	272	235	196	176	190	109	171	104	134	131	124	72	59	67	59
40.53	222	196	202	231	193	163	213	212	228	267	236	195	179	187	107	177	102	137	131	124	71	60	72	60
40.67	223	193	206	237	197	158	221	220	229	273	237	198	179	185	108	170	103	137	128	123	72	63	71	59
40.8	227	197	203	232	208	160	222	228	231	270	236	202	171	185	111	171	101	136	127	123	74	61	71	58
40.93	223	205	201	232	204	158	214	225	231	271	241	196	176	180	112	172	103	139	130	120	73	63	72	57
41.07	235	204	202	237	199	159	218	228	222	276	237	197	177	187	115	172	101	137	131	125	73	62	72	58
41.2	234	210	199	231	202	160	217	226	221	272	239	201	181	187	113	173	98	137	132	123	71	61	71	61
41.33	229	207	206	233	202	164	213	225	223	270	239	199	177	183	107	167	101	135	134	124	73	59	72	60
41.47	223	206	199	235	201	164	215	220	225	271	233	196	179	187	106	171	101	139	134	126	72	58	71	61
41.6	227	207	203	235	202	166	223	218	230	271	243	193	177	182	113	170	99	139	136	129	69	58	74	61
41.73	222	203	201	233	203	165	220	225	226	271	243	193	183	192	110	170	102	140	132	122	69	62	69	59
41.87	225	207	195	230	201	162	221	223	227	273	246	195	182	184	110	170	96	138	136	125	66	65	73	59
42	223	211	202	228	200	153	222	225	227	279	247	191	181	193	111	177	103	137	136	125	69	57	67	58
42.13	225	211	200	220	199	155	227	230	231	279	249	190	183	188	111	179	105	135	132	129	65	66	69	58
42.27	229	200	202	230	197	157	214	231	231	279	250	191	177	185	106	177	106	135	127	126	66	63	63	54
42.4	228	210	198	233	201	157	213	237	234	284	252	192	178	193	105	171	101	131	130	124	68	65	66	59
42.53	232	212	202	234	201	161	221	240	231	276	254	192	188	189	106	177	103	131	130	125	66	65	69	60
42.67	230	213	200	233	200	164	224	236	233	285	255	194	178	186	102	175	107	131	131	125	68	64	70	59
42.8	228	215	202	234	197	160	223	235	237	282	253	199	182	185	108	175	105	137	133	125	65	66	65	57
42.93	229	224	209	240	202	161	220	238	226	284	252	188	188	184	104	176	106	137	126	128	66	63	63	57
43.07	229	222	210	240	206	164	223	235	223	280	253	199	186	189	107	175	107	136	126	129	67	60	63	56
43.2	227	220	206	244	206	166	228	237	230	277	249	198	183	188	110	172	105	137	126	131	66	62	68	57
43.33	222	225	203	247	211	164	231	241	222	286	251	200	184	191	110	173	105	138	125	124	66	62	67	61
43.47	229	223	208	238	212	175	232	242	227	284	253	203	182	195	110	175	102	139	126	127	67	62	67	61
43.6	234	229	212	242	213	175	233	236	230	288	253	204	185	194	114	181	98	134	124	127	70	62	69	65
43.73	237	229	205	245	214	178	236	239	230	290	246	204	186	194	113	179	102	133	129	126	69	62	67	65
43.87	234	230	200	250	204	178	231	233	232	299	249	204	181	198	107	179	105	134	127	126	70	56	70	62
44	225	225	206	248	207	176	227	243	232	288	249	202	180	197	110	181	103	136	127	128	68	64	68	67
44.13	231	223	205	251	212	173	229	246	230	290	252	203	183	192	108	182	100	138	125	128	68	65	65	67
44.27	228	222	204	248	209	178	226	242	234	297	252	206	181	197	107	178	104	133	126	130	68	69	69	63
44.4	235	230	209	244	207	178	228	247	231	301	253	206	189	204	106	179	106	137	126	129	69	67	67	65
44.53	230	229	209	248	205	180	229	248	236	303	257	208	187	199	106	177	101	141	124	130	69	68	66	64
44.67	223	225	215	248	211	186	239	252	243	307	257	214	190	196	107	181	102	143	122	127	70	68	67	61
44.8	224	228	206	255	205	186	233	252	243	307	252	221	190	195	107	186	102	142	118	134	70	67	71	64
44.93	224	235	204	254	207	186	236	248	242	316	249	221	186	199	106	187	109	144	123	128	70	67	68	62
45.07	226	234	205	252	207	189	228	248	250	314	247	216	184	196	108	185	108	145	125	127	70	67	70	65
45.2	233	234	211	251	212	186	225	243	258	314	250	210	184	194	113	183	110	144	122	128	68	66	68	62
45.33	227	231	215	253	210	190	229	241	254	315	245	218	179	196	107	186	111	139	122	126	69	66	66	60
45.47	228	227	215	249	208	193	225	245	246	317	250	210	176	195	112	188	105	139	122	127	66	68	66	63
45.6	229	230	212	255	208	189	225	234	254	314	249	216	173	200	110	184	104	138	120	129	68	70	68	60
45.73	236	225	207	253	216	192	231	245	249	316	252	216	178	197	107	185	104	142	118	125	67	67	69	64
45.87	232	234	215	252	218	195	223	250	250	322	260	213	181	200	111	189	105	142	121	125	68	67	73	62
46	225	230	218	258	227	197	233	254	248	312	258	211	183	197	112	187	104	138	121	127	67	71	70	60
46.13	224	226	217	260	224	190	227	258	249	324	255	214	184	198	113	190	104	136	122	126	69	71	74	61
46.27	225	229	218	259	225	189	222	260	258	314	254	220	187	199	108	185	109	136	126	127	68	63	70	60
46.4	227	232	219	253	225	194	233	252	257	319	262	221	183	206	112	188	108	138	123	125	68	67	70	64
46.53	225	226	215	257	226	192	228	258	259	319	259	220	191	211	113	193	105	141	123	127	69	69	68	64
46.67	219	228	223	267	229	195	233	266	256	316	255	225	185	209	115	196	100	143	119	126	66	69	65	61
46.8	225	230	223	271	229	194	235	267	260	326	258	221	189	210	113	201	97	142	118	125	68	69	66	61
46.93	228	230	220	263	228	193	236	261	262	325	261	221	199	208	116	194	100	134	120	126	66	71	64	61
47.07	229	223	220	264	225	191	238	266	269	331	258	221	195	206	111	201	101	134	122	127	67	69	64	58
47.2	227	231	227	260	224	188	239	272	276	332	253	220	201	204	115	204	99	133	125	129	65	74	65	57
47.33	231	232	226	261	222	190	236	278	273	331	255	218	200	203	117	199	94	132	127	125	66	71	63	62
47.47	230	238	230	260	221	197	247	280	268	333	251	222	196	198	113	195	96	134	126	127	68	73	68	62
47.6	238	238	229	257	223	197	246	276	276	336	250	218	200	202	114	196	97	132	128	127	69	71	66	55
47.73	239	233	228	265	222	199	246	277	275	338	260	214	199	201	117	196	95	135	126	128	68	68	69	58
47.87	241	232	224	264	220	197	248	277	268	331	263	217	199	196	116	195	97	133	130	128	66	70	67	59
48	238	234	229	263	223	198	246	270	265	326	262	218	194	194	118	197	98	136	129	126	69	73	68	61
48.13	231	238	237	268	225	204	242	274	269	328	268	224	197	204	119	194	95	135	129	127	67	67	72	61
48.27	237	242	238	274	216	208	246	267	267	329	274	225	192	201	118	199	94	133	129	127	69	68	70	59
48.4	244	240	231	272	223	212	245	269	263	331	271	227	195	202	117	197	94	133	129	129	71	68	71	59
48.53	243	240	243	262	222	217	245	276	260	330	271	229	194	203	120	198	91	134	130	129	67	68	66	62
48.67	251	238	244	268	222	214	247	277	266	339	272	227	201	202	118	200	93	136	127	128	67	72	69	60
48.8	249	242	243	266	226	221	246	281	268	333	269	230	201	205	118	207	91	133	126	130	67	69	70	58
48.93	244	241	245	271	223	227	249	276	266	339	267	233	199	207	117	202	95	133	132	127	68	69	67	66
49.07	249	240	246	276	221	216	247	277	262	338	274	230	196	208	120	203	93	131	128	129	68	71	66	63
49.2	249	243	247	277	231	215	248	283	266	338	275	234	201	214	122	204	98	131	129	132	67	63	64	64
49.33	248	244	244	271	233	214	248	284	263	333	278	245	198	217	120	201	99	136	127	132	68	65	62	67
49.47	245	235	249	277	235	212	255	282	264	332	284	245	200	209	118	204	98	134	127	133	67	65	69	70
49.6	249	236	250	277	239	216	254	277	271	336	281	244	205	209	121	204	99	135	129	134	66	68	73	65
49.73	247	234	256	269	240	216	259	287	272	329	279	244	197	212	119	207	98	129	129	130	67	66	66	67
49.87	247	226	260	280	233	214	257	286	273	328	273	250	197	221	120	205	98	129	123	132	66	65	65	67
50	245	220	268	273	242	221	254	285	274	329	275	245	200	209	120	205	97	131	127	129	67	69	70	64
50.13	251	227	269	282	233	229	248	289	265	333	278	243	200	215	124	207	99	130	132	129	67	64	66	59
50.27	251	225	270	275	240	229	252	291	259	341	275	248	203	210	121	208	101	129	128	126	69	63	63	59
50.4	254	233	269	283	234	227	248	292	262	343	279	250	196	213	121	209	100	131	127	128	66	67	63	60
50.53	258	225	270	280	240	230	248	283	265	347	275	254	196	207	121	206	101	131	129	132	69	64	63	65
50.67	262	232	268	282	242	231	249	277	270	348	272	253	201	203	122	212	103	130	130	130	69	62	61	62
50.8	258	232	274	285	239	227	249	279	262	349	275	253	203	206	125	218	101	127	128	133	67	64	62	58
50.93	265	240	280	278	239	228	249	283	270	349	278	249	202	207	122	222	99	130	130	134	65	60	61	58
51.07	266	244	276	281	242	218	254	283	263	338	283	244	204	205	123	221	106	131	131	133	64	62	66	55
51.2	263	246	281	285	242	221	246	291	263	340	285	239	200	206	123	216	100	131	130	136	67	66	63	59
51.33	259	247	286	294	246	226	249	299	266	335	289	246	197	212	121	219	100	131	128	133	66	62	69	58
51.47	262	252	285	286	240	227	254	301	261	343	288	251	200	211	120	214	100	132	133	131	62	64	61	62
51.6	264	247	276	276	248	226	249	292	265	348	288	252	202	217	121	218	100	133	130	134	64	67	65	67
51.73	266	248	281	284	252	229	265	293	268	343	282	244	196	212	118	216	100	130	132	135	65	68	66	65
51.87	267	260	280	282	256	231	258	299	262	344	283	249	203	215	117	215	104	130	131	130	63	62	65	67
52	271	260	272	279	258	225	258	290	270	348	282	253	210	215	119	213	105	132	129	133	63	61	64	66
52.13	266	270	283	287	259	228	261	295	275	356	281	252	206	214	120	212	103	129	133	132	62	60	63	67
52.27	267	268	279	284	263	237	265	293	271	363	277	253	208	209	121	214	101	128	131	132	62	61	64	66
52.4	266	267	285	283	257	240	258	292	266	364	284	253	209	209	120	219	106	130	127	128	60	63	64	62
52.53	265	267	287	282	259	241	256	297	277	351	293	256	213	208	117	215	100	129	128	128	62	64	60	68
52.67	274	270	288	287	264	242	264	297	280	351	281	254	217	208	122	215	102	130	126	126	59	59	60	67
52.8	277	266	294	290	261	246	257	296	279	350	293	263	210	210	125	216	100	129	125	125	60	64	65	64
52.93	270	262	292	290	263	242	259	299	288	355	300	264	213	213	124	216	101	127	124	126	59	67	64	62
53.07	273	261	288	293	269	242	264	308	280	352	301	257	210	213	124	222	99	133	126	130	61	65	60	61
53.2	269	259	292	287	267	243	260	298	280	356	310	260	215	214	126	220	102	133	129	125	59	67	64	62
53.33	285	261	288	295	271	245	262	297	279	361	303	265	224	210	124	216	100	134	128	129	58	65	65	63
53.47	277	258	283	302	270	244	259	298	272	356	301	261	222	217	123	218	103	135	133	126	60	62	67	58
53.6	291	259	281	297	277	246	265	304	277	356	300	262	217	220	123	218	96	135	133	128	60	63	64	58
53.73	289	256	282	299	274	244	269	306	278	356	300	263	219	219	122	216	95	134	132	131	60	67	68	59
53.87	291	261	276	293	286	243	261	304	281	359	297	259	214	223	120	217	100	134	133	134	62	66	71	58
54	285	250	273	311	281	246	260	311	288	357	301	265	217	222	124	216	98	136	125	133	58	63	69	57
54.13	285	253	274	317	284	253	262	306	285	351	301	260	222	217	124	217	96	133	127	130	61	64	69	60
54.27	280	260	268	308	286	247	257	306	289	355	298	260	219	224	120	220	98	136	127	130	59	58	65	59
54.4	294	262	270	307	285	249	253	309	283	355	300	260	222	223	122	221	96	130	129	130	59	60	63	61
54.53	289	258	273	318	281	251	258	314	285	353	307	264	224	221	124	219	92	131	133	127	62	60	70	61
54.67	292	257	282	318	282	252	258	314	285	360	307	265	225	226	127	217	95	132	126	125	63	61	65	59
54.8	302	254	275	322	273	254	266	316	291	360	306	275	231	229	128	219	92	130	126	129	65	59	69	61
54.93	304	254	275	315	281	260	265	324	297	358	306	267	229	232	127	223	96	137	127	130	66	62	71	61
55.07	297	252	285	308	283	257	263	319	298	363	308	268	225	230	129	222	94	134	129	129	63	59	64	60
55.2	289	261	284	319	282	257	262	326	286	370	308	270	222	236	127	222	94	134	126	130	63	57	66	57
55.33	291	266	279	318	283	257	268	320	284	365	312	274	221	236	129	217	94	129	129	132	64	57	59	57
55.47	308	268	289	316	282	253	276	323	283	366	321	276	215	232	132	220	94	131	127	132	62	59	60	56
55.6	300	272	293	318	278	256	275	313	286	366	311	274	220	235	132	215	100	132	129	134	64	59	60	59
55.73	295	274	289	307	283	249	272	321	291	363	315	280	216	229	137	211	97	129	127	131	66	63	63	58
55.87	308	281	289	304	280	255	272	320	285	368	311	273	223	230	136	208	101	129	131	132	66	58	66	59
56	307	287	290	308	283	247	271	321	286	369	312	273	228	227	134	209	99	131	128	132	66	58	67	59
56.13	310	284	284	310	282	243	270	327	298	375	294	277	221	231	135	210	100	130	129	130	69	59	60	58
56.27	300	282	278	299	286	247	275	329	292	372	301	277	218	226	135	210	101	130	126	126	65	58	60	56
56.4	307	290	283	306	291	252	276	330	308	376	311	279	223	229	134	208	104	128	128	127	66	56	62	57
56.53	310	287	284	314	291	257	275	327	300	376	310	278	222	236	135	208	102	130	128	125	67	58	64	57
56.67	307	296	280	304	289	255	268	321	297	381	310	275	218	234	132	211	104	130	131	129	65	56	65	57
56.8	311	292	290	316	287	263	277	322	310	377	317	275	227	228	137	217	101	129	133	128	67	55	61	59
56.93	305	294	289	323	279	258	279	323	306	369	315	286	226	230	133	214	100	126	129	131	68	56	60	53
57.07	302	294	288	320	293	259	279	332	317	374	316	287	221	232	138	215	104	128	128	130	71	56	62	54
57.2	300	300	285	328	293	269	274	328	305	379	307	288	217	237	135	218	107	125	128	129	71	56	59	57
57.33	315	298	287	328	295	268	275	332	310	369	315	282	216	233	133	219	101	125	130	129	67	54	61	55
57.47	322	300	288	327	299	269	276	333	307	380	325	281	221	238	131	214	103	124	127	130	68	58	61	55
57.6	324	299	284	325	289	267	275	332	306	382	321	285	221	239	134	221	103	128	126	128	66	57	58	55
57.73	318	303	295	332	293	272	280	329	308	378	317	288	228	244	133	224	105	125	123	129	68	56	62	55
57.87	321	307	299	323	294	267	289	325	321	384	311	284	234	244	134	224	104	126	125	129	69	57	61	53
58	321	308	299	330	298	260	290	337	322	389	310	288	229	249	132	222	101	126	126	128	67	55	60	54
58.13	323	313	309	336	294	259	293	325	320	387	314	279	229	245	134	224	104	126	125	129	68	56	62	53
58.27	323	313	319	344	300	263	296	332	313	385	307	278	231	248	136	230	103	122	127	127	70	57	64	53
58.4	323	322	304	340	293	255	303	347	314	384	318	278	236	241	134	231	104	123	129	127	68	58	60	55
58.53	324	305	303	333	300	256	307	344	306	384	319	287	233	247	138	231	106	123	125	124	68	60	62	56
58.67	321	314	310	325	301	256	293	338	311	377	308	292	240	241	136	227	101	123	122	124	69	57	64	57
58.8	317	315	304	336	310	260	303	336	313	380	318	291	240	249	138	225	104	124	127	124	69	59	66	54
58.93	327	308	312	330	306	261	300	332	312	393	321	296	239	251	136	226	101	124	129	125	67	62	61	57
59.07	326	299	309	328	301	267	301	336	311	397	317	301	238	247	138	218	102	124	129	128	66	62	66	56
59.2	319	307	317	327	302	267	297	329	315	402	335	302	233	250	137	223	104	122	126	128	68	60	64	56
59.33	321	307	320	337	299	269	298	336	311	392	334	301	243	253	138	220	104	121	129	126	67	59	67	56
59.47	325	311	315	330	301	269	303	339	309	396	335	299	237	250	141	227	106	124	127	128	66	59	62	57
59.6	329	312	327	329	302	266	309	342	316	395	337	306	239	242	141	221	109	123	130	127	69	60	65	56
59.73	336	313	313	331	302	264	314	348	320	393	331	303	241	249	141	225	107	122	127	128	69	60	62	56
59.87	333	306	320	331	303	266	302	349	319	391	332	299	244	252	139	221	112	120	127	127	66	60	64	57
60	335	311	317	333	305	259	312	342	314	388	337	296	239	242	142	223	106	120	123	124	67	60	64	58
60.13	335	317	316	332	312	260	303	355	318	390	328	300	238	247	136	223	105	119	128	126	67	63	64	55
60.27	329	317	329	338	315	269	308	358	312	394	337	306	241	241	142	221	106	120	127	127	66	60	65	55
60.4	335	317	323	342	308	265	306	350	311	397	325	299	231	250	141	223	107	121	126	123	64	63	66	56
60.53	345	317	326	334	315	266	303	349	314	404	336	297	233	248	140	219	102	125	127	123	65	58	68	57
60.67	339	319	328	345	312	261	302	346	318	401	337	306	241	252	142	220	106	123	125	124	65	58	68	58
60.8	340	324	322	350	310	260	302	346	317	395	330	297	238	243	139	225	107	122	120	126	64	63	66	57
60.93	339	316	323	343	311	255	305	354	312	386	336	303	237	246	140	221	110	123	129	122	68	59	64	60
61.07	338	326	326	343	309	257	300	351	322	387	340	305	232	251	136	221	111	123	132	127	65	56	59	56
61.2	345	322	320	353	308	257	298	353	320	391	341	304	229	251	139	216	111	119	131	124	67	60	60	57
61.33	343	320	309	351	307	258	298	354	322	393	348	301	227	245	137	224	107	120	127	127	64	60	62	58
61.47	342	330	318	344	315	270	296	347	316	399	345	299	231	235	138	228	113	119	132	125	69	61	61	59
61.6	338	330	316	355	320	271	302	353	313	400	347	299	229	233	135	220	111	118	125	128	68	64	60	61
61.73	341	337	312	355	317	267	311	344	318	399	345	300	236	229	138	221	106	121	128	127	66	62	59	62
61.87	341	338	314	361	318	274	304	347	310	402	343	302	231	229	135	218	106	122	129	130	67	62	61	61
62	329	341	325	350	319	262	324	351	311	408	349	303	234	236	137	218	100	122	128	130	68	62	63	61
62.13	328	338	324	351	325	268	308	354	319	396	352	306	236	240	138	218	102	123	130	130	67	63	61	57
62.27	333	334	327	351	325	271	306	346	327	388	352	307	232	246	141	219	101	120	132	130	64	60	60	58
62.4	342	331	329	349	324	270	309	350	313	381	349	309	236	246	143	225	99	121	132	130	62	61	63	60
62.53	344	313	330	353	322	273	301	352	322	379	353	309	233	253	144	224	103	124	134	131	64	60	61	59
62.67	342	317	326	355	321	281	300	352	328	384	347	307	236	245	145	226	101	119	135	127	63	61	59	59
62.8	348	316	341	354	319	268	324	351	329	393	353	303	236	245	143	224	103	124	138	128	64	62	59	60
62.93	349	329	339	367	318	278	327	347	333	400	353	311	234	250	145	224	102	127	136	128	65	58	59	57
63.07	350	322	344	352	320	280	331	352	333	407	343	314	234	253	142	224	105	119	136	128	60	58	61	57
63.2	351	332	351	356	321	279	329	356	325	400	340	307	238	252	142	228	105	121	140	127	61	57	60	60
63.33	347	338	353	353	318	288	338	369	337	397	329	305	238	253	139	228	105	116	135	126	63	58	61	57
63.47	346	338	354	360	314	280	330	361	331	394	341	311	242	253	140	231	107	123	139	128	61	59	63	59
63.6	351	334	351	360	325	284	330	372	327	406	347	310	240	248	138	230	104	122	138	127	63	59	59	60
63.73	361	339	354	357	330	288	312	368	339	406	348	319	240	249	141	227	104	118	136	127	62	60	60	57
63.87	362	343	362	366	327	285	311	372	337	398	355	310	237	249	140	227	104	121	136	127	61	61	62	60
64	360	336	366	363	319	290	327	364	341	400	353	312	240	248	141	232	105	119	137	130	58	62	65	57
64.13	353	335	368	360	329	292	320	375	342	405	357	311	237	253	138	227	109	121	137	130	57	61	69	59
64.27	363	331	366	358	329	298	322	365	341	405	357	304	234	256	141	225	107	122	136	127	60	61	66	57
64.4	359	340	369	355	326	290	339	368	345	412	351	309	238	254	144	225	102	124	137	131	62	60	62	58
64.53	371	339	367	362	322	295	337	365	343	406	357	313	236	252	145	221	106	124	141	132	61	58	60	57
64.67	364	340	366	371	322	291	329	372	347	410	366	314	241	259	146	221	105	124	139	129	64	60	59	58
64.8	361	341	364	367	324	293	333	379	343	405	368	319	248	255	142	225	105	125	137	129	62	61	57	59
64.93	358	337	369	373	319	286	342	375	339	404	366	311	239	255	142	223	111	122	139	133	60	62	60	60
65.07	362	338	378	377	324	289	341	368	348	403	352	313	237	253	142	224	110	124	140	131	59	61	61	63
65.2	366	341	385	375	325	290	342	365	344	410	356	305	233	257	149	228	111	125	137	131	60	62	61	62
65.33	370	343	384	377	327	284	345	365	347	405	356	307	240	255	142	222	109	124	135	127	62	60	61	63
65.47	372	332	382	378	314	285	344	371	349	409	361	317	250	254	143	221	109	123	134	127	63	60	61	61
65.6	368	336	385	377	328	282	342	379	353	423	365	320	251	247	143	230	107	120	133	128	61	60	59	58
65.73	373	331	380	376	328	283	341	384	351	426	370	310	242	246	144	227	104	120	137	131	65	59	58	60
65.87	373	343	381	377	328	279	334	377	348	423	372	311	243	247	142	226	107	122	137	129	64	59	57	60
66	374	336	383	373	336	281	340	381	347	416	365	312	245	248	141	221	108	125	136	130	62	58	59	62
66.13	369	334	377	371	328	281	343	369	345	416	362	307	237	246	142	222	108	124	135	126	59	58	60	60
66.27	377	329	370	359	334	292	349	381	335	420	367	311	244	251	143	223	105	122	130	126	62	55	62	59
66.4	382	331	387	370	333	290	348	379	334	424	366	316	243	246	143	220	110	125	130	127	65	55	57	59
66.53	382	335	394	367	323	289	348	374	320	428	370	317	243	250	149	225	109	126	129	130	65	55	55	63
66.67	380	338	388	378	323	293	350	387	329	411	369	318	243	251	141	226	107	123	131	124	63	54	56	61
66.8	376	339	380	383	329	293	348	388	345	418	367	318	242	250	137	227	108	126	134	122	63	54	62	59
66.93	387	343	375	381	322	291	358	399	349	418	371	321	243	251	139	234	103	123	128	119	63	58	63	59
67.07	392	333	383	383	328	292	355	398	353	423	378	320	249	256	137	231	107	121	131	128	62	56	66	60
67.2	387	344	390	383	326	287	353	392	350	421	371	320	243	246	140	234	105	124	134	130	62	55	62	60
67.33	393	349	383	374	330	288	343	386	354	426	366	330	246	252	137	230	104	130	129	128	65	55	63	62
67.47	392	347	388	381	332	288	356	382	358	433	370	335	241	249	140	231	102	128	128	126	63	57	63	61
67.6	404	347	395	380	338	290	349	381	360	426	372	333	236	251	143	228	97	127	133	124	61	56	61	61
67.73	397	359	394	369	335	290	354	395	352	432	380	341	239	251	143	229	95	131	136	128	63	58	60	60
67.87	398	354	392	385	328	295	361	400	359	429	383	346	236	253	144	226	94	126	136	129	64	56	62	58
68	393	358	388	377	333	292	368	393	370	431	372	343	239	245	145	228	97	125	132	130	64	57	62	60
68.13	401	357	395	384	331	298	345	401	361	436	375	339	242	248	144	226	96	124	133	132	58	55	64	59
68.27	400	370	391	378	330	299	362	403	352	441	372	336	247	240	140	227	97	119	136	133	62	53	64	59
68.4	400	373	378	379	335	296	360	394	364	435	371	339	250	245	139	226	98	120	135	140	64	56	64	59
68.53	386	372	382	377	341	302	366	382	361	436	377	338	242	248	143	233	96	126	134	135	59	56	67	58
68.67	389	371	377	387	336	296	365	391	363	433	367	323	237	250	141	234	94	117	129	137	59	57	63	59
68.8	390	364	378	386	346	305	364	383	362	435	378	334	242	250	146	238	100	120	127	137	60	59	60	57
68.93	399	366	391	387	343	309	371	395	359	430	378	335	236	251	144	235	98	116	131	138	58	55	61	57
69.07	397	354	389	396	347	293	378	396	356	425	374	339	238	246	147	229	98	120	132	136	60	55	61	57
69.2	390	363	381	403	345	305	378	389	358	425	374	327	243	256	146	237	98	121	130	136	62	54	65	57
69.33	399	366	379	395	344	297	384	385	356	432	375	324	245	257	144	240	99	122	133	138	61	56	66	58
69.47	413	372	380	399	345	303	374	395	358	441	381	332	244	253	141	231	104	120	135	138	61	56	67	56
69.6	400	368	386	389	351	296	373	401	361	428	377	340	247	247	140	233	101	121	135	138	61	54	67	59
69.73	403	375	393	398	352	299	376	393	370	423	370	338	248	252	141	235	101	118	134	142	61	55	64	55
69.87	404	381	401	382	361	300	367	403	370	426	375	336	249	251	145	232	100	118	133	138	58	57	63	54
70	399	379	407	395	354	300	367	402	384	420	374	338	250	248	147	230	100	122	133	137	59	57	66	56
70.13	395	382	405	390	358	305	376	415	378	417	381	343	248	254	149	232	99	120	132	138	58	56	65	59
70.27	398	375	411	410	365	310	372	423	368	430	392	344	251	256	147	232	99	122	133	138	60	52	68	58
70.4	407	381	412	394	365	307	378	409	371	426	380	337	251	256	149	232	98	121	131	137	61	56	66	57
70.53	401	373	416	399	366	299	394	402	363	425	377	329	250	252	147	237	97	119	136	136	62	57	66	57
70.67	406	384	405	388	383	297	386	412	366	433	376	328	254	249	149	241	98	121	135	135	61	59	67	54
70.8	422	386	403	394	375	303	393	416	376	444	379	334	253	256	146	239	98	120	136	134	58	57	62	54
70.93	416	385	399	388	375	307	391	404	382	441	385	328	251	255	148	241	99	118	134	131	63	62	63	57
71.07	419	384	399	395	366	309	390	409	380	440	387	324	249	258	147	238	101	121	138	135	58	61	66	57
71.2	421	381	405	412	363	303	400	417	378	433	388	326	247	254	146	239	97	119	141	140	61	63	61	62
71.33	417	384	416	416	364	303	387	415	367	431	395	327	253	251	150	238	99	121	138	138	63	60	63	58
71.47	410	382	413	418	376	309	386	423	381	432	392	337	254	258	150	239	98	120	135	138	64	64	63	61
71.6	409	383	415	429	368	308	385	424	390	421	392	340	256	254	149	236	100	122	138	137	60	64	61	60
71.73	406	385	425	422	377	310	381	425	390	417	387	346	251	258	147	237	101	126	138	139	59	60	61	60
71.87	417	398	416	423	381	311	387	412	388	418	384	347	252	259	149	235	102	124	140	143	58	58	61	65
72	429	396	408	433	380	314	389	409	381	428	379	345	260	263	150	229	99	126	141	141	61	58	60	66
72.13	425	391	412	428	382	310	391	414	389	439	387	347	252	256	150	222	101	121	145	143	61	57	62	63
72.27	428	397	420	426	381	314	387	417	386	428	383	340	258	265	151	230	104	119	141	142	59	57	63	63
72.4	439	399	411	423	382	317	396	417	391	429	379	353	255	261	152	225	98	120	140	142	60	58	61	62
72.53	436	395	403	423	381	315	391	421	396	430	374	349	263	254	154	223	101	122	139	140	58	55	64	64
72.67	450	401	413	416	384	323	401	428	401	425	383	343	258	258	147	228	105	124	139	138	60	56	59	63
72.8	449	399	420	422	394	310	399	417	397	434	389	352	253	259	150	228	104	123	140	140	61	55	62	63
72.93	446	406	415	435	388	310	399	423	391	444	387	347	255	251	151	226	103	119	136	141	60	56	61	63
73.07	449	401	412	439	388	309	399	433	386	439	399	357	261	258	149	226	106	124	137	138	63	55	62	63
73.2	458	392	421	447	388	308	402	430	393	441	391	355	258	255	149	231	105	123	141	138	61	57	64	65
73.33	463	396	419	434	379	315	392	431	388	440	393	351	256	261	148	235	104	122	140	139	58	60	59	62
73.47	457	396	424	451	377	314	400	432	392	446	374	344	259	258	148	227	105	120	138	138	60	57	66	66
73.6	460	399	423	451	384	314	399	426	389	451	394	332	260	257	150	226	103	121	142	137	57	56	65	62
73.73	465	387	427	446	382	318	397	434	388	446	400	330	258	258	143	229	107	120	140	138	62	61	64	62
73.87	468	382	434	445	398	317	400	436	383	441	401	331	259	260	143	230	103	124	136	141	61	60	63	53
74	451	385	431	452	400	326	397	429	388	435	388	326	259	257	143	230	106	122	140	139	58	59	63	61
74.13	454	391	434	449	396	323	393	408	398	422	388	334	260	267	143	232	103	124	136	142	61	57	63	62
74.27	449	391	430	440	396	310	393	431	384	432	391	339	258	270	144	237	105	122	133	145	58	61	66	53
74.4	459	395	428	460	390	318	385	426	371	446	386	350	256	268	147	240	106	124	134	143	62	61	66	62
74.53	455	392	439	453	383	315	393	432	379	454	396	347	256	267	145	240	104	117	134	142	64	62	65	63
74.67	444	398	437	454	385	322	399	430	381	450	396	341	256	269	142	241	107	118	131	141	60	62	62	62
74.8	445	390	442	458	379	327	408	442	381	450	391	347	261	261	145	241	107	119	137	138	61	61	62	64
74.93	451	397	433	453	387	320	407	429	385	447	398	352	254	257	143	243	109	116	135	137	62	60	67	62
75.07	451	401	444	467	387	317	384	427	370	451	386	355	248	260	146	244	106	117	136	139	59	63	65	61
75.2	459	426	443	454	390	312	390	425	385	456	401	355	253	257	145	240	105	119	137	137	61	61	64	58
75.33	450	411	440	446	387	317	396	424	379	451	407	354	249	258	145	238	104	123	136	140	60	59	63	64
75.47	446	410	440	450	398	321	397	428	384	460	392	355	243	252	143	244	105	122	136	141	59	59	63	62
75.6	445	415	427	466	403	319	388	424	394	458	394	346	246	257	145	235	103	119	135	139	59	58	65	63
75.73	441	403	428	464	414	320	390	435	393	448	407	349	246	262	140	226	104	120	135	137	60	61	64	59
75.87	442	407	443	456	410	326	399	428	394	448	401	350	249	261	141	230	106	118	135	140	59	59	64	58
76	443	403	459	448	417	326	403	428	392	454	402	355	253	259	142	227	104	118	133	140	58	58	66	59
76.13	455	417	460	439	417	328	403	430	392	450	392	356	248	257	144	228	107	120	129	136	58	58	64	61
76.27	462	398	457	457	424	324	409	447	389	457	404	363	253	257	145	231	105	116	133	135	60	60	66	57
76.4	453	408	457	457	423	325	409	449	386	455	409	361	257	260	143	228	106	113	130	139	59	58	69	61
76.53	460	421	457	454	421	325	411	455	390	467	407	354	260	252	142	222	111	116	131	143	60	58	64	53
76.67	454	424	454	460	424	323	419	466	395	462	412	360	264	258	142	225	109	120	131	142	56	59	63	58
76.8	468	435	446	463	419	326	421	462	393	458	413	360	264	256	143	228	109	121	130	144	56	56	63	59
76.93	466	433	449	459	422	329	414	456	393	462	404	359	258	260	144	229	108	118	131	142	59	60	66	60
77.07	454	424	460	462	417	331	398	454	391	446	411	354	266	264	146	233	107	118	129	143	55	60	65	59
77.2	464	429	464	468	416	323	428	469	397	448	410	350	258	264	142	230	109	116	130	141	56	56	65	59
77.33	464	436	462	467	413	327	416	484	407	459	414	346	259	264	141	233	106	113	134	142	59	53	66	61
77.47	456	428	463	482	411	327	430	482	411	449	406	354	261	260	141	231	107	116	128	144	55	54	66	61
77.6	462	426	482	483	421	327	415	480	414	448	406	351	259	267	143	233	109	112	134	140	59	55	64	57
77.73	467	432	472	498	425	332	422	481	399	449	414	359	256	265	143	236	110	115	132	142	56	55	66	57
77.87	479	432	487	496	436	331	410	472	410	456	403	350	261	265	143	236	112	114	132	140	56	56	67	57
78	472	437	475	493	426	329	421	470	403	448	406	347	263	262	141	242	113	111	130	143	61	56	68	56
78.13	471	439	473	490	429	328	420	474	399	447	413	362	256	269	139	233	110	109	129	144	57	58	70	55
78.27	457	436	482	486	430	320	426	477	410	454	402	355	255	266	142	240	112	114	126	145	59	56	69	53
78.4	462	435	471	492	420	333	435	469	402	453	402	366	249	264	144	235	107	112	127	143	59	55	68	51
78.53	470	444	477	497	424	333	449	460	405	454	408	365	253	268	145	231	109	111	131	142	60	55	67	55
78.67	477	454	469	498	425	327	442	468	400	451	411	364	255	264	147	236	104	111	130	140	56	56	66	57
78.8	475	461	488	496	427	327	443	456	403	440	408	367	261	261	145	238	107	112	130	141	61	55	67	56
78.93	462	467	487	489	424	338	436	462	401	445	418	361	266	266	143	228	106	114	130	142	62	56	69	59
79.07	470	467	502	493	424	336	430	478	409	452	413	366	265	266	144	228	106	113	130	144	63	55	64	60
79.2	470	458	494	495	422	346	437	462	413	447	419	359	259	268	144	226	108	109	129	144	62	54	62	60
79.33	464	467	493	483	422	337	439	469	403	444	406	363	255	268	151	228	102	110	131	145	65	54	64	59
79.47	470	468	491	488	422	342	442	473	405	455	408	367	255	265	150	233	105	111	130	143	63	54	61	56
79.6	469	454	493	487	421	335	424	476	402	444	414	363	257	263	150	231	105	111	129	144	64	57	63	56
79.73	470	457	498	485	425	346	429	470	393	443	422	371	254	265	152	236	104	115	127	143	64	53	65	53
79.87	458	461	501	484	421	344	427	470	388	442	427	369	258	262	147	237	104	117	128	142	62	57	65	59
80	476	464	496	491	418	342	430	483	401	450	431	364	255	251	149	239	105	118	128	141	63	56	66	57
80.13	471	467	498	492	433	350	425	484	408	450	433	364	260	252	150	235	103	116	128	142	61	54	65	58
80.27	482	467	487	484	441	336	419	454	405	462	436	356	259	246	158	240	106	113	129	143	59	56	66	59
80.4	478	460	493	489	432	338	436	463	398	463	433	361	262	256	153	238	106	112	127	143	60	54	66	57
80.53	480	475	493	490	435	341	457	480	402	460	437	366	259	253	155	240	105	111	130	141	60	55	64	59
80.67	479	478	508	482	423	350	450	484	415	455	436	366	257	258	156	237	108	112	131	142	60	55	67	58
80.8	483	478	509	477	433	350	451	477	397	465	439	373	259	255	159	233	104	111	131	144	61	53	64	57
80.93	484	479	510	492	450	354	442	485	402	467	443	374	261	260	156	240	105	110	128	142	62	56	66	60
81.07	475	489	519	496	440	335	444	476	402	451	430	364	264	259	156	245	108	116	131	142	58	55	63	57
81.2	467	475	512	502	438	332	439	479	398	470	431	366	267	265	155	246	105	117	134	143	58	58	65	56
81.33	477	486	504	510	440	345	428	481	403	462	428	367	270	262	153	243	103	116	135	141	61	57	66	57
81.47	472	489	501	506	455	345	425	482	411	461	425	361	279	264	151	247	102	115	136	143	63	57	65	59
81.6	465	485	523	515	457	347	432	492	410	460	418	375	270	264	150	248	104	115	136	141	60	61	66	60
81.73	480	485	510	508	458	344	432	486	401	463	422	378	268	269	155	242	102	117	139	143	64	62	66	55
81.87	483	480	501	503	460	347	426	486	399	469	420	366	274	266	155	241	103	118	137	141	64	63	68	53
82	471	475	499	510	458	342	431	496	392	459	427	370	269	270	156	241	106	114	138	138	63	58	69	55
82.13	492	475	503	494	460	349	424	500	389	470	429	382	277	265	156	235	103	115	134	139	61	63	66	52
82.27	487	478	503	499	471	348	437	493	405	466	427	370	269	264	160	241	102	116	138	136	61	59	68	55
82.4	492	467	511	505	473	361	429	503	403	459	429	363	271	270	159	239	103	119	139	137	61	58	68	54
82.53	491	477	520	514	470	348	430	496	401	459	425	374	274	269	160	233	104	121	137	138	61	62	70	56
82.67	492	480	515	501	479	349	434	473	404	456	429	375	274	271	157	238	107	119	136	134	59	58	66	56
82.8	488	486	520	495	470	342	430	475	409	461	424	371	272	270	155	241	105	120	138	133	61	59	64	58
82.93	501	491	516	503	468	348	430	483	418	455	417	372	270	269	155	235	106	117	135	135	61	57	65	57
83.07	494	486	516	499	468	342	429	479	412	457	423	372	278	268	157	234	107	117	134	134	59	56	66	54
83.2	509	486	506	491	473	345	435	490	413	459	411	375	264	268	155	235	105	118	136	136	60	58	64	54
83.33	493	473	512	488	454	342	437	515	417	455	414	377	272	274	157	224	104	121	137	136	60	57	63	54
83.47	485	489	509	496	460	346	427	506	432	444	422	370	275	277	158	229	103	125	135	139	59	55	66	54
83.6	488	491	507	478	475	352	445	508	422	450	417	377	276	281	161	230	106	123	137	139	61	59	66	51
83.73	496	494	516	491	485	351	451	517	421	449	421	375	278	284	160	229	107	125	138	136	60	59	67	49
83.87	488	486	511	477	477	356	445	521	412	464	426	381	286	286	162	230	106	123	136	136	62	60	64	49
84	496	488	513	476	481	368	437	514	415	472	426	380	281	285	156	225	106	121	135	139	61	64	66	51
84.13	486	487	506	495	468	356	439	514	411	464	429	390	287	282	160	228	102	129	136	143	62	61	66	51
84.27	485	486	508	520	471	352	438	513	417	471	406	386	283	282	155	232	104	125	133	138	64	66	68	53
84.4	494	491	499	511	473	341	443	509	413	472	407	388	289	273	157	235	103	123	134	139	61	63	68	56
84.53	495	497	497	503	469	352	429	514	423	467	422	379	284	267	161	235	103	122	137	140	66	64	65	53
84.67	484	498	496	497	473	352	438	521	423	462	422	372	279	265	160	235	105	121	137	139	67	63	68	60
84.8	507	503	503	502	475	346	427	510	420	473	420	380	277	260	160	236	107	120	137	143	66	62	65	59
84.93	501	508	504	506	474	344	417	521	422	464	425	375	270	263	160	240	106	119	135	140	66	60	65	61
85.07	504	514	516	505	469	352	439	515	423	459	426	384	265	264	159	235	109	120	132	142	64	60	67	60
85.2	494	510	519	515	478	350	442	516	425	475	426	377	265	277	155	233	110	120	135	136	66	60	64	58
85.33	501	507	512	521	482	347	442	515	419	475	428	379	278	275	154	233	108	119	134	140	66	57	69	59
85.47	505	509	509	517	492	350	448	525	417	485	427	383	273	268	153	236	105	120	134	139	67	57	65	58
85.6	487	505	516	527	487	344	450	521	419	473	423	377	273	270	154	238	107	120	131	145	65	60	65	57
85.73	508	503	513	538	480	342	456	533	409	464	427	383	277	269	152	242	106	125	135	145	60	60	66	58
85.87	512	499	516	534	482	351	452	524	404	474	427	380	271	276	153	237	105	119	132	140	63	57	67	61
86	512	517	516	526	467	353	437	529	409	471	428	387	273	273	159	232	106	120	133	142	64	57	69	64
86.13	515	516	513	526	479	346	444	528	403	470	432	385	274	275	152	233	106	119	127	145	67	55	70	64
86.27	522	511	510	528	472	345	437	519	420	470	428	390	267	280	159	235	104	123	132	144	68	56	67	60
86.4	515	522	506	523	468	342	439	526	413	472	432	385	269	279	158	238	104	120	130	142	68	53	72	60
86.53	520	503	500	527	475	344	438	535	408	464	439	389	268	275	158	238	101	118	129	138	67	54	68	59
86.67	521	503	513	523	480	347	442	509	415	469	435	383	271	270	157	234	100	124	133	139	69	54	71	58
86.8	528	516	508	538	472	345	439	527	422	461	434	387	272	269	159	239	102	120	131	138	64	54	70	60
86.93	526	508	522	534	475	345	442	520	418	446	439	388	271	269	160	243	108	122	134	140	67	55	70	61
87.07	525	524	522	539	485	345	452	505	418	466	436	380	266	267	154	240	105	121	135	138	67	53	70	56
87.2	535	527	526	543	472	351	451	513	405	466	439	381	266	267	159	243	104	120	136	140	67	53	67	56
87.33	531	534	521	526	476	341	461	532	419	453	434	379	265	271	159	242	105	123	134	138	69	53	69	58
87.47	528	522	520	514	486	358	457	529	405	468	452	383	263	267	157	243	104	125	136	137	68	52	70	58
87.6	535	529	520	531	494	361	455	511	415	476	447	382	261	274	159	241	102	118	135	136	68	53	69	60
87.73	526	536	519	539	482	366	447	528	411	473	421	393	263	270	157	241	102	121	135	139	68	56	68	61
87.87	532	534	526	540	474	355	437	520	396	459	422	386	262	278	158	241	102	122	135	137	65	56	70	57
88	524	527	537	528	481	344	445	500	410	475	430	387	263	286	163	237	105	123	136	137	67	55	69	55
88.13	525	528	528	527	481	357	450	498	419	464	435	383	265	280	159	240	103	118	133	136	68	57	67	57
88.27	537	542	520	531	473	358	465	514	424	464	436	393	271	285	158	240	101	118	129	139	67	58	69	57
88.4	529	535	525	532	484	354	453	503	418	479	443	399	266	278	153	247	103	117	129	132	66	56	70	58
88.53	537	542	526	538	477	341	455	508	415	490	447	393	269	277	155	248	105	118	131	133	69	59	69	54
88.67	543	546	526	542	482	350	445	502	419	491	448	394	268	274	153	242	107	121	134	135	68	56	70	54
88.8	535	545	521	542	490	338	443	537	418	478	440	388	270	277	156	248	104	119	133	135	65	57	68	56
88.93	537	551	516	535	493	341	452	525	419	476	446	380	265	280	150	243	103	118	136	137	66	55	69	56
89.07	533	531	513	528	495	347	451	540	417	482	451	397	271	276	151	246	106	119	135	134	69	55	65	57
89.2	527	546	516	531	495	357	441	526	416	478	441	404	271	277	155	242	105	120	134	137	67	55	66	58
89.33	530	537	520	542	487	349	449	537	425	474	449	403	266	279	155	246	107	118	132	135	67	57	66	59
89.47	547	533	523	526	481	357	451	540	424	486	438	405	272	277	151	248	105	117	135	141	68	57	62	57
89.6	533	539	539	524	496	353	451	512	414	484	449	399	272	279	151	251	106	118	136	135	68	54	67	59
89.73	524	554	533	538	489	346	457	542	422	489	440	402	267	276	155	253	106	116	138	134	66	56	69	57
89.87	518	547	538	545	493	334	456	527	420	499	459	395	269	275	153	248	104	116	138	135	69	55	67	58
90	520	537	547	532	499	338	447	519	418	481	447	390	268	269	155	251	106	117	140	138	67	55	69	59
90.13	528	551	537	522	488	346	458	533	414	482	449	399	267	271	154	245	108	117	140	133	68	55	68	60
90.27	536	560	536	537	495	356	464	534	419	481	452	387	262	272	156	237	108	115	136	134	68	57	70	60
90.4	552	560	524	517	501	368	450	549	426	489	436	390	265	277	157	242	108	113	135	136	67	54	69	58
90.53	535	565	530	513	503	359	446	541	434	482	445	388	271	270	158	242	110	112	143	136	61	55	69	59
90.67	532	566	524	532	505	362	452	537	432	478	439	385	270	274	165	238	111	116	143	140	66	56	67	57
90.8	537	547	525	542	492	353	462	544	428	481	442	394	264	280	163	238	109	118	141	137	63	55	67	57
90.93	534	546	542	536	502	375	460	543	436	470	445	395	269	278	163	241	110	113	141	139	65	58	67	53
91.07	545	552	541	527	499	367	469	540	442	476	452	399	267	277	165	242	108	114	142	142	64	55	65	56
91.2	536	542	542	532	496	353	472	550	446	498	449	404	267	273	164	237	107	116	144	138	67	57	64	57
91.33	540	526	533	536	491	361	461	535	445	498	447	403	265	275	162	235	105	118	144	134	66	54	66	56
91.47	536	553	533	547	487	372	454	537	446	484	455	407	265	273	161	240	106	121	144	140	66	55	66	57
91.6	554	544	526	541	478	364	463	532	435	492	469	397	272	275	164	230	106	118	142	136	63	57	63	57
91.73	546	552	532	539	491	352	455	535	443	498	454	397	267	274	160	236	106	115	141	135	62	55	68	55
91.87	550	551	534	525	502	368	455	539	454	498	455	396	264	269	156	239	107	119	140	130	63	54	68	55
92	568	541	539	536	493	363	461	548	450	489	460	396	263	266	162	241	107	119	145	130	63	55	66	54
92.13	555	546	546	540	482	342	466	544	439	479	454	391	266	271	159	244	106	115	139	136	63	53	68	55
92.27	539	555	534	538	486	359	475	508	427	475	450	383	267	279	159	242	109	119	142	135	62	54	69	54
92.4	551	563	543	531	494	363	477	490	436	482	443	388	268	269	160	246	108	118	144	132	61	52	72	55
92.53	556	547	540	535	497	370	466	523	431	485	441	388	267	278	162	242	107	116	140	135	60	53	69	56
92.67	552	558	543	546	489	361	470	541	440	476	437	397	266	276	159	239	105	122	141	136	61	51	69	57
92.8	546	551	546	552	489	355	472	535	437	476	450	401	269	291	157	240	107	123	139	132	64	54	69	56
92.93	544	553	546	561	487	358	478	536	453	473	438	386	257	287	160	239	104	121	137	134	66	56	65	52
93.07	556	546	556	559	488	359	476	542	449	483	446	390	264	285	156	239	106	119	135	132	64	53	73	53
93.2	558	542	567	551	490	355	479	543	436	491	448	388	265	277	157	241	103	122	138	129	66	53	67	55
93.33	568	538	551	559	480	367	485	541	449	480	453	388	269	277	160	244	101	123	136	133	65	52	71	55
93.47	560	537	566	555	490	364	494	542	438	485	466	382	266	272	159	242	102	124	137	135	63	52	67	58
93.6	559	532	576	549	488	370	487	557	435	492	452	386	259	274	157	246	102	121	137	134	62	52	70	55
93.73	569	536	560	549	492	367	486	543	428	471	454	383	260	275	158	246	105	124	137	133	63	56	72	55
93.87	568	546	572	554	501	376	480	543	439	465	433	391	259	276	161	239	103	124	134	133	64	52	70	55
94	556	540	567	558	488	373	480	542	426	478	434	385	254	269	158	238	106	122	135	132	64	54	67	54
94.13	545	547	572	552	501	367	484	541	434	482	451	397	254	273	162	244	108	119	134	133	65	55	66	50
94.27	568	545	577	561	494	364	480	540	434	476	446	396	257	274	165	241	106	115	132	140	63	56	67	50
94.4	572	565	581	554	497	365	487	536	437	481	431	410	261	272	165	245	108	115	133	139	66	57	67	50
94.53	573	567	565	548	492	364	486	539	425	486	455	421	262	265	161	242	110	113	131	139	59	57	69	51
94.67	561	569	577	539	502	357	488	547	437	479	454	412	264	272	161	244	104	117	132	139	60	54	68	49
94.8	554	571	586	546	499	373	484	538	438	489	441	408	266	275	160	240	104	118	133	142	65	54	71	50
94.93	563	572	572	555	489	376	491	554	443	485	436	402	263	266	163	240	103	112	132	136	66	52	69	50
95.07	568	558	562	551	488	378	499	538	427	480	436	412	252	264	167	242	104	115	131	139	64	58	65	50
95.2	565	562	578	554	483	366	500	537	433	477	440	409	247	270	167	241	102	117	131	136	65	56	67	53
95.33	565	559	567	557	495	383	484	518	427	473	440	404	250	272	165	243	101	119	133	138	65	58	67	54
95.47	566	572	565	547	493	389	477	543	416	484	454	408	254	278	169	244	101	123	137	138	63	55	69	53
95.6	564	568	559	562	508	391	467	546	416	478	449	405	255	274	169	244	100	121	140	137	64	55	67	54
95.73	562	562	564	553	513	396	479	549	435	489	444	386	257	262	166	240	101	122	136	135	63	56	65	55
95.87	568	576	567	544	512	393	487	543	441	485	443	384	255	268	167	239	101	124	136	137	65	55	65	54
96	543	565	559	552	512	383	486	528	432	476	454	396	253	272	167	240	99	119	131	139	61	58	68	53
96.13	551	560	561	552	521	384	488	548	433	478	464	393	247	273	165	237	101	119	132	139	62	55	68	54
96.27	549	576	566	547	509	384	489	551	436	469	450	396	251	276	169	245	104	117	135	140	65	55	66	53
96.4	556	557	565	546	505	385	474	548	445	473	447	405	255	275	170	241	102	120	134	140	63	56	68	54
96.53	561	573	566	550	521	387	487	549	443	471	441	403	253	275	169	240	98	120	139	139	61	55	68	53
96.67	543	580	564	566	538	404	489	556	455	484	450	410	253	282	171	244	101	116	135	134	61	56	64	54
96.8	538	566	572	559	531	400	483	547	454	484	464	417	258	277	171	242	100	118	132	132	61	55	67	56
96.93	560	560	579	576	526	389	484	547	462	478	453	413	263	278	169	240	98	118	131	131	62	55	66	55
97.07	553	566	559	564	529	387	481	534	444	472	465	408	264	270	169	244	99	122	130	129	63	57	66	55
97.2	544	565	564	574	524	388	491	542	452	483	442	408	261	274	166	238	102	119	128	133	63	57	67	59
97.33	550	567	563	581	526	392	479	547	449	488	446	400	260	271	165	237	103	124	128	134	63	54	69	56
97.47	560	576	569	579	527	396	473	550	445	481	452	398	261	274	166	237	103	123	129	133	61	55	70	54
97.6	565	563	570	574	530	392	478	533	429	487	442	403	264	281	167	235	104	124	128	133	65	53	66	54
97.73	551	569	585	579	545	380	472	533	437	484	443	403	257	284	167	240	102	120	125	134	66	55	69	53
97.87	527	588	570	578	545	396	464	532	430	476	445	402	256	280	168	241	97	122	131	132	63	53	70	55
98	548	566	574	588	535	391	463	545	429	476	459	409	257	279	165	240	102	121	131	135	62	56	67	56
98.13	556	557	577	570	533	378	479	553	439	480	435	408	259	275	170	239	103	126	132	132	61	54	65	54
98.27	563	559	594	572	533	396	482	553	432	472	433	407	268	278	172	243	99	125	131	136	65	55	65	56
98.4	562	562	574	579	532	393	476	546	433	472	425	410	266	282	171	241	100	123	133	137	63	55	65	57
98.53	569	553	594	576	533	403	477	547	438	475	433	412	264	281	170	242	99	122	128	136	63	54	65	58
98.67	576	561	585	573	518	390	481	546	445	482	441	412	265	283	166	233	98	125	128	137	59	55	65	54
98.8	572	570	591	569	528	391	480	559	455	491	454	408	272	281	168	235	97	123	129	138	60	57	66	56
98.93	557	579	581	579	518	381	493	564	451	491	456	404	271	280	173	228	101	122	126	136	61	57	63	54
99.07	569	578	593	581	523	379	464	558	443	487	441	410	271	277	164	236	99	122	135	139	60	57	67	54
99.2	543	579	592	569	535	391	471	558	441	497	458	409	273	278	165	238	98	118	129	138	62	56	69	57
99.33	530	583	589	588	533	388	472	558	442	490	461	421	276	278	167	238	104	115	129	137	59	55	63	53
99.47	550	580	591	586	528	387	477	562	427	491	468	419	278	281	166	238	101	118	128	134	61	54	62	52
99.6	527	582	587	592	532	392	497	543	452	489	468	423	281	275	172	242	102	116	128	133	59	55	64	53
99.73	546	587	591	584	539	383	493	544	450	473	474	415	279	282	168	241	101	117	128	130	58	55	64	47
99.87	546	599	589	584	537	397	472	541	447	477	463	406	277	275	166	237	101	116	130	133	62	58	68	53
100	537	585	591	578	537	385	480	544	442	496	476	410	281	277	163	239	103	116	133	137	63	57	65	53
100.13	534	597	603	579	536	390	473	551	441	491	462	422	277	274	166	238	102	116	134	134	62	54	66	54
100.27	554	588	591	577	524	373	476	553	448	488	464	420	273	282	169	235	103	116	135	136	63	56	63	54
100.4	563	595	589	571	533	374	472	552	449	493	480	403	273	275	165	235	102	114	130	136	61	60	65	56
100.53	565	590	575	575	526	388	478	546	421	503	471	397	283	275	166	242	107	116	132	132	63	58	63	53
100.67	571	589	575	572	518	381	480	550	447	500	479	393	285	269	170	237	108	113	132	133	66	59	64	55
100.8	558	581	581	578	519	378	486	555	452	500	470	403	282	271	166	240	106	118	127	131	66	59	66	54
100.93	553	567	589	585	532	372	484	546	457	486	489	404	274	275	171	243	106	119	124	132	63	60	65	52
101.07	562	556	586	574	543	391	484	525	438	497	472	399	272	277	170	241	105	116	125	135	64	60	66	56
101.2	557	578	591	591	535	380	478	551	440	500	469	414	280	280	171	240	103	111	126	141	66	60	65	52
101.33	555	586	584	593	543	379	490	559	435	493	472	406	277	282	172	235	104	116	127	141	69	61	65	51
101.47	557	583	584	581	540	375	485	557	436	503	475	409	280	275	164	235	105	116	125	138	65	62	61	51
101.6	566	570	586	590	537	379	491	560	442	488	479	407	279	274	172	236	105	118	127	135	65	61	65	49
101.73	561	579	581	591	543	392	487	564	452	494	466	413	277	273	171	234	106	118	126	135	65	62	66	50
101.87	566	571	593	585	541	394	481	549	458	486	462	410	276	284	171	226	104	121	127	136	66	64	69	47
102	568	569	581	577	549	383	478	554	457	500	471	410	278	281	172	225	103	122	130	140	63	62	67	47
102.13	566	573	596	593	533	379	478	564	462	480	467	413	279	284	171	226	102	121	128	139	62	64	68	47
102.27	577	574	584	587	532	383	484	554	457	479	457	413	277	285	173	225	104	119	126	142	63	63	67	46
102.4	587	583	588	589	526	380	484	565	455	489	455	412	276	279	169	227	100	119	128	136	63	62	70	50
102.53	583	580	578	585	532	377	494	574	463	496	465	411	279	285	167	229	99	119	128	131	61	62	68	49
102.67	600	571	583	595	548	366	496	572	460	477	451	406	277	278	168	231	99	120	127	132	65	61	69	51
102.8	599	580	582	590	550	385	484	569	454	481	452	416	274	281	165	235	96	119	129	134	62	62	69	52
102.93	601	565	569	589	545	386	485	551	449	495	442	402	272	280	163	234	96	118	127	133	61	62	67	51
103.07	601	583	583	588	532	382	488	558	461	490	455	404	276	271	163	232	97	117	125	130	64	63	64	52
103.2	609	579	577	586	538	374	480	584	447	492	444	403	277	268	162	237	99	118	119	133	65	60	63	50
103.33	604	579	589	600	530	385	471	563	459	484	453	408	280	272	159	231	99	119	120	132	62	59	64	54
103.47	604	573	591	593	537	388	486	570	465	478	450	416	280	274	160	232	100	120	120	135	63	60	64	51
103.6	594	578	592	584	538	381	502	557	459	492	462	410	275	266	165	226	100	116	121	133	67	62	67	53
103.73	589	571	588	583	540	403	486	550	463	494	443	418	276	268	165	225	100	118	120	133	61	61	62	52
103.87	585	579	579	585	535	392	500	552	461	494	446	406	277	271	166	223	101	119	118	129	65	58	62	53
104	579	578	575	566	540	391	497	556	464	487	463	397	278	278	163	228	102	118	114	128	62	60	64	54
104.13	598	569	587	570	547	385	489	566	460	489	463	398	276	274	165	226	102	116	116	128	63	61	62	52
104.27	612	571	587	574	549	395	495	553	457	496	459	398	273	271	164	227	100	121	118	131	61	62	64	53
104.4	581	572	577	583	541	390	483	536	456	499	452	409	273	273	164	231	99	117	122	127	63	61	63	51
104.53	570	577	588	570	543	398	489	520	471	486	460	411	273	276	165	225	103	119	119	130	62	62	66	51
104.67	577	580	588	577	551	400	498	520	463	486	462	403	274	285	170	223	99	118	119	131	62	60	69	50
104.8	579	573	585	576	553	404	495	533	451	502	469	406	273	280	167	222	103	120	122	129	62	61	70	53
104.93	574	583	580	585	548	412	484	492	443	503	463	402	275	279	171	222	102	114	122	128	61	61	69	48
105.07	582	564	581	585	557	415	486	529	455	509	471	407	279	273	168	225	99	119	122	129	61	61	67	50
105.2	581	562	578	564	557	410	490	505	455	507	468	407	281	270	171	225	101	115	122	129	60	59	69	53
105.33	584	567	577	583	554	399	492	531	463	519	465	411	278	269	174	228	99	116	122	135	60	59	66	52
105.47	586	579	578	577	542	423	498	523	473	508	461	408	280	271	167	229	100	115	123	131	59	59	68	48
105.6	574	563	573	566	530	407	500	529	464	521	456	407	273	274	168	223	99	114	122	135	61	64	70	50
105.73	567	573	579	574	535	409	490	541	443	506	464	421	275	275	174	221	100	115	120	134	60	63	70	49
105.87	561	571	578	581	528	412	499	564	460	516	462	419	272	269	174	226	102	113	119	138	59	64	69	51
106	566	566	582	586	532	401	502	545	462	507	464	416	270	269	170	228	102	113	115	139	61	60	68	51
106.13	587	567	567	576	539	415	497	550	461	503	469	405	272	269	170	235	100	111	119	137	61	59	67	50
106.27	569	577	568	594	532	408	494	550	464	508	463	409	270	271	169	229	98	113	116	136	60	61	68	49
106.4	583	586	567	588	550	409	488	539	464	495	463	410	273	275	167	224	100	111	113	138	60	59	73	49
106.53	585	576	582	598	553	404	500	536	453	508	472	415	273	266	169	226	97	114	111	135	66	58	68	52
106.67	582	571	583	607	560	411	509	529	447	507	465	416	276	264	175	229	97	112	115	135	63	60	70	50
106.8	607	567	583	586	547	419	520	527	455	512	470	416	277	261	173	222	95	114	114	136	63	62	65	52
106.93	603	581	595	594	553	401	512	539	443	494	455	408	274	261	174	221	96	110	113	135	60	64	66	47
107.07	622	579	590	605	551	402	516	538	451	504	452	412	276	257	174	221	95	109	114	135	61	60	67	47
107.2	614	575	590	598	546	387	498	535	450	508	460	420	279	264	172	227	93	111	113	140	61	64	64	50
107.33	611	591	597	593	547	391	501	555	452	515	448	413	275	258	175	223	92	110	118	139	60	62	66	50
107.47	611	562	581	592	549	387	497	559	434	515	458	417	280	263	170	221	93	110	116	134	60	61	66	48
107.6	605	585	586	592	551	386	508	545	446	508	466	417	277	267	170	212	97	113	113	141	60	62	69	50
107.73	588	565	593	603	552	399	493	525	455	518	457	411	278	269	171	215	95	113	115	134	58	67	65	50
107.87	584	574	598	598	551	386	496	538	438	512	468	415	276	270	168	218	97	113	117	136	59	64	66	45
108	599	577	594	607	534	386	497	562	435	503	454	423	275	265	168	214	97	118	117	131	61	61	63	50
108.13	606	578	588	593	540	411	489	572	457	499	460	423	281	271	169	211	99	113	117	132	60	61	66	50
108.27	603	583	582	592	533	409	502	565	451	512	448	425	276	267	168	214	97	115	116	135	56	60	68	45
108.4	600	597	587	575	546	419	496	553	449	510	450	419	274	268	167	218	98	115	118	134	57	60	65	49
108.53	606	595	593	577	556	430	498	547	450	501	454	420	272	268	169	220	97	112	122	135	64	63	62	46
108.67	596	595	584	587	538	434	484	558	455	509	471	426	270	264	172	219	95	114	117	132	61	63	62	47
108.8	602	586	586	594	558	437	493	545	463	509	472	434	270	268	173	221	97	115	118	132	59	60	66	49
108.93	610	577	592	586	544	429	504	548	465	505	440	429	271	271	170	218	95	114	116	132	63	60	63	49
109.07	608	582	599	569	552	415	501	551	459	509	450	440	275	273	170	221	96	116	121	130	63	59	65	52
109.2	607	572	601	565	550	423	493	550	442	511	477	431	269	271	171	220	93	118	116	128	58	62	67	48
109.33	591	575	591	583	539	413	502	566	461	500	462	437	274	273	171	222	94	118	122	132	60	60	65	49
109.47	617	566	592	589	545	419	495	561	460	506	464	431	270	269	171	226	96	116	122	131	61	61	65	47
109.6	617	565	590	586	554	413	496	564	463	506	461	433	272	274	174	227	97	115	119	127	60	61	65	47
109.73	609	572	581	582	570	410	507	544	473	508	455	414	279	269	171	224	96	117	117	132	61	60	68	49
109.87	602	572	591	579	547	387	496	562	472	510	464	404	272	269	174	223	97	118	117	132	60	61	63	48
110	601	572	591	584	557	390	491	557	489	501	467	414	266	264	176	220	94	120	117	135	61	62	70	47
110.13	585	561	613	591	550	389	515	548	477	514	457	411	270	259	172	222	91	118	119	134	61	62	71	52
110.27	585	570	613	595	551	396	508	540	466	494	455	423	270	264	168	217	93	113	118	130	63	59	68	50
110.4	601	570	625	577	545	400	501	561	459	491	454	418	271	265	169	215	91	113	120	128	60	58	68	51
110.53	588	570	619	575	556	398	496	560	479	506	448	419	275	269	169	216	94	109	121	130	64	60	67	51
110.67	596	563	606	591	564	412	500	564	458	504	448	430	277	269	169	213	92	114	118	128	63	64	68	49
110.8	592	576	612	588	561	406	509	575	462	510	450	435	274	271	170	214	94	112	120	128	65	63	68	50
110.93	593	570	587	569	567	403	497	581	466	507	463	438	267	263	165	212	91	114	113	131	63	62	70	51
111.07	597	571	588	571	569	415	500	577	458	505	448	431	272	261	169	209	94	114	115	131	65	64	68	50
111.2	586	572	595	572	560	418	498	568	461	500	450	427	263	263	170	215	93	114	115	131	62	61	68	50
111.33	589	579	595	569	572	420	496	569	456	506	446	428	270	268	169	219	90	112	114	128	59	60	69	48
111.47	593	585	601	568	565	433	496	570	457	517	453	420	273	271	167	213	91	112	113	127	57	58	68	48
111.6	585	580	613	569	572	413	490	570	453	502	456	412	270	270	170	215	93	113	109	130	59	57	68	50
111.73	589	577	600	556	582	402	493	559	464	513	452	421	269	269	168	218	94	113	111	131	59	57	66	48
111.87	589	568	572	563	578	399	491	564	452	515	451	419	281	279	165	214	93	114	110	129	62	55	66	47
112	584	574	600	579	586	415	486	552	456	508	460	412	281	280	166	217	94	113	109	130	61	56	66	51
112.13	593	573	600	576	570	392	508	560	453	516	461	413	285	280	165	214	92	114	109	130	61	56	66	49
112.27	595	574	602	570	573	406	511	555	453	511	458	428	285	286	168	218	94	114	110	126	60	59	66	46
112.4	593	565	595	566	558	408	515	554	455	509	465	420	285	287	167	222	93	116	110	125	58	56	66	49
112.53	591	557	587	573	564	409	510	551	466	501	464	411	277	278	161	221	95	113	111	126	59	55	65	48
112.67	593	548	586	573	569	414	506	558	467	487	458	419	271	280	163	220	92	113	111	124	58	58	63	47
112.8	582	554	590	565	568	404	501	548	476	488	468	427	271	280	155	221	96	111	111	125	63	59	68	49
112.93	584	566	596	561	565	404	493	570	471	484	467	415	269	277	157	218	96	111	113	123	59	59	64	47
113.07	573	560	590	567	560	420	510	568	474	501	484	412	272	269	158	219	95	111	111	125	59	59	66	44
113.2	574	560	586	582	564	419	504	572	484	502	467	435	273	274	157	216	97	113	113	125	62	59	66	47
113.33	582	555	584	571	565	422	501	554	485	502	462	430	268	276	153	217	96	113	113	121	59	60	68	46
113.47	596	562	582	571	554	418	504	557	476	503	464	437	268	278	157	215	95	113	112	122	62	57	65	48
113.6	593	581	583	563	558	410	487	537	469	516	453	427	272	276	163	216	96	109	110	118	59	58	66	47
113.73	592	578	581	567	551	390	492	547	487	513	459	429	271	278	162	213	94	111	114	119	60	56	63	43
113.87	582	565	591	566	545	407	499	551	482	485	452	428	274	274	161	216	95	111	112	122	63	56	65	44
114	572	561	586	578	537	427	500	564	478	493	452	424	274	279	157	221	92	112	111	121	63	58	65	45
114.13	559	560	580	586	542	425	498	554	503	507	452	427	275	277	161	214	93	117	110	119	64	56	66	44
114.27	564	552	586	574	546	424	501	569	486	501	457	415	276	269	164	212	94	116	106	118	63	53	66	47
114.4	561	560	590	583	544	425	507	579	484	506	450	434	281	266	162	214	95	111	112	118	61	52	68	43
114.53	579	550	594	581	556	426	508	582	485	517	468	430	283	271	162	212	97	112	110	119	60	56	66	43
114.67	577	551	586	580	549	425	508	571	493	503	459	424	281	268	162	219	98	110	113	119	59	55	70	42
114.8	568	563	585	573	550	414	504	558	485	494	462	413	286	268	162	220	99	115	112	116	61	51	69	44
114.93	562	550	584	565	570	426	509	571	476	495	459	421	284	265	158	216	97	115	109	117	60	50	71	43
115.07	558	536	580	571	559	429	512	565	460	494	469	433	278	267	161	214	92	115	113	118	58	48	71	41
115.2	565	549	578	566	557	432	512	555	471	471	471	426	275	278	164	216	89	113	112	120	56	48	68	43
115.33	560	535	582	549	533	404	528	576	463	484	467	433	277	271	163	216	89	116	111	122	59	47	69	40
115.47	573	541	582	557	539	415	519	580	462	491	462	434	274	274	162	219	88	118	115	121	57	48	68	41
115.6	575	547	582	551	551	434	532	577	469	491	483	428	276	270	165	223	89	118	115	121	59	50	72	41
115.73	572	541	581	561	545	428	533	579	467	490	483	411	281	275	163	225	91	113	113	118	57	47	69	43
115.87	563	546	580	555	555	432	526	581	470	497	475	422	278	279	166	222	90	112	111	120	57	50	67	46
116	572	549	571	562	560	427	526	579	461	514	462	422	287	278	169	222	90	113	112	120	57	48	66	45
116.13	550	549	567	561	529	429	530	576	478	502	472	422	291	295	169	217	93	111	111	120	57	51	65	42
116.27	565	536	560	568	533	417	527	580	476	510	453	418	292	286	168	220	92	112	113	119	59	50	63	41
116.4	576	554	569	571	550	419	525	598	470	513	457	423	287	284	170	225	92	111	116	122	57	50	64	43
116.53	561	538	575	575	556	419	527	595	472	510	459	431	289	281	168	220	92	105	115	121	55	52	62	42
116.67	562	536	555	577	569	423	521	565	479	516	462	439	287	284	168	217	95	105	116	122	59	50	63	46
116.8	559	531	575	565	577	416	511	576	488	511	450	440	284	278	168	225	95	108	115	125	54	50	66	46
116.93	562	541	574	568	569	426	510	575	482	505	446	441	280	268	169	225	92	107	116	128	56	51	64	44
117.07	576	541	584	568	560	429	504	571	476	502	446	443	286	269	171	223	91	111	114	124	54	49	59	43
117.2	572	546	548	560	567	423	515	572	477	506	438	426	284	269	168	227	90	106	113	122	54	51	57	43
117.33	578	562	574	572	566	421	524	575	470	507	447	428	283	263	170	225	90	108	115	124	54	53	60	45
117.47	586	552	597	560	564	420	516	581	466	495	453	435	279	262	169	224	89	108	115	125	54	52	61	43
117.6	580	552	582	556	564	431	529	589	478	497	442	440	272	266	173	227	89	111	116	126	56	52	57	46
117.73	579	550	587	561	562	417	523	556	475	499	445	436	281	262	174	225	88	106	116	122	53	52	58	48
117.87	588	557	590	558	582	411	534	557	461	500	450	434	286	268	168	224	87	110	117	123	57	54	59	46
118	564	546	573	560	565	406	523	583	462	507	455	438	284	271	169	222	89	111	116	123	57	53	59	47
118.13	563	555	567	573	560	405	522	592	478	518	446	440	282	273	167	221	86	108	112	120	54	52	60	46
118.27	572	548	566	573	574	417	521	593	466	518	429	432	282	271	168	221	86	109	115	121	53	50	59	48
118.4	575	545	572	574	566	413	529	595	478	510	433	426	285	272	166	222	84	115	112	119	51	50	57	45
118.53	581	545	572	545	560	423	516	593	471	511	446	430	283	277	171	228	83	113	114	122	53	52	60	47
118.67	560	551	569	553	573	423	516	594	469	510	443	433	280	279	166	225	87	114	110	120	55	54	56	46
118.8	566	522	573	560	560	423	529	601	469	514	445	441	289	283	173	233	84	113	110	123	55	51	55	47
118.93	547	537	572	552	561	423	527	599	453	518	444	435	290	275	172	227	88	112	111	121	51	49	56	47
119.07	549	535	571	548	553	392	528	601	479	515	447	441	286	278	174	219	86	110	113	122	54	50	58	50
119.2	565	536	575	537	543	401	519	611	482	510	455	432	284	282	170	224	85	114	111	120	53	49	58	48
119.33	574	530	572	541	543	389	534	596	473	500	464	422	283	282	170	223	85	112	109	115	54	53	59	47
119.47	563	543	578	555	550	387	528	594	482	495	450	434	282	280	173	224	86	113	109	114	58	52	59	45
119.6	570	541	569	540	556	404	528	575	481	502	444	441	288	277	170	225	88	114	112	108	57	52	61	48
119.73	565	541	571	542	562	401	535	586	483	520	461	437	282	281	168	220	84	118	106	113	53	52	61	47
119.87	564	544	557	556	561	405	531	592	483	518	454	432	278	275	164	232	85	112	109	111	56	51	60	47
120	564	547	559	537	555	395	529	584	479	508	449	436	271	275	169	224	89	114	112	112	58	49	61	47
120.13	563	533	568	548	566	420	530	591	481	502	468	452	271	269	173	226	89	109	113	108	58	51	61	46
120.27	555	522	563	549	563	414	521	586	473	510	470	446	273	276	170	233	86	111	117	113	58	51	61	48
120.4	567	542	564	556	557	410	519	594	468	501	462	433	275	274	174	229	85	110	114	111	58	50	61	48
120.53	559	532	561	529	568	422	528	549	479	504	460	440	272	272	170	226	85	109	113	113	54	52	59	47
120.67	551	534	543	556	566	421	525	574	475	494	451	445	282	264	174	228	91	111	114	113	58	50	62	48
120.8	540	526	556	565	575	428	523	594	471	501	465	450	278	266	174	223	91	111	114	112	59	51	60	47
120.93	531	530	569	557	581	413	525	590	466	495	470	453	277	272	174	227	87	115	118	111	56	50	64	47
121.07	514	531	563	559	563	416	531	551	471	501	462	448	279	273	168	224	88	115	115	112	61	52	62	48
121.2	524	531	547	559	565	426	527	589	462	496	460	430	277	265	173	221	89	116	111	115	61	49	64	47
121.33	496	527	544	553	573	420	520	584	460	503	457	435	279	265	173	228	88	118	117	113	58	50	63	45
121.47	528	533	554	534	577	412	518	577	461	502	444	434	284	271	170	230	90	114	114	112	57	53	62	44
121.6	525	542	545	527	574	389	528	572	459	496	453	427	280	274	172	230	90	111	114	112	58	51	60	47
121.73	510	524	556	566	574	421	516	578	462	491	451	445	283	269	168	230	91	112	116	107	55	54	60	49
121.87	517	532	559	553	575	408	512	578	466	497	433	428	279	275	172	226	89	115	118	113	55	50	60	47
122	518	531	550	549	574	402	501	581	461	493	453	444	276	270	168	228	90	114	112	113	61	51	59	47
122.13	504	535	551	564	582	425	500	573	449	500	451	439	281	270	170	221	90	117	116	113	61	52	57	48
122.27	507	536	552	566	594	435	520	567	457	500	449	437	288	276	172	217	91	117	114	115	57	50	57	48
122.4	525	530	560	561	580	443	520	563	452	496	456	435	289	271	169	220	86	121	117	113	60	51	61	51
122.53	533	519	541	564	585	423	527	548	451	504	465	439	284	270	171	219	86	116	119	115	58	53	60	50
122.67	519	526	547	559	584	440	524	563	458	508	459	435	286	268	175	223	87	116	116	114	60	54	61	47
122.8	522	527	541	553	572	445	535	580	473	510	448	436	284	278	175	218	89	113	119	114	56	52	60	47
122.93	533	518	544	556	568	447	534	570	472	509	453	437	278	281	174	218	87	116	120	116	56	51	63	48
123.07	527	514	544	541	575	430	534	560	470	515	455	442	279	281	172	214	88	117	116	117	55	50	60	47
123.2	519	513	549	543	567	432	500	569	474	509	455	451	277	285	169	212	88	119	119	116	54	50	60	50
123.33	529	506	544	531	581	434	526	555	468	515	463	451	284	281	169	220	91	118	119	114	55	50	61	49
123.47	520	503	549	531	572	436	524	563	460	486	483	427	276	291	169	218	89	117	124	113	57	51	61	45
123.6	526	514	556	527	572	431	529	560	468	505	467	416	281	288	168	219	89	117	123	115	54	49	62	47

## Sheet: COLO858-Vem k_death
Description: Dynamic changes in k_death (h^-1) estimated from time-lapse live cell microscopy data for COLO858 cell responses to different doses of Vemurafenib (Vem) or Vehicle (DMSO)
Time Bin (hr)	DMSO	DMSO	DMSO	DMSO	Vem (0.032 µM)	Vem (0.032 µM)	Vem (0.032 µM)	Vem (0.032 µM)	Vem (0.1 µM)	Vem (0.1 µM)	Vem (0.1 µM)	Vem (0.1 µM)	Vem (0.32 µM)	Vem (0.32 µM)	Vem (0.32 µM)	Vem (0.32 µM)	Vem (1 µM)	Vem (1 µM)	Vem (1 µM)	Vem (1 µM)	Vem (3.2 µM)	Vem (3.2 µM)	Vem (3.2 µM)	Vem (3.2 µM)
6	0.0011	0.0009	0.001	0.0033	0	0.0015	0.0011	0.0026	0	0	0.0007	0.0008	0.004	0.0028	0.0013	0.0016	0.0048	0.0028	0.0051	0.0067	0.0045	0.0025	0.0027	0.01
18	0.0022	0	0.0008	0.0037	0.0018	0.0021	0.0026	0.0038	0.001	0.0004	0.0005	0.0006	0.0037	0.0024	0.0018	0.0038	0.0049	0.0054	0.0068	0.0026	0.0081	0.0206	0.0231	0.0228
30	0.0026	0.0029	0.0019	0.0038	0	0.0034	0.0024	0.0043	0.0009	0	0.0008	0.0005	0.0035	0.0004	0.0008	0.0021	0.002	0.0121	0.0111	0.0026	0.0396	0.0523	0.0457	0.0461
42	0.0038	0.0031	0.0017	0.0075	0.0029	0.0044	0.0049	0.005	0.0043	0	0.0007	0.0008	0.0037	0.0035	0.0015	0.0023	0.0118	0.0035	0.0042	0.004	0.0218	0.0139	0.0087	0.0028
54	NaN	NaN	NaN	NaN	NaN	NaN	NaN	NaN	0.0064	0	0.0006	0.0003	0.0012	0.0034	0	0.0023	0.0005	0.0098	0.0043	0.0045	0.002	0.0123	0.0081	0.007
66	NaN	NaN	NaN	NaN	NaN	NaN	NaN	NaN	0.0036	0	0.0011	0	0.0021	0.002	0.0006	0.0022	0.0058	0.0008	0.0009	0.0051	0.0086	0.0032	0.0045	0.002
78	NaN	NaN	NaN	NaN	NaN	NaN	NaN	NaN	0.0077	0.0009	0.0012	0.0007	0.0016	0.0025	0.0006	0.0008	0.0016	0.0019	0.0046	0.0011	0.0061	0.0014	0.0052	0.0143
90	NaN	NaN	NaN	NaN	NaN	NaN	NaN	NaN	0.002	0.001	0.0009	0.0015	0.0057	0.0045	0.0005	0.0002	0.0047	0.0049	0.0014	0.0003	0.0021	0.0113	0.0016	0.0028
102	NaN	NaN	NaN	NaN	NaN	NaN	NaN	NaN	0.0039	0.0003	0.0027	0.0014	-0.0017	0.0029	0.0001	0.0074	0.0042	0.0065	0.0102	0.0019	0.0058	-0.0003	0.0075	0.0107
114	NaN	NaN	NaN	NaN	NaN	NaN	NaN	NaN	0.0025	0.0007	0.0011	0.0016	0.0012	0.0002	0	-0.0007	0.007	0.0028	0.0037	0.0097	0.0041	0.016	0.0039	0.0054

## Sheet: COLO858-Vem k_division
Description: Dynamic changes in k_division (h^-1) estimated from time-lapse live cell microscopy data for COLO858 cell responses to different doses of Vemurafenib (Vem) or Vehicle (DMSO)
Time Bin (hr)	DMSO	DMSO	DMSO	DMSO	Vem (0.032 µM)	Vem (0.032 µM)	Vem (0.032 µM)	Vem (0.032 µM)	Vem (0.1 µM)	Vem (0.1 µM)	Vem (0.1 µM)	Vem (0.1 µM)	Vem (0.32 µM)	Vem (0.32 µM)	Vem (0.32 µM)	Vem (0.32 µM)	Vem (1 µM)	Vem (1 µM)	Vem (1 µM)	Vem (1 µM)	Vem (3.2 µM)	Vem (3.2 µM)	Vem (3.2 µM)	Vem (3.2 µM)
6	0.0399	0.0271	0.0234	0.0317	0.0421	0.0299	0.0481	0.0311	0.032	0.034	0.0298	0.0286	0.0345	0.0391	0.0343	0.0324	0.03	0.0306	0.0266	0.0276	0.0291	0.034	0.0336	0.0354
18	0.0262	0.0296	0.0274	0.0346	0.0303	0.0283	0.0281	0.0284	0.0199	0.0146	0.0184	0.0185	0.0184	0.0098	0.0182	0.0123	0.0174	0.0097	0.0155	0.0097	0.003	0.0048	0.0073	0.0052
30	0.0352	0.0254	0.0234	0.0298	0.0316	0.0306	0.0219	0.0257	0.009	0.0083	0.0162	0.0156	0.001	0.0022	0.002	0.0053	0	0.0006	0.0023	0.0013	0.0007	0.0009	0.0044	0.0032
42	0.0204	0.0193	0.0299	0.03	0.0259	0.0289	0.0234	0.0318	0.0274	0.0244	0.0162	0.0111	0.014	0.008	0.013	0.0137	0.0024	0.0025	0	0.002	0.0012	0	0.0036	0.0014
54	NaN	NaN	NaN	NaN	NaN	NaN	NaN	NaN	0.0166	0.0133	0.018	0.0196	0.0136	0.0177	0.0134	0.0106	0.0033	0.0051	0.0032	0.0034	0	0	0.0026	0.0028
66	NaN	NaN	NaN	NaN	NaN	NaN	NaN	NaN	0.0163	0.0065	0.0128	0.0114	0.0059	0.0059	0.0055	0.0042	0.0008	0.0014	0.0031	0.0102	0	0.0014	0	0.0028
78	NaN	NaN	NaN	NaN	NaN	NaN	NaN	NaN	0.0136	0.0074	0.0086	0.0088	0.0016	0.0068	0.0048	0.0011	0.0041	0.0028	0.0019	0	0.0014	0.0014	0.0038	0.0029
90	NaN	NaN	NaN	NaN	NaN	NaN	NaN	NaN	0.0051	0.0036	0.0066	0.005	0.0006	0.0027	0.0036	0.001	0.0016	0.0028	0.0012	0	0.0026	0.0015	0.0025	0.0045
102	NaN	NaN	NaN	NaN	NaN	NaN	NaN	NaN	0.0056	0.0053	0.0042	0.0058	0.0009	0.0012	0.0005	0	0.0008	0.0021	0	0	0.0013	0.0014	0.0075	0.0016
114	NaN	NaN	NaN	NaN	NaN	NaN	NaN	NaN	0.0063	0.0004	0.0009	0.0053	0.0016	0.0012	0.0005	0.0011	0.0009	0.0015	0	0.0007	0	0.003	0.0015	0.0036
