# Supplementary material for: Phenotype-based probabilistic analysis of heterogeneous responses to cancer drugs and their combination efficacy
Source: PLoS Comput Biol. 2020 Feb 21;16(2):e1007688. doi: 10.1371/journal.pcbi.1007688 (PMC7055924; doi:10.1371/journal.pcbi.1007688)
Supplement: S2 Table — Presented data are associated with Fig 3B. (XLSX) [file pcbi.1007688.s008.xlsx]

## Sheet: MMACSF-Vem live cell count
Description: Dynamic changes in live cell count measured from time-lapse live cell microscopy data for MMACSF cell responses to different doses of Vemurafenib (Vem) or Vehicle (DMSO)
Time (hr)	DMSO	DMSO	DMSO	DMSO	Vem (0.032 µM)	Vem (0.032 µM)	Vem (0.032 µM)	Vem (0.032 µM)	Vem (0.1 µM)	Vem (0.1 µM)	Vem (0.1 µM)	Vem (0.1 µM)	Vem (0.32 µM)	Vem (0.32 µM)	Vem (0.32 µM)	Vem (0.32 µM)	Vem (1 µM)	Vem (1 µM)	Vem (1 µM)	Vem (1 µM)	Vem (3.2 µM)	Vem (3.2 µM)	Vem (3.2 µM)	Vem (3.2 µM)
0.13	68	57	54	61	51	64	52	63	68	67	65	68	57	57	61	78	74	65	76	61	51	63	67	52
0.27	71	58	54	59	50	64	53	60	68	65	65	67	57	59	61	75	74	64	76	63	52	65	67	52
0.4	74	58	56	60	53	63	54	62	71	67	64	68	58	59	62	76	75	69	78	61	53	63	68	52
0.53	72	56	56	59	52	64	54	62	71	66	64	68	57	59	60	76	75	67	76	61	53	64	68	53
0.67	72	57	57	59	53	63	54	61	72	68	64	70	58	60	59	76	73	68	76	61	53	64	67	53
0.8	72	58	57	61	52	65	53	62	70	69	63	70	58	60	60	77	74	67	77	62	53	64	67	52
0.93	74	57	57	62	51	65	54	62	70	69	65	69	58	58	59	75	71	69	78	60	53	63	69	50
1.07	73	60	55	60	53	65	53	60	70	70	63	68	59	57	61	78	74	70	77	61	52	64	69	54
1.2	73	60	56	60	52	64	53	60	69	70	64	70	62	57	60	78	71	72	76	60	53	63	68	53
1.33	71	60	58	60	52	64	52	60	70	67	65	68	61	59	60	77	73	70	76	63	53	64	68	55
1.47	72	61	56	59	53	64	52	62	70	67	65	70	60	58	60	77	74	69	76	63	53	63	68	56
1.6	74	61	57	61	53	64	53	62	70	66	65	69	61	57	59	79	73	67	78	63	53	63	68	53
1.73	70	60	57	61	53	64	52	60	70	65	66	68	60	58	59	80	72	71	78	62	54	65	70	54
1.87	72	62	57	62	54	65	53	60	71	66	66	67	59	60	59	79	75	71	77	61	55	64	69	55
2	73	61	55	58	55	63	53	60	71	68	65	69	59	61	60	78	76	73	79	62	54	64	68	55
2.13	75	61	59	62	54	65	52	59	71	67	64	69	58	60	61	78	73	71	79	63	53	64	70	53
2.27	75	61	60	61	54	65	51	57	72	67	62	70	59	60	62	79	72	70	79	62	53	63	69	54
2.4	73	61	58	59	55	65	52	58	73	68	62	71	58	59	62	79	77	72	80	60	54	64	68	56
2.53	73	61	58	65	55	66	53	60	73	66	63	71	60	61	60	77	73	70	80	61	56	64	68	56
2.67	74	61	57	63	54	65	53	59	72	68	64	72	61	60	60	78	72	69	79	61	53	63	69	55
2.8	74	61	55	62	54	66	52	60	72	65	64	72	61	60	59	79	73	70	80	61	56	64	71	54
2.93	74	60	57	66	53	65	52	60	72	65	65	70	60	60	60	80	73	73	80	61	56	64	69	53
3.07	74	59	58	67	54	66	52	59	72	66	64	67	59	62	61	80	72	69	80	60	55	63	69	51
3.2	72	62	61	63	54	63	53	59	73	68	64	71	60	61	59	81	74	70	81	60	57	64	69	55
3.33	73	62	58	64	53	66	53	60	72	67	65	69	58	62	58	81	75	73	80	61	57	64	69	55
3.47	73	60	60	64	53	64	52	62	71	70	64	70	58	61	58	79	79	73	81	61	55	64	66	55
3.6	74	62	60	64	53	66	52	62	70	68	65	71	57	61	57	77	77	73	84	60	56	64	68	54
3.73	76	62	61	63	53	67	51	62	71	66	66	71	58	62	58	81	77	73	83	61	56	63	67	53
3.87	73	60	59	63	55	65	54	64	72	67	64	69	57	62	61	79	76	72	79	61	56	64	69	52
4	75	63	60	63	56	65	55	63	73	69	64	69	58	61	61	80	77	72	85	60	56	62	70	58
4.13	75	62	59	64	54	66	52	63	74	70	65	69	58	58	61	81	75	73	85	60	57	66	70	54
4.27	74	63	61	63	56	65	53	64	72	69	64	69	57	58	62	80	77	72	86	62	57	65	70	56
4.4	75	62	59	63	56	64	53	63	74	71	64	70	54	58	61	76	78	72	84	60	58	64	70	57
4.53	74	61	62	62	57	64	52	64	74	69	67	69	56	58	60	78	77	72	83	61	56	63	71	57
4.67	76	60	62	64	58	64	52	62	74	67	67	71	54	58	60	79	76	71	81	58	55	63	73	57
4.8	74	63	60	62	58	65	54	63	75	69	69	73	56	62	61	79	74	76	83	60	54	63	71	57
4.93	75	64	60	64	58	63	54	65	75	70	66	71	54	61	59	78	73	72	85	61	56	64	72	57
5.07	76	63	61	63	54	63	54	63	77	67	68	74	58	60	61	78	75	73	88	60	55	62	73	57
5.2	79	63	62	62	57	61	54	62	77	68	67	73	59	60	60	81	75	76	87	61	54	61	73	57
5.33	79	63	61	65	59	63	53	62	75	70	68	72	57	59	61	82	75	76	86	62	56	62	73	57
5.47	78	62	63	63	58	64	53	62	76	70	65	73	56	60	60	81	76	75	84	64	55	60	73	57
5.6	78	62	63	63	58	65	52	61	77	73	68	71	55	63	61	81	74	76	87	59	53	62	74	57
5.73	79	61	64	63	58	66	54	62	75	72	68	71	56	63	61	82	77	76	86	60	55	61	75	57
5.87	77	61	64	63	57	66	55	62	76	74	71	72	60	63	61	83	76	77	88	60	55	60	71	56
6	75	61	62	62	57	65	56	62	76	74	66	70	59	65	61	84	78	73	91	59	54	61	73	56
6.13	76	61	63	62	57	66	56	65	74	76	69	71	60	66	61	80	78	77	90	63	54	60	72	55
6.27	77	62	62	63	56	65	55	66	77	77	66	68	60	63	61	78	79	74	92	64	53	59	72	55
6.4	81	62	64	63	57	65	56	63	75	75	71	69	57	63	64	80	77	73	91	64	53	59	73	57
6.53	78	63	65	62	54	65	55	65	78	74	70	70	60	65	63	78	79	71	89	66	54	60	72	57
6.67	81	63	63	63	53	65	57	65	79	76	70	73	63	68	66	77	74	72	92	66	54	59	69	54
6.8	85	62	61	63	54	66	58	68	76	76	75	71	62	68	66	76	75	69	92	67	58	60	73	55
6.93	82	64	61	67	54	68	55	67	77	77	71	68	63	68	66	79	73	73	95	68	54	60	72	55
7.07	80	63	64	66	57	67	55	67	78	75	72	74	67	67	67	79	71	74	94	66	56	62	73	56
7.2	80	65	68	67	57	67	62	66	76	75	72	76	69	67	68	82	77	76	93	67	58	61	73	55
7.33	81	65	64	65	58	69	61	67	79	76	69	77	69	67	68	80	80	74	94	67	57	62	73	55
7.47	81	64	62	64	58	69	62	67	79	77	71	78	71	66	66	80	79	76	100	64	58	61	76	55
7.6	81	65	64	66	59	70	63	66	78	78	73	78	70	67	67	82	80	77	97	68	57	61	74	55
7.73	76	66	66	66	61	71	63	66	81	77	73	80	68	66	66	83	84	76	97	68	58	59	74	54
7.87	79	68	66	64	61	71	64	67	79	77	71	81	70	65	65	83	85	75	98	71	57	61	77	57
8	78	67	69	67	58	70	64	66	81	79	72	84	69	66	65	81	83	78	99	66	58	60	76	54
8.13	81	66	70	64	60	71	62	67	81	79	73	83	72	66	68	86	83	77	98	72	59	59	78	56
8.27	80	64	69	68	60	72	62	67	77	81	75	87	71	66	70	81	85	79	98	70	58	59	80	58
8.4	83	66	71	69	60	71	63	68	80	81	74	86	70	66	69	81	82	81	100	68	57	62	78	58
8.53	84	65	71	67	58	71	61	68	80	79	76	86	73	66	67	84	82	84	103	70	59	59	78	59
8.67	83	65	71	67	58	71	61	70	77	79	75	85	73	65	69	85	83	85	105	71	59	62	80	54
8.8	87	68	70	63	59	72	63	69	85	82	73	85	71	68	71	86	81	83	107	73	57	65	79	55
8.93	90	69	71	68	59	71	61	66	83	79	73	86	74	68	69	82	86	81	107	71	57	62	75	55
9.07	89	69	71	68	59	73	61	69	81	77	74	85	74	68	74	88	83	86	109	70	56	63	73	57
9.2	88	68	71	67	59	71	62	69	86	77	79	89	72	70	72	90	85	83	107	67	53	60	76	56
9.33	90	68	72	70	58	72	64	68	84	81	78	92	74	67	74	92	85	83	109	72	53	60	73	59
9.47	87	66	72	69	59	72	65	71	88	82	77	93	73	68	74	91	85	84	108	71	54	61	73	57
9.6	88	64	72	69	61	73	64	68	87	81	76	89	73	66	76	93	83	81	108	75	53	64	71	59
9.73	87	66	71	70	62	75	64	71	86	82	74	91	75	72	79	90	86	82	109	74	53	63	73	59
9.87	87	70	70	67	61	73	65	71	88	85	80	90	76	70	77	93	87	83	108	75	53	63	73	60
10	90	71	72	68	61	72	67	71	90	87	80	92	75	70	77	92	87	83	110	73	56	64	74	61
10.13	90	69	75	66	62	77	65	72	90	86	80	94	74	72	76	93	84	82	114	73	57	64	75	56
10.27	90	67	75	66	59	75	68	70	85	88	78	93	75	74	77	91	86	82	112	74	54	63	71	62
10.4	89	68	76	67	60	76	67	73	84	91	80	89	77	74	77	94	85	79	113	72	56	65	74	57
10.53	89	67	78	67	60	79	66	70	83	89	80	91	78	78	78	94	86	83	111	73	56	67	74	59
10.67	89	68	81	68	61	79	68	74	86	91	81	92	78	78	75	97	89	83	109	76	58	67	74	62
10.8	89	72	82	66	61	78	66	76	86	89	81	90	76	75	79	95	88	84	107	77	58	68	70	59
10.93	90	73	81	69	61	80	69	71	86	87	80	91	78	78	78	97	89	82	114	79	58	67	73	61
11.07	91	72	83	71	62	78	69	74	90	90	83	89	79	78	79	101	92	84	114	77	59	68	74	60
11.2	88	73	79	69	61	75	66	73	89	89	79	92	77	78	79	99	89	86	112	78	57	66	76	59
11.33	84	72	80	73	65	83	67	72	87	86	78	92	75	73	80	102	91	89	114	77	57	64	76	58
11.47	89	74	81	74	62	83	69	72	88	91	82	93	75	78	82	99	93	87	113	76	59	65	72	61
11.6	88	73	82	76	62	83	74	76	87	92	81	92	76	78	83	99	91	88	114	76	57	70	74	58
11.73	92	72	80	75	62	85	71	76	89	94	82	93	78	81	82	102	93	90	116	78	54	69	75	58
11.87	91	73	79	75	64	84	74	75	88	93	82	92	77	80	82	101	95	89	116	77	55	68	75	57
12	90	74	80	76	64	86	74	77	86	91	80	92	74	79	82	101	95	89	116	75	58	70	75	59
12.13	93	72	85	80	65	88	75	75	89	91	80	93	79	78	81	101	96	91	120	76	60	68	75	58
12.27	89	72	86	76	66	89	75	76	87	90	80	94	80	81	81	100	95	88	121	78	58	67	77	60
12.4	91	72	84	76	66	91	77	74	91	91	79	91	80	80	83	99	97	88	120	80	57	73	77	59
12.53	92	76	87	80	64	92	77	77	91	91	81	91	79	80	83	102	97	84	119	80	61	69	78	56
12.67	95	77	90	76	67	91	76	78	89	91	81	93	80	81	86	101	96	88	117	77	60	69	78	59
12.8	97	71	89	79	68	89	76	76	89	92	81	93	81	77	88	101	95	90	119	80	61	66	80	58
12.93	99	75	88	81	70	89	77	76	93	93	85	95	81	78	88	104	92	89	118	81	58	73	77	57
13.07	97	78	87	80	69	91	77	78	89	92	83	94	75	78	89	103	92	87	120	81	61	69	81	59
13.2	99	82	88	80	68	91	75	81	93	94	83	93	77	78	88	103	95	87	119	80	62	75	82	58
13.33	101	81	88	78	68	92	75	82	97	91	85	96	80	79	86	105	94	84	118	81	62	70	80	57
13.47	103	78	87	78	69	92	75	84	94	90	85	94	80	78	88	104	98	85	121	79	63	72	83	57
13.6	101	76	87	81	70	94	75	80	94	90	84	95	81	81	89	105	97	88	119	76	68	72	83	57
13.73	101	77	89	77	68	92	74	83	95	89	81	96	80	82	88	108	99	87	119	77	64	74	80	58
13.87	99	79	87	78	68	94	74	83	97	89	81	95	81	81	87	108	99	88	119	81	65	70	81	57
14	99	78	86	75	68	95	76	83	97	89	82	96	81	79	90	105	99	90	121	83	69	71	78	59
14.13	100	81	87	77	67	92	74	84	98	89	82	97	82	81	90	104	98	93	121	77	70	69	80	59
14.27	101	79	87	78	68	94	76	83	96	88	82	100	82	80	90	105	101	93	120	80	67	73	82	58
14.4	103	84	84	80	68	94	76	85	96	89	81	100	83	80	90	106	103	87	118	81	70	71	82	60
14.53	103	83	87	79	68	95	80	82	94	88	83	101	81	80	92	107	103	90	117	83	71	70	84	60
14.67	101	84	87	81	69	95	79	85	97	92	83	101	78	79	92	105	100	91	119	80	72	70	84	58
14.8	100	84	91	81	68	95	77	85	97	93	82	103	81	81	91	105	102	94	123	81	72	70	85	61
14.93	97	85	90	79	71	97	75	84	97	93	84	99	79	80	94	103	100	92	119	81	71	70	82	61
15.07	100	85	90	81	70	97	78	83	98	94	83	101	80	79	91	105	101	91	118	80	71	73	82	60
15.2	101	86	87	83	68	96	80	85	99	92	84	104	78	79	89	106	102	91	121	78	71	74	86	63
15.33	101	87	85	85	73	95	82	85	98	95	85	103	79	81	88	109	102	91	121	85	73	74	85	62
15.47	98	88	88	85	69	95	82	86	97	97	85	104	80	80	89	109	100	90	120	83	72	72	86	62
15.6	99	87	88	85	69	96	84	85	99	96	85	106	82	81	90	108	100	90	120	84	73	71	87	63
15.73	99	88	89	87	71	95	85	87	100	93	84	104	80	81	88	107	98	93	120	84	73	73	85	60
15.87	98	88	89	88	74	92	82	84	98	96	88	103	82	79	90	105	104	87	123	81	73	71	86	61
16	104	88	92	87	74	94	83	85	96	94	84	103	78	79	90	105	102	91	118	82	72	71	87	64
16.13	105	89	90	84	74	92	85	84	98	99	82	102	76	78	90	108	101	89	120	80	75	72	87	60
16.27	103	88	94	81	73	91	82	84	99	98	85	103	78	80	90	110	99	92	121	81	73	71	89	61
16.4	104	88	94	80	74	91	82	83	97	99	83	102	80	80	92	110	98	87	123	82	73	71	88	61
16.53	104	87	93	85	74	95	84	83	95	100	84	101	81	80	92	110	99	89	124	80	74	70	88	62
16.67	106	86	91	86	74	95	84	85	98	99	83	104	82	82	92	106	99	88	121	81	73	66	89	62
16.8	107	86	94	84	71	93	87	85	100	96	83	105	82	84	92	112	98	86	120	83	73	68	87	63
16.93	106	87	92	84	72	94	89	86	98	99	83	106	84	84	90	111	100	88	122	82	73	72	83	60
17.07	106	86	94	84	69	95	89	85	94	99	82	106	83	83	92	114	105	86	120	85	70	72	87	58
17.2	106	85	95	84	72	98	87	85	96	100	82	108	84	81	92	113	105	90	120	84	71	71	86	60
17.33	106	89	97	82	69	96	88	85	97	97	80	109	82	83	91	111	102	92	124	86	77	72	87	63
17.47	103	90	97	85	70	97	86	85	99	100	81	109	85	83	91	110	102	92	125	86	73	72	86	64
17.6	110	91	95	86	68	97	87	86	100	96	85	107	85	82	91	110	102	91	126	84	74	71	82	63
17.73	110	93	94	88	69	98	87	83	99	99	83	109	83	80	89	111	107	92	123	84	73	69	86	63
17.87	110	94	96	87	70	95	89	84	101	99	86	110	86	81	90	112	104	92	124	80	76	74	87	63
18	111	95	92	87	73	95	89	84	101	102	84	110	84	87	90	113	104	95	127	82	72	74	84	65
18.13	110	89	92	88	75	98	89	83	100	100	86	108	83	83	88	112	105	92	127	82	74	74	86	64
18.27	113	91	92	90	78	99	88	87	101	101	88	107	80	88	88	114	108	91	126	85	73	74	82	61
18.4	113	92	95	89	77	98	89	83	100	99	87	107	83	84	84	112	108	94	125	85	76	75	84	62
18.53	109	94	94	88	76	99	88	86	104	104	88	109	84	85	85	114	107	95	128	84	77	72	82	63
18.67	111	93	94	89	77	99	88	83	101	103	86	106	83	87	86	112	107	93	126	82	77	75	80	64
18.8	108	93	94	88	80	99	88	84	99	103	86	107	84	89	85	110	106	94	127	83	76	72	80	64
18.93	111	91	97	87	76	100	88	83	102	102	87	108	82	87	87	112	105	94	125	83	80	77	81	62
19.07	109	90	98	85	76	98	89	85	104	105	86	110	81	88	82	110	105	94	126	84	79	75	78	64
19.2	110	93	97	85	77	99	92	84	101	104	87	110	81	88	85	110	111	93	121	83	77	75	79	63
19.33	108	92	98	86	80	99	88	84	101	103	87	109	84	90	85	110	110	95	124	82	78	79	77	63
19.47	107	92	98	86	78	100	90	82	104	102	86	109	84	90	88	111	110	93	124	82	76	78	82	66
19.6	106	96	100	87	78	101	90	83	104	104	88	109	85	90	86	111	110	95	128	83	77	76	82	64
19.73	111	97	100	88	75	100	89	83	102	99	87	107	86	89	90	111	112	96	125	84	75	78	84	64
19.87	109	99	99	89	78	101	89	80	102	102	87	109	86	84	95	109	110	91	125	86	75	78	82	63
20	109	99	98	88	81	102	91	80	104	102	89	110	84	87	95	107	113	94	123	87	76	74	84	64
20.13	108	98	98	88	78	100	90	81	100	102	89	108	83	87	96	109	112	95	124	85	77	75	82	62
20.27	110	100	98	88	81	100	91	83	101	103	88	109	84	89	100	110	111	96	123	86	75	79	87	63
20.4	113	100	99	87	80	103	92	83	101	104	87	108	85	87	99	111	111	95	125	88	81	76	85	63
20.53	109	99	101	88	81	104	92	82	104	102	88	107	84	93	99	111	109	93	120	85	80	76	84	66
20.67	110	100	102	89	81	100	89	83	102	101	86	110	83	90	99	109	110	95	127	85	76	80	85	64
20.8	114	97	96	90	81	103	90	84	104	102	88	113	82	91	98	110	109	95	126	86	78	78	86	62
20.93	112	98	100	88	82	103	90	82	101	100	89	113	86	90	97	113	108	96	128	84	76	78	86	65
21.07	114	96	99	86	82	102	89	80	104	102	89	111	84	89	98	116	106	96	126	86	77	77	84	64
21.2	115	96	96	86	82	103	89	78	107	100	89	111	84	92	98	117	108	98	122	83	77	79	89	64
21.33	117	99	99	87	83	102	91	80	105	103	91	110	83	95	96	115	108	96	127	88	77	78	88	64
21.47	114	94	100	88	83	101	89	80	104	103	92	110	84	93	97	113	109	97	123	85	77	76	91	62
21.6	114	97	98	87	84	101	89	79	104	103	92	110	85	93	98	115	108	97	122	84	79	77	93	60
21.73	113	99	97	86	83	104	92	79	103	102	94	114	85	90	97	112	107	96	123	82	78	78	92	62
21.87	117	100	99	87	82	103	88	79	105	104	92	112	83	93	97	114	108	97	128	85	77	76	93	60
22	116	98	94	89	83	102	90	81	103	102	90	112	83	89	97	114	106	96	124	86	78	77	89	64
22.13	114	100	95	90	82	101	89	79	104	104	90	112	84	93	96	114	109	90	125	85	78	78	90	62
22.27	117	101	94	90	83	100	89	81	105	104	92	112	85	96	102	114	110	90	126	85	79	77	91	63
22.4	117	101	93	92	81	102	89	81	105	104	93	111	84	97	99	115	105	89	125	85	79	75	90	60
22.53	116	101	93	92	80	101	90	80	105	106	91	111	85	95	100	111	106	93	124	85	78	76	90	61
22.67	119	100	93	91	82	105	90	83	104	104	90	113	85	96	99	117	106	89	121	88	80	74	91	60
22.8	115	101	94	93	81	105	90	81	104	105	91	112	84	95	98	116	107	89	123	85	79	73	91	62
22.93	116	104	94	92	82	106	90	84	104	104	91	112	83	96	98	117	106	88	126	87	78	75	91	62
23.07	115	102	94	92	80	104	90	86	104	103	95	111	86	96	98	117	108	89	125	88	77	74	91	61
23.2	115	103	95	93	81	103	91	85	105	103	94	115	86	97	97	118	106	90	122	87	80	74	89	61
23.33	114	104	96	94	81	106	87	86	106	103	94	114	86	96	100	118	105	92	118	88	80	74	88	62
23.47	114	104	96	93	80	102	89	85	104	103	90	115	85	96	97	115	104	96	124	89	78	75	88	60
23.6	113	104	96	93	79	104	89	86	104	106	90	116	85	94	97	114	106	94	123	88	77	76	89	61
23.73	115	101	93	92	78	105	86	88	104	105	90	112	84	99	97	115	104	97	127	89	75	74	90	62
23.87	112	103	94	90	77	100	87	88	103	104	93	111	86	98	97	114	107	95	120	90	78	74	89	58
24	115	104	92	94	77	102	86	86	102	104	93	114	86	96	99	112	105	99	124	89	78	74	91	58
24.13	114	104	94	95	80	103	86	88	104	104	93	115	86	96	100	112	107	100	122	89	78	72	88	57
24.27	114	104	97	94	81	102	88	88	102	104	95	116	84	94	100	112	105	101	122	89	76	71	89	57
24.4	115	102	95	93	81	103	89	88	102	105	92	115	82	94	101	114	108	95	122	89	75	70	89	60
24.53	115	103	96	94	80	102	87	86	103	104	92	113	82	95	101	113	109	99	124	87	80	73	90	60
24.67	115	104	97	93	81	102	86	87	101	104	93	118	82	96	98	115	106	97	121	87	79	75	89	62
24.8	114	106	97	92	82	104	90	87	101	104	93	118	84	95	99	114	108	98	118	86	78	71	86	58
24.93	113	106	95	95	80	102	89	84	100	104	92	118	80	96	100	115	106	96	121	88	76	70	90	58
25.07	115	104	97	94	81	105	89	86	102	104	92	118	81	100	98	116	108	95	118	88	75	70	86	57
25.2	116	105	97	93	79	106	90	85	102	103	91	117	82	99	98	115	106	100	117	88	75	74	90	55
25.33	116	102	97	90	80	108	90	85	102	101	92	118	82	99	93	116	104	100	117	88	72	72	90	56
25.47	114	103	96	92	81	106	89	85	102	102	93	116	79	100	96	116	107	102	115	87	75	71	89	54
25.6	115	100	98	90	81	109	91	85	103	102	92	117	85	100	98	117	107	100	114	89	72	72	87	55
25.73	115	102	96	92	83	110	93	86	102	102	94	115	82	98	95	115	107	101	117	91	71	67	88	56
25.87	115	104	97	89	82	111	91	85	103	102	96	116	82	99	98	116	107	101	111	87	71	68	94	54
26	115	104	96	89	83	110	88	84	103	102	93	117	83	100	99	116	107	100	118	91	71	66	91	54
26.13	116	103	96	88	82	112	89	85	102	103	92	118	83	97	100	112	108	100	118	89	70	68	89	55
26.27	117	103	101	89	81	107	91	86	104	103	94	118	83	101	98	114	108	98	119	89	70	69	89	54
26.4	118	105	99	90	82	107	90	84	102	102	93	117	83	100	96	115	108	96	115	87	68	68	86	57
26.53	117	104	99	91	85	106	91	85	105	104	93	118	83	98	102	116	110	96	112	85	69	67	87	56
26.67	115	103	100	93	86	105	90	85	104	104	92	121	82	98	101	113	105	97	114	85	67	69	91	55
26.8	117	104	97	92	85	108	92	87	104	100	91	121	82	99	99	113	107	96	111	87	68	68	89	55
26.93	116	104	97	93	85	106	92	86	103	101	92	121	81	96	103	115	104	98	110	87	66	70	86	55
27.07	117	104	98	93	86	108	94	87	103	104	91	118	82	97	99	114	106	97	113	86	67	68	89	55
27.2	117	103	99	94	85	105	93	89	103	104	93	117	85	97	102	113	106	96	109	86	69	67	90	53
27.33	119	105	102	96	86	103	93	89	104	107	92	118	85	97	100	112	107	96	108	82	69	69	88	53
27.47	123	105	102	94	85	105	92	88	103	108	92	117	85	99	101	113	106	97	109	84	71	71	88	57
27.6	119	105	101	93	86	108	93	88	102	107	92	117	82	97	101	113	105	94	109	83	67	69	87	56
27.73	120	103	98	98	88	107	93	88	102	107	94	117	84	95	105	117	103	96	111	87	69	70	83	56
27.87	121	104	97	97	89	107	92	89	105	105	93	117	83	95	104	116	104	98	107	89	69	69	84	55
28	120	105	100	97	88	106	92	89	104	103	94	117	83	94	104	116	103	97	109	88	70	71	83	56
28.13	122	105	100	99	91	104	94	89	103	101	93	118	84	99	104	116	102	99	112	87	67	70	86	56
28.27	123	105	101	96	89	104	91	90	103	103	95	118	85	98	104	116	105	97	109	84	69	70	82	55
28.4	120	104	102	96	89	104	93	89	103	104	96	119	86	99	104	117	103	98	107	83	73	74	82	59
28.53	121	104	103	96	88	103	92	88	102	105	97	119	88	98	105	116	102	100	104	84	71	70	80	55
28.67	120	104	103	97	89	102	93	89	103	104	97	117	86	96	104	115	99	92	106	85	72	71	82	55
28.8	121	107	104	98	90	105	93	88	104	105	96	119	87	95	102	118	101	95	105	84	69	68	81	56
28.93	122	107	106	97	92	106	93	89	104	102	97	120	84	95	102	117	102	95	105	84	66	68	84	52
29.07	119	104	104	98	92	107	94	91	104	102	97	119	84	96	103	115	100	99	105	83	68	69	83	55
29.2	121	106	105	97	92	104	93	93	103	101	97	115	83	97	106	116	101	98	105	83	70	69	83	51
29.33	121	105	106	97	93	107	94	91	105	103	96	118	81	97	107	116	101	97	102	85	70	66	84	54
29.47	124	104	106	98	93	103	94	92	103	104	96	118	83	94	104	118	102	96	107	86	66	68	81	52
29.6	124	106	107	99	92	104	95	89	104	99	96	119	81	94	104	118	99	97	109	85	66	69	86	48
29.73	123	108	107	98	91	103	94	91	103	101	97	120	81	91	104	118	101	96	103	82	68	67	87	48
29.87	124	108	108	95	92	105	92	91	105	101	97	118	82	96	104	117	100	95	102	83	65	67	83	52
30	124	107	108	96	91	103	94	90	104	100	97	120	83	94	103	117	100	96	99	82	69	68	81	51
30.13	125	111	103	99	90	104	92	91	106	102	97	120	84	96	101	117	99	96	98	83	66	67	83	51
30.27	123	109	106	98	91	102	92	91	104	103	96	120	84	96	99	117	100	95	97	83	69	65	80	51
30.4	124	112	107	97	89	105	92	91	103	103	95	121	85	96	100	116	98	96	98	83	71	65	80	51
30.53	124	112	108	104	92	107	93	92	107	102	96	121	84	94	99	119	101	93	97	83	69	64	81	48
30.67	123	114	106	105	90	105	92	92	108	100	96	121	83	96	99	116	101	95	96	86	70	65	78	50
30.8	125	112	105	103	89	106	94	91	106	102	97	120	84	97	99	118	99	93	94	84	68	64	79	52
30.93	123	112	105	103	88	106	94	93	107	102	97	118	82	95	105	117	102	94	94	88	66	63	79	50
31.07	123	110	104	105	90	105	92	90	106	104	97	117	80	95	104	117	102	95	93	87	66	63	82	50
31.2	123	111	101	106	88	106	92	88	106	104	96	118	80	95	103	112	102	91	95	87	66	60	83	48
31.33	126	111	103	103	90	104	91	88	106	104	97	118	83	96	104	116	101	89	94	87	66	60	82	51
31.47	125	109	102	105	90	102	94	90	104	101	97	117	82	96	106	114	102	91	93	88	65	65	79	49
31.6	128	110	105	105	92	104	94	93	102	104	97	116	84	99	104	115	103	93	91	85	63	59	78	49
31.73	124	110	107	106	90	107	95	89	102	104	96	117	84	98	106	115	104	92	94	84	64	61	80	50
31.87	123	111	109	108	91	107	95	92	105	106	97	117	84	97	103	116	102	95	93	85	66	61	78	49
32	123	108	110	109	93	106	93	94	103	104	97	116	84	98	99	114	102	95	92	84	70	63	77	45
32.13	122	111	106	106	91	104	92	92	103	104	97	117	82	99	98	116	101	94	91	84	65	61	78	50
32.27	125	111	106	107	93	102	91	91	103	104	97	119	84	96	102	116	102	92	90	83	67	59	76	47
32.4	125	110	106	109	92	106	94	91	106	103	96	117	81	96	101	118	99	91	90	85	67	61	76	49
32.53	123	112	108	110	90	106	93	93	105	100	94	115	80	96	99	116	101	96	90	82	63	61	78	48
32.67	123	109	108	108	91	110	93	92	105	102	94	118	80	96	101	119	101	89	86	82	63	59	76	47
32.8	125	113	107	107	91	106	93	93	105	99	95	117	80	98	103	120	99	93	88	82	62	59	82	46
32.93	125	111	104	107	91	105	93	94	105	101	95	116	81	98	101	118	99	93	88	80	65	58	77	48
33.07	125	111	107	108	93	106	93	93	104	100	96	116	80	97	103	117	100	92	90	83	65	60	75	49
33.2	123	108	108	108	92	105	96	94	104	102	96	115	81	98	101	117	101	89	89	84	63	59	78	49
33.33	124	107	110	108	93	104	95	95	103	99	96	115	83	96	103	117	99	91	88	82	66	59	74	47
33.47	125	109	110	107	92	104	96	94	104	99	96	114	81	96	104	115	98	90	88	85	66	56	76	48
33.6	122	107	112	105	93	106	97	94	105	102	96	113	81	95	102	111	98	87	87	85	63	53	76	49
33.73	124	112	111	106	91	105	98	95	104	105	96	112	83	94	100	112	100	86	87	84	64	55	74	49
33.87	123	110	117	107	90	106	97	96	105	106	95	114	83	98	98	112	101	89	86	86	63	55	77	50
34	121	109	117	107	94	107	98	97	105	104	96	117	83	96	98	112	101	91	87	87	64	57	78	48
34.13	123	110	120	112	95	106	98	96	104	106	97	112	82	97	100	112	101	90	90	85	63	58	78	51
34.27	122	110	117	113	98	107	97	94	105	106	96	112	81	97	99	112	100	94	89	84	63	52	73	49
34.4	124	108	117	111	96	109	95	95	106	107	97	115	81	99	101	114	100	94	89	86	61	55	73	49
34.53	122	110	117	110	93	106	98	97	104	105	97	115	80	98	100	114	101	94	87	82	65	56	75	48
34.67	125	108	115	111	95	107	97	95	103	105	95	114	81	100	101	114	100	95	90	84	62	58	72	48
34.8	125	111	116	113	93	106	97	94	104	108	94	114	80	99	102	111	99	93	87	86	66	53	73	47
34.93	127	113	117	112	92	106	96	95	104	107	98	114	80	99	102	112	98	94	89	83	65	55	73	45
35.07	124	113	114	116	94	107	97	95	105	106	99	116	79	101	102	114	98	98	90	84	63	53	71	47
35.2	128	113	112	111	95	108	98	96	105	105	99	114	79	101	102	115	99	97	93	83	64	55	72	49
35.33	125	112	115	114	96	106	97	94	106	106	97	114	79	101	103	116	98	95	88	85	62	57	73	47
35.47	126	112	114	115	96	109	97	98	104	106	96	116	79	97	101	113	97	97	87	86	59	56	74	49
35.6	126	113	113	115	97	108	97	97	104	104	97	117	79	96	101	115	97	95	85	82	60	56	71	48
35.73	128	112	112	114	95	106	96	97	104	103	96	114	80	96	102	115	97	95	86	82	62	53	72	49
35.87	126	116	118	116	96	106	98	99	104	105	98	116	80	94	102	115	100	94	88	80	61	56	76	47
36	126	116	117	114	96	105	96	96	106	105	98	113	81	98	102	115	100	91	84	83	60	54	74	44
36.13	123	115	117	114	98	103	98	103	106	104	97	114	80	99	103	117	100	93	84	83	60	57	72	42
36.27	121	118	117	114	96	105	99	101	107	105	95	115	81	97	103	115	98	98	85	82	63	56	72	46
36.4	125	118	118	115	97	102	99	99	105	103	97	114	82	96	103	116	96	94	83	83	62	55	73	49
36.53	126	117	118	118	99	103	101	95	106	105	98	114	79	95	102	116	101	94	83	83	61	56	68	48
36.67	127	115	121	112	101	100	100	98	103	103	97	112	81	95	101	114	101	95	83	83	64	54	74	50
36.8	126	121	121	111	96	102	101	100	103	103	97	114	79	96	103	115	99	95	82	84	63	58	69	50
36.93	127	120	119	112	95	103	101	102	104	104	98	114	79	97	103	114	102	91	78	83	60	60	73	49
37.07	123	114	123	114	97	107	100	103	106	102	98	114	76	96	101	114	102	91	83	81	63	54	70	47
37.2	127	118	124	111	98	106	99	102	104	105	99	115	81	96	100	113	102	90	80	80	62	54	73	47
37.33	127	119	124	110	98	106	98	102	106	106	98	116	78	98	103	113	100	91	80	82	62	53	71	45
37.47	130	121	121	113	100	102	99	104	103	107	99	116	78	97	100	113	99	84	83	81	64	56	72	46
37.6	128	121	124	114	100	102	100	104	103	105	98	116	77	97	100	113	101	85	85	80	64	55	73	44
37.73	127	121	124	112	97	105	96	106	104	105	98	117	79	97	101	112	100	83	84	81	61	55	71	45
37.87	128	128	121	112	97	104	99	106	103	103	98	115	79	97	100	113	98	86	84	82	63	58	70	44
38	127	125	121	112	99	105	101	108	103	104	98	115	79	96	100	112	100	87	86	83	61	57	69	44
38.13	130	129	121	113	99	104	99	108	104	105	98	119	78	96	102	112	98	86	85	83	62	54	69	46
38.27	129	129	119	114	101	107	101	109	106	102	97	121	78	94	102	111	99	85	85	82	61	56	73	45
38.4	130	124	120	116	97	109	101	106	108	103	99	116	78	95	102	112	97	85	84	83	62	56	74	44
38.53	127	126	118	113	93	108	101	104	108	103	98	117	78	97	102	114	97	83	87	78	59	58	68	45
38.67	128	129	118	112	89	108	102	105	107	101	98	117	78	94	105	114	99	84	84	80	58	55	70	44
38.8	129	128	118	113	96	106	101	104	108	102	98	120	78	96	100	116	97	86	81	80	59	58	69	43
38.93	125	129	118	112	97	107	101	102	108	102	98	121	77	96	101	118	98	87	87	80	58	55	68	49
39.07	125	126	116	113	95	106	102	102	106	102	97	122	79	96	102	116	98	86	85	80	58	57	71	45
39.2	124	129	120	117	96	105	102	105	105	106	97	123	80	97	101	115	97	86	86	80	57	54	72	42
39.33	125	129	122	117	98	104	101	103	107	106	97	120	80	98	95	112	97	83	81	80	57	55	68	45
39.47	128	127	124	116	100	103	102	106	106	105	95	121	80	99	96	115	95	85	84	81	58	57	68	45
39.6	124	128	122	118	100	107	102	105	106	105	95	121	79	97	98	114	97	88	82	80	57	53	63	43
39.73	129	124	124	118	98	107	99	106	106	104	95	119	80	97	97	117	97	89	87	80	58	56	66	44
39.87	129	128	127	117	99	109	97	107	104	102	97	117	79	97	97	114	97	91	88	82	59	56	66	43
40	128	126	126	119	104	106	99	106	105	104	96	119	81	98	97	115	96	95	88	80	59	56	65	42
40.13	126	126	121	119	102	107	97	106	107	102	97	117	79	96	100	115	97	90	87	80	60	57	65	40
40.27	129	129	121	118	101	106	97	107	108	101	97	115	80	98	101	116	97	91	87	82	59	57	63	47
40.4	129	128	121	120	99	106	97	108	105	103	98	115	82	94	101	117	96	89	87	81	62	56	64	43
40.53	126	130	120	118	99	107	98	108	108	104	97	115	81	94	100	117	98	88	87	83	58	56	65	47
40.67	126	131	124	119	97	107	97	108	109	104	98	113	82	96	98	118	96	89	88	80	61	54	65	47
40.8	128	131	123	119	100	108	100	110	111	103	98	112	81	96	99	117	92	93	92	83	59	56	68	45
40.93	128	129	127	118	97	109	99	109	111	105	96	115	81	94	97	116	95	90	92	82	58	54	71	46
41.07	129	132	129	119	97	109	100	110	111	105	97	117	79	95	102	118	93	89	94	83	57	53	70	43
41.2	130	129	129	120	98	111	100	110	111	106	98	118	79	96	101	117	92	91	91	82	58	54	68	46
41.33	130	132	127	124	98	112	98	109	112	107	96	116	79	95	104	116	95	89	92	82	57	53	68	46
41.47	128	133	128	123	98	110	99	106	110	105	97	115	79	94	104	117	91	89	89	84	58	51	69	43
41.6	127	135	129	121	97	110	100	109	111	108	98	118	79	95	104	115	94	88	91	84	54	50	67	42
41.73	126	132	128	122	99	110	99	109	110	107	97	117	79	96	105	120	92	91	91	85	57	52	68	44
41.87	127	132	125	126	97	110	100	109	112	101	97	117	79	96	103	118	92	88	90	82	55	53	67	41
42	129	131	130	122	95	110	102	110	110	101	97	116	79	95	100	121	91	88	91	82	54	52	68	42
42.13	129	134	130	124	96	113	102	109	111	101	96	115	80	95	103	116	93	87	89	80	56	55	64	44
42.27	133	134	129	126	97	113	102	113	109	104	98	117	80	94	104	119	90	88	85	83	54	52	67	41
42.4	133	136	126	128	99	111	102	111	110	103	99	116	81	95	102	121	88	86	87	84	55	51	67	42
42.53	133	136	126	127	97	109	99	111	110	103	100	117	81	96	102	117	91	88	90	85	56	55	67	42
42.67	135	134	130	128	95	111	100	109	107	105	101	116	81	97	102	118	92	93	89	86	56	55	65	44
42.8	132	133	128	126	95	112	101	109	106	107	102	114	82	99	101	117	92	87	88	84	55	56	69	43
42.93	133	132	128	127	96	111	102	110	107	107	100	116	81	100	105	117	92	87	85	85	57	57	66	40
43.07	131	132	126	127	98	109	100	110	108	106	99	116	81	97	105	115	90	84	90	84	56	53	66	44
43.2	131	132	125	126	98	108	98	107	109	109	99	119	81	97	106	117	91	84	85	84	55	51	66	42
43.33	133	134	127	129	97	109	101	109	108	107	98	122	81	95	104	117	92	86	83	83	56	49	65	42
43.47	133	134	128	128	97	111	100	110	109	106	100	119	82	95	106	116	91	86	83	85	57	47	67	41
43.6	132	134	127	128	96	109	99	113	107	104	99	120	80	91	103	115	91	86	84	85	53	48	67	40
43.73	132	133	126	129	95	110	100	107	111	105	100	117	80	93	104	116	87	90	83	82	56	50	68	42
43.87	132	134	125	130	95	111	99	112	111	106	99	120	79	94	104	113	92	90	82	84	55	50	70	41
44	134	134	129	131	95	109	99	109	111	104	98	118	79	94	104	116	90	89	82	83	53	47	70	42
44.13	137	136	128	129	95	110	102	112	108	104	97	116	80	92	106	116	89	89	84	83	54	47	71	42
44.27	131	133	130	129	99	107	103	112	109	105	97	116	80	94	106	118	93	90	82	84	54	48	70	43
44.4	135	132	132	129	96	108	104	111	109	105	98	119	80	94	106	118	93	89	82	85	56	50	70	40
44.53	134	134	132	130	95	113	103	111	108	104	98	118	80	93	103	118	90	90	83	86	56	46	70	42
44.67	134	133	130	130	93	114	103	111	108	104	99	120	80	94	102	113	91	88	82	83	56	47	71	41
44.8	133	135	131	132	97	116	104	111	106	104	97	120	78	97	102	113	92	91	82	85	57	45	70	41
44.93	134	132	129	130	95	113	106	111	106	103	98	122	81	95	106	118	94	91	84	87	55	45	67	40
45.07	136	135	130	128	95	114	105	109	105	101	100	119	78	98	105	115	92	92	83	87	56	46	65	40
45.2	137	134	131	131	96	116	103	108	106	104	100	121	80	96	104	117	92	91	81	88	55	45	66	38
45.33	133	136	131	130	99	118	106	110	106	104	98	119	81	94	101	117	91	91	82	86	55	47	64	37
45.47	135	135	134	130	98	116	107	116	105	105	99	118	83	95	100	117	90	89	79	87	54	48	65	40
45.6	137	140	134	129	94	113	105	113	103	104	97	118	82	95	97	115	93	89	80	86	53	49	67	39
45.73	136	141	135	130	97	113	105	111	107	103	100	119	82	97	101	113	89	90	78	85	55	50	66	41
45.87	138	141	133	131	95	116	105	111	108	103	99	120	80	95	105	115	86	93	79	85	54	51	65	38
46	139	143	134	130	98	114	105	113	106	102	102	120	81	94	104	119	88	93	80	87	53	52	65	40
46.13	138	139	135	131	99	113	104	113	106	102	102	120	81	95	108	116	88	88	80	86	51	49	66	36
46.27	138	142	138	130	98	111	106	116	107	102	103	122	81	97	105	115	90	91	82	87	50	52	66	37
46.4	139	142	137	129	95	110	106	117	106	104	102	119	81	99	104	117	89	87	78	84	51	47	68	39
46.53	138	142	133	132	96	114	107	117	104	103	102	119	83	97	103	117	88	87	78	84	52	49	68	37
46.67	138	141	136	131	96	114	106	118	104	109	99	117	83	96	106	114	91	88	79	84	53	48	66	38
46.8	139	137	136	133	96	114	107	115	104	104	102	119	83	94	104	114	91	88	77	83	50	50	67	41
46.93	134	139	141	128	96	113	104	117	106	106	98	117	82	98	105	114	89	89	77	86	51	49	66	41
47.07	135	142	139	130	97	113	106	115	103	106	98	119	83	96	104	116	90	91	77	86	51	48	66	38
47.2	138	144	139	130	96	113	106	115	104	106	101	116	83	95	105	116	89	89	78	85	51	48	65	41
47.33	136	144	139	126	98	113	106	115	105	107	98	115	82	95	108	116	89	89	81	84	50	49	66	39
47.47	136	145	138	128	96	112	106	114	106	105	99	116	83	96	105	118	90	89	80	83	52	48	64	40
47.6	134	146	139	127	98	111	108	113	105	101	100	117	82	97	105	117	90	87	80	83	51	50	66	41
47.73	139	146	137	130	96	114	108	114	109	106	99	117	82	95	105	116	88	87	82	81	50	49	65	39
47.87	139	144	139	128	96	116	108	114	106	103	101	116	82	95	104	116	92	88	80	79	50	46	67	38
48	143	144	139	128	98	114	105	112	107	106	102	117	81	97	105	117	88	89	82	80	49	46	69	39
48.13	140	145	138	127	100	118	105	116	106	107	103	119	81	96	105	119	88	87	79	81	52	48	70	39
48.27	144	145	138	129	98	116	107	115	107	109	103	120	82	98	105	117	88	86	83	80	51	47	68	42
48.4	140	147	138	126	100	117	104	118	106	107	102	121	81	98	106	114	89	87	82	82	48	47	66	41
48.53	142	146	137	130	100	119	107	117	107	109	103	121	81	98	106	117	90	87	78	83	49	45	66	40
48.67	144	145	140	128	99	118	106	117	106	108	103	122	81	94	105	115	91	86	83	83	52	46	66	39
48.8	142	148	136	132	98	119	106	118	106	108	102	122	81	95	104	118	93	83	78	85	50	45	63	39
48.93	139	147	133	128	95	120	108	119	108	108	102	122	83	99	106	118	90	82	78	85	51	46	67	40
49.07	142	142	139	130	95	119	108	118	109	108	103	121	82	97	106	119	90	84	82	86	49	45	67	42
49.2	146	148	136	129	94	120	105	121	107	106	105	119	82	97	108	118	92	82	80	88	52	45	67	45
49.33	141	146	141	132	94	121	106	123	109	107	103	118	83	98	108	120	93	83	82	86	49	44	64	41
49.47	144	147	142	137	97	120	108	121	110	109	104	119	84	100	106	122	93	84	81	86	53	44	64	39
49.6	140	149	141	131	100	118	107	123	106	109	104	120	84	99	104	121	91	83	79	87	53	43	61	42
49.73	140	153	141	134	98	117	111	121	108	108	104	120	83	96	105	120	93	80	83	87	52	47	66	41
49.87	140	156	140	134	98	116	111	122	107	107	101	121	83	97	102	118	95	82	80	86	50	44	65	41
50	139	152	138	131	99	119	109	122	108	105	103	119	87	99	103	120	93	83	80	87	50	45	67	42
50.13	140	153	142	133	100	121	109	125	108	107	102	121	84	98	106	115	91	85	77	88	52	46	64	40
50.27	139	150	137	136	100	118	107	125	106	108	103	119	84	99	104	117	91	86	80	85	50	46	66	40
50.4	141	155	139	133	101	116	110	124	105	108	101	117	82	96	104	114	93	86	81	86	53	43	64	42
50.53	141	157	139	131	98	116	110	122	107	108	103	120	82	94	105	113	92	85	81	85	53	44	65	42
50.67	141	158	141	131	97	118	107	121	106	105	102	119	82	93	108	117	90	85	80	85	52	44	65	42
50.8	140	154	139	136	97	118	108	123	107	105	101	124	81	97	107	119	93	85	84	88	51	45	64	41
50.93	141	153	139	133	101	116	106	121	107	107	101	121	84	96	107	119	92	85	81	87	52	44	66	39
51.07	137	154	140	137	97	124	105	123	107	106	104	121	84	96	107	116	91	86	79	88	50	45	64	41
51.2	139	156	140	136	98	117	107	118	106	107	103	118	84	100	109	118	90	87	79	87	51	44	62	38
51.33	140	158	141	138	99	118	108	123	107	105	102	122	82	96	107	117	93	88	79	91	51	43	57	40
51.47	144	156	144	131	100	120	107	125	109	106	101	118	81	97	107	118	92	89	82	89	49	45	62	40
51.6	150	156	143	136	99	119	108	121	105	107	100	120	80	98	106	117	91	88	79	87	49	44	61	38
51.73	146	156	143	134	97	118	106	120	108	107	102	118	82	96	107	119	91	87	76	88	50	43	60	38
51.87	146	157	145	138	95	122	110	120	106	108	101	117	81	97	107	119	91	84	78	89	48	45	60	40
52	142	157	146	137	94	121	110	124	106	107	103	118	81	97	106	117	91	86	74	89	48	45	58	37
52.13	144	157	141	132	98	123	110	122	105	103	106	122	83	95	107	117	90	85	71	88	48	45	60	40
52.27	140	158	146	138	97	126	113	123	108	104	103	122	81	98	105	115	93	84	71	87	47	45	62	39
52.4	144	157	145	140	95	125	111	121	106	108	103	123	82	96	105	113	93	84	73	86	51	42	60	38
52.53	146	152	147	140	97	126	109	123	108	107	103	123	81	95	105	116	91	86	71	87	48	42	63	39
52.67	145	160	144	141	96	124	111	123	106	106	101	124	83	94	107	117	91	85	70	88	48	46	62	38
52.8	144	159	142	137	99	122	112	121	105	110	100	126	83	98	107	117	90	89	72	86	48	45	61	40
52.93	145	157	143	139	98	129	109	122	105	111	97	122	83	95	107	120	92	86	72	87	47	45	63	37
53.07	148	155	144	136	100	127	110	120	103	111	99	123	83	92	107	115	93	88	74	86	51	47	62	37
53.2	146	158	139	137	101	128	112	120	106	111	102	122	81	93	108	113	91	86	74	85	50	47	64	38
53.33	147	157	144	138	100	126	108	122	106	113	101	123	82	95	107	116	90	85	73	88	52	47	62	39
53.47	147	157	146	137	99	123	108	122	105	109	100	124	83	97	107	115	91	84	75	87	49	46	62	34
53.6	149	159	146	135	98	124	112	119	103	109	102	123	84	97	107	117	88	87	72	86	47	46	63	37
53.73	149	160	147	140	100	125	110	116	105	111	102	124	83	95	108	119	91	88	71	85	50	48	65	36
53.87	149	158	144	136	101	124	110	119	104	110	103	124	82	95	108	117	90	88	73	86	48	43	64	36
54	151	159	145	135	101	127	113	121	105	110	100	123	81	96	108	116	90	85	72	83	47	46	68	35
54.13	151	160	147	135	99	125	112	119	105	109	97	122	81	99	106	111	89	89	69	82	48	44	65	35
54.27	151	160	146	138	100	126	109	118	106	110	97	121	82	97	106	113	89	86	71	83	47	46	62	36
54.4	151	159	147	138	100	126	111	117	105	108	97	124	83	98	105	110	87	88	72	84	48	46	62	36
54.53	147	159	144	139	102	125	112	117	106	110	96	121	81	99	103	111	89	86	73	83	48	46	61	36
54.67	148	158	147	135	102	126	111	118	106	112	99	126	82	100	105	108	89	89	73	85	49	47	62	37
54.8	149	161	148	137	102	124	114	117	106	114	102	124	80	101	104	111	89	84	72	84	46	47	62	36
54.93	149	162	145	137	101	123	115	121	106	111	101	125	83	99	106	112	88	88	72	85	47	46	59	39
55.07	150	160	146	135	101	122	113	119	108	111	102	124	81	98	106	111	88	87	71	84	46	48	60	37
55.2	151	157	143	135	103	122	116	118	103	112	101	124	81	98	108	115	89	88	74	81	47	46	63	36
55.33	153	158	145	137	100	125	114	120	104	113	102	124	81	100	105	118	88	91	76	82	47	46	63	37
55.47	152	159	148	134	102	125	117	120	104	112	102	123	81	98	105	118	88	88	72	83	48	45	62	38
55.6	156	161	145	135	99	126	118	123	104	111	105	122	82	97	105	113	86	94	73	84	47	46	62	36
55.73	153	160	145	133	99	126	118	125	106	113	103	122	81	99	107	113	90	89	75	84	47	46	63	37
55.87	155	162	146	137	97	127	117	120	106	110	102	124	80	101	107	111	90	91	72	85	47	45	61	39
56	153	160	143	136	96	125	118	122	108	112	103	123	82	98	107	111	87	93	72	86	46	46	61	39
56.13	155	160	145	139	100	125	121	123	107	112	104	127	79	99	107	115	88	89	77	84	46	46	62	36
56.27	151	161	143	137	99	128	118	121	109	112	104	123	79	100	105	117	89	90	75	83	45	47	63	39
56.4	150	164	146	138	102	128	118	122	106	112	103	125	78	99	106	115	89	90	73	84	47	43	64	37
56.53	151	157	144	138	99	127	116	121	106	111	105	122	82	98	105	115	88	90	73	84	44	44	65	38
56.67	150	159	144	135	98	127	119	122	107	112	103	122	81	98	105	118	87	89	73	83	46	46	65	41
56.8	152	160	145	137	98	125	118	122	105	111	103	124	82	95	104	118	90	88	74	82	46	49	67	37
56.93	155	163	143	139	96	127	120	119	105	111	103	122	79	99	104	115	86	89	74	83	46	47	64	36
57.07	160	160	144	137	97	127	120	123	106	111	102	123	81	98	106	117	86	88	72	83	46	49	66	37
57.2	154	164	148	135	99	128	119	123	107	114	101	121	81	97	102	121	88	89	71	83	46	48	65	38
57.33	153	163	148	138	99	127	121	122	107	111	101	121	81	96	104	120	86	88	71	83	47	47	64	39
57.47	150	165	147	136	99	126	121	122	108	110	102	122	78	96	105	115	86	86	69	83	47	48	62	40
57.6	153	162	149	138	96	126	123	121	107	109	102	122	81	96	106	114	83	88	71	81	48	48	64	40
57.73	153	166	148	138	101	125	123	120	108	110	101	125	79	97	102	117	83	87	69	82	48	48	63	41
57.87	152	163	149	139	101	123	124	120	109	111	102	123	79	97	105	116	88	86	69	81	47	47	62	39
58	151	163	151	137	97	123	124	122	108	110	104	123	79	96	101	116	85	86	71	82	46	46	60	38
58.13	151	162	150	139	100	127	122	123	105	109	105	124	83	95	103	116	85	86	70	84	48	45	62	40
58.27	152	164	152	138	102	128	124	126	108	109	102	124	82	97	104	117	87	87	73	82	46	47	63	40
58.4	148	167	153	137	102	125	122	124	108	110	102	122	82	96	103	115	87	86	73	83	47	45	62	40
58.53	153	163	152	137	100	126	123	122	108	112	105	122	83	100	105	114	87	88	74	82	46	47	61	38
58.67	150	165	153	136	100	122	125	123	107	112	102	119	84	101	101	116	86	88	73	82	46	48	60	39
58.8	149	165	151	136	99	124	125	122	106	113	105	121	84	99	103	114	86	85	72	84	47	46	59	38
58.93	152	168	152	138	101	123	124	123	106	116	105	120	85	96	103	115	86	85	71	82	46	43	58	37
59.07	149	165	151	141	102	126	124	123	108	114	104	123	85	96	100	115	87	86	71	84	47	42	61	35
59.2	152	165	154	140	100	126	125	122	107	114	106	123	83	95	101	114	86	87	71	81	49	45	59	35
59.33	151	166	151	140	100	129	123	119	108	114	103	122	84	95	99	114	83	86	69	80	46	43	62	37
59.47	147	166	152	142	101	127	124	123	109	113	106	123	81	94	101	114	88	87	71	80	50	44	62	35
59.6	149	165	155	144	103	128	121	124	107	110	105	121	83	99	102	112	87	85	68	80	46	44	60	35
59.73	151	163	157	146	105	130	122	126	109	111	104	121	81	97	103	116	85	86	69	80	49	47	61	35
59.87	152	163	156	142	105	132	123	126	108	111	102	119	77	96	100	113	89	87	69	81	45	47	62	38
60	153	164	158	143	104	127	125	122	107	113	103	117	77	98	100	116	86	87	67	82	48	46	60	38
60.13	154	170	157	144	107	125	130	125	108	115	102	121	77	94	99	115	85	88	69	82	48	45	61	39
60.27	156	169	157	142	104	125	127	125	107	114	103	122	75	94	100	115	86	87	71	81	46	47	60	34
60.4	156	167	155	143	105	129	128	121	107	113	101	122	79	93	100	113	86	86	67	80	48	46	62	33
60.53	155	169	157	143	106	127	130	122	107	109	102	121	79	95	100	113	87	89	68	82	47	47	61	36
60.67	155	168	159	141	107	130	130	123	108	108	103	119	79	93	102	117	88	88	67	78	45	46	60	34
60.8	152	165	153	139	105	130	128	122	106	111	106	121	79	95	101	114	89	87	68	78	47	45	60	35
60.93	154	167	152	138	107	130	129	124	108	109	107	122	80	95	106	118	88	87	67	79	49	46	61	35
61.07	155	169	157	136	107	129	128	121	109	112	105	122	81	93	105	117	91	86	66	81	47	47	62	39
61.2	153	172	158	135	112	128	128	123	108	110	105	121	81	92	106	117	91	85	65	81	46	46	61	34
61.33	155	173	155	139	109	126	129	121	109	110	105	121	80	93	107	117	90	84	63	81	47	46	60	37
61.47	157	173	155	137	111	128	128	123	109	109	105	120	81	92	107	115	91	84	64	83	48	46	60	34
61.6	156	174	158	139	108	128	126	123	109	111	107	118	81	90	105	114	91	85	63	82	48	46	57	35
61.73	158	174	157	142	109	126	127	126	109	111	106	118	80	90	106	116	87	84	64	81	47	47	62	35
61.87	162	172	152	143	108	126	126	125	112	110	106	118	80	87	106	115	86	85	65	82	47	47	62	37
62	162	171	157	143	106	123	122	126	109	113	105	119	79	89	108	115	89	85	63	83	48	48	64	40
62.13	157	171	156	140	105	125	127	128	107	114	106	119	79	95	105	116	87	83	63	85	48	48	62	39
62.27	159	170	154	136	104	123	129	129	111	112	107	119	80	94	103	114	86	83	62	81	47	47	61	40
62.4	158	170	160	134	107	128	131	128	110	110	109	121	78	93	103	114	84	84	63	80	48	50	61	37
62.53	157	173	162	141	109	127	133	125	109	110	106	116	80	94	103	114	87	86	61	78	49	48	61	40
62.67	158	170	161	138	106	123	129	125	108	108	107	121	80	95	104	115	90	85	62	78	48	47	59	39
62.8	158	169	158	139	109	123	130	125	110	109	105	117	80	97	104	110	87	84	63	76	46	46	61	38
62.93	160	170	153	144	108	128	129	123	109	110	105	118	81	95	104	112	88	85	63	74	46	47	64	37
63.07	160	166	160	138	107	126	129	125	110	110	106	116	82	94	104	113	87	84	63	76	47	45	62	36
63.2	158	166	157	142	107	131	130	126	110	109	105	115	81	96	102	115	89	84	62	78	45	43	58	38
63.33	158	170	162	145	108	131	131	126	108	111	103	116	80	96	106	116	88	85	65	79	47	44	61	36
63.47	157	165	162	143	111	130	131	126	109	111	104	117	81	97	105	117	88	84	65	79	44	43	62	36
63.6	155	164	162	143	104	133	128	125	110	111	103	120	82	95	105	115	88	84	62	79	47	45	59	38
63.73	154	162	162	143	110	134	135	125	109	110	101	117	83	98	103	115	89	84	65	77	46	44	60	37
63.87	155	165	161	145	106	132	133	124	108	110	99	118	82	97	105	117	87	85	65	81	47	43	60	37
64	156	166	158	147	108	133	134	128	108	108	99	119	83	93	104	117	87	85	65	76	47	44	61	35
64.13	157	166	161	142	104	134	130	126	108	108	99	117	80	94	104	119	84	85	65	78	45	44	61	34
64.27	153	163	163	145	105	131	132	128	109	111	100	117	81	93	105	117	86	82	65	73	47	47	59	37
64.4	159	163	165	143	107	129	131	129	107	112	101	116	80	93	103	118	86	82	64	74	46	45	56	34
64.53	154	167	157	146	108	130	126	131	108	112	102	117	83	94	103	117	87	79	65	76	46	45	58	36
64.67	158	167	166	147	107	128	129	129	109	110	103	118	83	92	105	117	84	81	64	78	47	44	58	36
64.8	157	166	164	142	107	129	130	134	109	111	99	119	83	94	100	118	88	81	66	78	47	44	57	39
64.93	159	167	162	142	108	132	126	131	106	113	101	116	81	95	101	116	87	81	65	77	48	44	56	36
65.07	159	168	160	146	112	128	127	132	109	112	101	116	82	93	104	117	88	82	65	77	48	46	57	36
65.2	155	167	164	144	109	131	121	130	110	109	101	116	84	92	102	117	89	81	66	78	47	44	55	40
65.33	159	171	163	146	110	127	127	130	110	110	102	114	84	92	104	117	89	82	62	77	47	45	52	35
65.47	156	168	164	147	109	131	126	131	112	108	104	114	84	89	103	120	87	80	64	78	45	46	53	35
65.6	157	171	168	145	112	137	127	130	110	106	103	116	85	89	104	116	89	83	62	77	46	45	53	35
65.73	156	167	163	145	112	128	129	128	110	106	101	118	87	90	102	115	89	81	63	76	42	47	54	35
65.87	158	170	164	147	112	133	126	129	108	106	102	115	84	92	102	113	89	76	65	76	44	46	57	35
66	159	171	162	145	114	131	127	132	108	109	103	113	83	92	102	114	89	79	64	76	45	46	55	37
66.13	161	167	160	148	113	137	127	129	107	108	102	116	82	92	101	112	91	79	63	76	45	47	56	36
66.27	162	171	166	146	115	138	126	126	108	112	102	114	85	89	98	112	91	80	63	75	46	45	57	37
66.4	161	171	166	146	115	139	128	126	106	107	101	114	85	89	101	115	88	81	65	78	47	45	57	35
66.53	161	172	163	144	114	139	130	127	106	110	102	116	83	91	100	115	88	81	62	76	46	45	58	37
66.67	156	169	166	145	115	135	126	125	107	110	103	117	83	90	99	114	88	82	60	79	46	47	57	39
66.8	159	170	168	147	112	136	128	125	107	111	102	117	83	92	99	115	88	80	63	80	46	45	57	35
66.93	158	171	166	149	111	138	128	129	106	110	102	115	81	91	100	114	89	82	62	80	47	46	55	33
67.07	157	170	163	151	110	138	130	129	109	112	102	116	82	91	104	113	88	83	62	79	44	44	58	33
67.2	156	170	161	148	111	137	128	131	104	111	101	114	85	91	101	114	88	82	59	80	44	47	56	35
67.33	157	175	163	151	113	144	126	133	110	111	98	115	85	92	101	115	86	82	61	79	43	45	56	34
67.47	160	172	172	151	114	142	127	128	108	110	99	118	85	91	102	116	88	82	60	79	43	45	55	34
67.6	159	174	169	149	111	142	132	127	108	111	97	119	84	93	103	115	89	82	60	74	44	44	57	34
67.73	159	175	172	151	113	140	130	130	104	109	100	119	83	91	106	115	88	82	63	76	43	44	55	36
67.87	159	172	172	152	114	140	128	129	106	104	97	118	83	90	102	116	88	82	62	76	42	45	56	37
68	158	174	172	154	113	142	129	124	104	106	99	118	83	87	101	118	87	82	57	77	45	45	54	35
68.13	158	170	166	154	112	142	133	125	108	108	99	117	84	89	100	114	86	83	59	79	46	44	53	35
68.27	157	175	165	154	112	139	130	129	109	107	98	116	85	91	99	116	88	82	60	77	46	46	55	35
68.4	156	173	163	155	111	140	133	128	106	105	98	114	84	89	100	113	87	84	61	78	46	46	54	34
68.53	155	172	170	152	112	141	132	128	109	104	100	113	82	91	100	116	88	84	62	78	46	44	55	35
68.67	159	175	170	154	112	143	130	128	106	103	98	111	81	89	100	116	87	84	62	79	45	47	55	31
68.8	155	174	173	156	112	144	131	127	105	104	99	113	81	90	102	114	87	84	61	76	48	46	54	32
68.93	157	174	169	154	111	144	129	128	105	100	101	112	82	91	97	113	88	83	59	77	46	45	54	32
69.07	162	170	168	152	112	140	126	126	106	100	102	112	83	87	99	116	89	86	62	78	45	46	52	35
69.2	160	171	172	153	110	139	131	127	105	99	102	113	82	86	101	116	87	86	63	75	43	45	55	32
69.33	160	168	166	153	112	139	130	129	103	101	101	112	84	86	97	114	86	85	63	74	46	47	56	35
69.47	155	173	169	152	113	140	132	130	104	101	100	115	82	89	99	117	83	84	60	76	46	47	57	33
69.6	156	174	170	152	113	141	130	130	104	101	102	114	84	87	97	119	81	86	61	71	46	47	57	33
69.73	160	176	168	152	108	143	132	130	105	101	101	112	84	87	99	119	84	84	60	70	45	46	52	34
69.87	159	175	168	153	111	143	132	133	103	102	101	113	84	87	98	119	82	85	60	75	45	46	55	35
70	156	178	169	150	114	142	132	133	102	104	103	113	83	87	96	118	84	86	61	69	46	46	55	34
70.13	158	181	170	151	112	139	131	126	105	102	101	111	85	87	94	119	83	86	64	74	43	46	54	34
70.27	155	178	171	148	109	142	133	129	103	105	104	110	85	90	96	114	84	86	63	75	43	45	51	35
70.4	157	175	168	153	110	142	133	127	102	106	106	111	85	87	96	116	83	86	61	72	44	45	52	35
70.53	159	177	169	152	111	141	136	126	103	105	104	108	81	86	96	118	83	86	61	74	44	46	50	35
70.67	159	179	168	154	112	138	134	127	103	107	104	110	83	87	95	118	84	85	64	74	44	48	50	34
70.8	160	177	169	153	114	138	137	126	102	108	105	108	83	89	95	119	83	86	65	76	46	46	52	32
70.93	158	174	174	153	113	138	136	128	100	110	103	109	82	89	96	117	82	85	64	76	44	48	51	33
71.07	156	177	169	153	115	140	135	127	101	110	101	110	85	88	98	118	82	87	64	77	43	45	51	33
71.2	156	176	168	154	115	139	134	126	103	111	103	112	85	88	94	116	83	84	60	73	42	45	51	29
71.33	153	175	169	155	111	140	136	125	102	108	104	111	84	88	95	119	84	85	63	74	41	46	52	33
71.47	153	178	170	156	113	141	138	125	102	106	104	112	85	87	90	116	85	86	62	76	43	46	49	34
71.6	153	177	167	157	110	140	138	126	103	103	101	111	84	87	92	117	83	86	61	77	44	46	49	35
71.73	151	175	166	157	112	139	138	126	106	106	102	113	84	84	92	117	85	86	59	76	42	46	52	34
71.87	155	177	168	157	111	140	140	128	104	106	102	115	83	86	94	117	81	85	61	77	43	46	52	32
72	148	175	168	159	111	141	139	130	104	108	102	113	84	86	93	117	81	84	61	77	40	45	53	34
72.13	152	176	169	158	114	139	138	129	105	106	102	110	84	86	94	118	81	82	60	76	42	46	50	32
72.27	154	175	165	159	115	138	138	131	103	108	102	110	85	85	94	118	81	84	61	75	41	45	52	32
72.4	154	177	165	157	115	136	137	131	101	107	101	110	86	88	94	117	83	82	61	74	45	47	52	34
72.53	161	177	167	160	115	137	137	134	102	106	101	110	84	87	94	117	82	80	60	76	44	46	55	34
72.67	159	179	166	160	113	139	136	133	105	107	101	112	85	84	94	118	82	84	62	76	44	46	54	36
72.8	158	182	169	162	117	136	138	134	105	106	102	108	86	87	95	118	81	84	60	79	44	46	52	34
72.93	158	178	165	160	114	138	142	126	104	106	103	112	86	88	94	117	85	85	62	79	42	47	52	32
73.07	157	179	163	160	114	139	145	130	106	107	101	110	87	84	92	116	86	85	60	80	43	45	56	34
73.2	158	175	167	158	112	139	140	129	106	108	101	110	87	84	93	118	83	82	58	79	42	43	53	35
73.33	157	175	166	158	115	138	139	130	105	107	103	110	87	87	93	115	81	81	59	79	43	45	55	32
73.47	158	176	169	160	117	136	140	134	108	108	103	108	85	89	94	118	82	79	60	78	43	44	56	35
73.6	159	175	169	161	113	135	138	129	106	107	102	108	87	88	95	116	83	79	61	80	43	44	51	33
73.73	158	174	167	163	117	134	136	131	107	109	102	110	87	89	94	115	83	81	58	82	42	45	51	33
73.87	158	177	166	162	118	136	134	129	108	105	103	109	87	87	94	115	82	84	60	80	42	45	54	34
74	154	178	166	162	117	136	137	126	106	104	102	111	85	90	93	117	82	81	60	80	43	44	55	32
74.13	157	176	166	160	117	137	138	128	105	107	100	110	82	88	90	119	84	83	59	75	44	43	53	33
74.27	160	178	170	165	115	134	141	132	106	103	99	110	86	86	93	118	82	83	61	74	44	45	57	33
74.4	154	175	170	167	115	134	138	129	107	99	102	110	87	85	95	117	84	85	58	75	45	43	53	33
74.53	156	178	169	163	115	133	136	129	108	102	101	109	85	84	95	119	82	86	56	75	43	43	53	34
74.67	155	176	173	164	115	133	137	128	108	102	99	108	84	87	95	120	83	85	54	77	43	41	51	32
74.8	158	174	168	167	115	132	135	128	105	102	103	108	85	86	94	122	83	86	56	78	45	42	51	30
74.93	155	176	169	167	112	134	135	132	107	103	101	112	87	87	95	120	84	85	54	77	41	44	51	30
75.07	156	178	172	168	113	142	137	129	106	110	103	108	86	85	91	119	83	85	52	77	42	44	50	30
75.2	152	178	173	164	118	138	138	126	104	105	104	110	84	83	91	121	81	86	53	78	42	46	49	33
75.33	155	175	171	165	116	140	137	130	107	106	103	110	87	85	88	119	81	87	53	76	43	45	52	32
75.47	157	180	172	165	119	139	135	127	107	106	104	112	89	83	90	120	83	86	52	77	42	45	51	32
75.6	157	177	170	163	116	139	137	128	106	107	105	113	88	83	88	120	83	86	52	78	42	46	53	33
75.73	158	176	168	164	116	139	135	130	107	105	103	110	88	89	89	122	83	86	51	80	41	45	51	31
75.87	157	174	170	165	116	143	140	130	107	105	104	112	87	89	91	119	84	87	50	79	41	46	54	32
76	151	176	171	165	117	139	138	131	110	105	104	112	87	87	90	118	83	87	50	77	41	47	52	30
76.13	156	185	171	161	119	141	140	128	106	106	104	113	86	87	93	117	83	87	50	79	41	43	52	33
76.27	158	182	168	167	118	140	138	129	110	104	102	112	86	85	96	115	82	87	49	77	42	42	52	31
76.4	156	181	173	163	117	138	137	125	111	103	100	113	86	86	95	117	80	86	53	78	40	45	54	30
76.53	157	181	173	162	115	140	138	127	110	104	101	111	87	91	95	116	79	86	49	79	41	43	52	31
76.67	158	184	172	164	112	141	136	129	112	108	104	110	86	87	96	117	79	84	52	80	41	47	52	31
76.8	159	184	168	163	113	142	137	128	114	105	103	111	85	85	94	116	79	84	50	78	43	47	53	29
76.93	160	182	170	161	115	145	136	127	113	104	105	111	84	89	93	115	79	85	51	80	41	48	54	29
77.07	156	181	167	161	116	144	135	134	112	105	102	111	86	91	92	113	77	85	52	78	40	44	52	31
77.2	159	182	170	161	119	145	139	129	110	102	100	112	87	88	95	112	76	85	51	80	44	43	49	30
77.33	159	183	167	160	114	143	137	131	112	107	102	112	87	90	95	115	79	86	47	80	43	41	51	30
77.47	157	185	170	156	116	144	137	131	112	108	103	111	87	91	91	115	78	85	47	81	42	43	49	29
77.6	155	181	173	157	116	142	137	131	109	104	103	111	87	88	94	116	78	85	47	80	41	44	50	30
77.73	158	181	172	158	117	139	136	136	111	104	101	107	83	88	97	116	80	88	48	80	43	42	50	29
77.87	160	180	172	158	118	142	138	132	112	106	103	109	84	91	97	115	78	87	53	79	41	42	52	30
78	159	184	173	158	120	143	136	136	110	104	105	109	82	91	94	114	79	87	49	79	42	43	50	28
78.13	157	183	174	158	119	143	138	133	110	106	102	109	80	88	93	115	79	88	50	79	43	38	49	29
78.27	158	180	175	156	120	146	138	134	113	106	101	108	80	83	94	117	82	85	49	79	40	42	51	32
78.4	157	179	174	158	120	141	138	136	109	104	102	108	82	83	96	117	81	86	48	78	40	43	47	29
78.53	160	174	174	159	120	143	137	133	106	103	104	111	83	84	95	115	82	83	49	79	41	45	48	29
78.67	161	177	171	163	120	141	134	137	105	102	104	111	82	81	95	119	82	85	49	78	42	42	47	28
78.8	161	176	174	160	118	143	137	135	108	105	105	112	83	83	95	120	83	86	52	78	41	42	47	30
78.93	159	174	173	158	116	140	133	134	107	105	102	113	84	84	95	118	82	85	52	78	41	43	46	30
79.07	157	177	173	160	116	138	134	136	106	103	103	114	84	85	95	117	80	83	48	80	42	40	48	32
79.2	160	175	177	157	115	140	134	136	110	105	102	114	84	84	91	114	82	81	50	76	42	41	49	28
79.33	158	176	171	158	115	140	132	135	109	105	102	115	82	88	90	116	80	79	51	78	39	40	46	28
79.47	156	175	174	158	118	141	133	130	110	102	101	114	83	86	92	116	85	80	50	77	40	40	48	28
79.6	157	173	174	160	116	139	133	134	109	103	100	111	82	85	88	116	82	82	47	80	40	42	49	31
79.73	157	175	172	154	117	139	133	133	106	103	102	113	82	81	89	117	81	85	50	78	39	43	48	30
79.87	154	172	172	160	116	138	135	130	108	105	101	114	82	83	88	117	81	82	49	80	38	41	48	30
80	156	174	173	161	116	142	136	130	108	104	103	112	83	86	91	115	83	82	47	79	37	40	49	30
80.13	158	173	172	158	114	138	135	131	108	102	102	112	82	85	89	115	80	80	49	80	37	40	48	32
80.27	158	175	170	161	114	144	137	135	108	101	101	113	81	86	89	117	80	83	45	78	38	39	45	28
80.4	156	177	170	158	117	141	134	136	106	102	103	112	81	87	90	117	79	81	45	78	38	41	47	30
80.53	154	177	171	157	117	142	132	136	109	101	104	114	81	85	87	115	79	78	45	79	36	39	45	31
80.67	153	174	171	156	117	141	134	136	107	103	105	113	84	85	90	117	79	79	44	79	37	40	47	30
80.8	153	176	174	154	115	139	135	140	110	104	105	113	83	85	91	115	80	82	45	78	37	39	45	29
80.93	154	176	172	154	116	140	140	140	107	105	106	115	86	82	89	113	80	80	44	78	36	38	47	28
81.07	155	175	175	156	116	143	139	137	113	105	108	115	87	85	90	114	79	81	45	78	37	39	47	30
81.2	154	177	175	157	115	137	137	135	108	106	108	111	86	85	91	114	78	83	43	77	36	40	48	30
81.33	153	174	171	159	117	141	134	133	108	106	106	112	88	87	91	117	76	83	45	79	36	39	48	32
81.47	154	173	168	158	116	141	136	136	109	103	108	112	89	89	91	116	79	81	42	76	36	41	49	30
81.6	154	175	167	157	116	141	137	137	109	105	107	114	86	87	91	116	78	79	44	77	37	40	48	29
81.73	153	176	172	157	117	139	137	136	110	104	108	115	87	87	90	116	81	78	45	78	36	38	46	28
81.87	154	177	172	157	118	142	136	138	110	100	110	115	87	87	91	113	81	79	41	77	35	39	44	28
82	155	178	172	156	115	143	138	141	106	102	110	114	87	87	91	113	81	81	42	77	37	37	47	29
82.13	155	174	169	155	117	144	136	140	109	106	109	113	84	86	91	114	81	79	44	77	37	39	49	30
82.27	152	177	170	157	118	139	134	146	110	105	110	112	84	89	93	115	80	80	41	75	36	39	45	30
82.4	152	174	169	153	119	140	136	143	111	107	109	113	86	88	92	115	79	79	43	75	37	40	45	30
82.53	151	174	166	157	118	141	138	146	113	108	107	108	85	88	89	119	82	79	43	75	37	36	48	29
82.67	156	177	167	160	120	143	136	146	106	107	107	108	84	88	88	118	80	79	43	76	37	40	46	30
82.8	153	176	170	160	119	143	138	144	107	108	109	107	84	87	90	116	80	81	43	76	38	38	45	28
82.93	150	176	164	158	118	139	135	146	106	105	106	108	83	87	88	117	79	78	42	77	36	38	49	26
83.07	153	180	169	159	121	141	138	143	108	106	106	108	85	89	88	116	81	84	43	77	38	40	46	27
83.2	151	178	173	161	122	139	137	142	112	106	105	108	82	90	88	114	80	80	43	76	37	39	48	29
83.33	154	174	165	162	123	137	136	139	110	106	105	108	82	91	89	113	80	82	45	78	36	39	47	28
83.47	153	179	166	162	119	138	137	143	112	108	106	108	83	88	88	115	81	80	42	76	35	39	44	25
83.6	154	176	167	164	119	139	136	144	112	109	106	108	82	86	89	114	79	78	44	77	34	38	47	28
83.73	154	175	163	163	120	139	134	141	115	107	107	110	82	88	90	113	80	80	43	75	34	37	44	28
83.87	149	177	162	163	120	140	139	141	113	106	104	113	83	92	89	116	81	78	45	75	34	40	43	27
84	157	174	166	162	120	134	136	140	115	106	105	110	82	92	90	114	80	78	44	76	35	38	44	30
84.13	154	177	166	164	120	135	133	141	114	105	104	108	82	92	90	114	78	79	45	77	36	40	45	28
84.27	153	173	166	164	123	137	134	143	115	104	105	109	82	94	88	112	81	79	44	76	38	40	43	26
84.4	153	174	167	164	124	137	135	142	114	103	105	107	84	92	89	112	81	79	45	75	35	39	41	29
84.53	153	173	169	163	124	138	136	142	113	105	104	107	83	91	86	115	80	80	47	78	34	41	41	30
84.67	150	173	172	157	127	139	136	143	115	104	102	107	84	91	86	115	79	80	43	76	35	39	43	26
84.8	152	177	169	163	122	136	140	141	112	103	103	108	85	91	88	113	78	79	46	76	36	40	41	29
84.93	155	178	170	159	122	140	136	140	113	101	103	108	86	91	88	114	79	81	45	76	36	39	44	29
85.07	153	179	167	160	122	136	133	140	115	101	105	109	85	90	88	112	81	80	46	75	35	39	43	28
85.2	156	180	169	160	126	136	136	140	116	101	103	108	84	88	89	112	79	80	43	76	34	39	40	29
85.33	155	179	169	157	124	137	133	142	115	105	105	108	85	88	89	112	80	78	42	76	34	36	39	28
85.47	152	177	174	158	125	140	132	143	115	102	101	108	85	85	90	113	76	81	40	74	35	38	39	27
85.6	155	178	171	155	129	142	133	147	114	103	102	107	86	86	92	112	78	78	43	76	33	39	41	29
85.73	152	177	170	160	128	141	130	144	117	102	100	108	83	84	91	112	77	78	42	77	34	39	39	28
85.87	157	173	170	160	127	143	131	142	118	102	104	107	84	84	91	112	78	78	46	76	34	39	38	28
86	159	180	169	159	126	144	133	142	117	102	105	106	85	83	92	111	77	76	43	75	33	38	39	27
86.13	157	179	169	160	126	145	135	144	116	100	106	105	85	84	90	110	78	79	45	76	31	38	40	29
86.27	157	177	170	160	130	149	133	147	115	99	107	105	86	84	90	111	78	79	45	76	32	39	39	28
86.4	157	179	168	157	129	146	135	148	112	99	106	107	87	85	91	109	78	78	42	75	33	40	39	28
86.53	154	174	167	160	129	141	136	145	113	102	107	106	89	82	90	109	75	75	44	76	32	38	37	26
86.67	154	170	168	159	128	140	139	142	114	101	103	104	89	83	89	108	76	78	46	74	32	37	35	28
86.8	156	171	163	156	128	141	134	147	115	101	103	106	85	82	90	110	76	76	44	74	33	37	37	28
86.93	155	174	162	154	127	142	133	147	116	101	107	104	88	82	93	111	77	74	42	73	31	39	37	27
87.07	157	173	165	156	127	144	132	156	116	101	105	107	88	82	92	110	77	73	46	75	33	38	39	27
87.2	155	173	161	157	126	141	133	152	117	98	105	110	85	81	92	107	78	71	46	74	34	37	40	28
87.33	157	173	163	155	127	142	134	151	113	97	105	112	84	79	92	110	77	71	47	75	33	36	39	26
87.47	158	175	162	155	124	136	136	151	115	100	102	108	79	81	90	110	77	71	47	75	33	36	36	27
87.6	157	180	164	154	124	145	134	154	114	98	103	108	78	82	90	112	77	71	45	75	34	37	36	28
87.73	158	176	166	158	125	146	127	149	117	98	102	109	81	82	91	109	75	70	46	74	35	36	38	28
87.87	156	179	170	156	124	147	129	148	115	97	101	109	80	85	89	108	76	70	44	74	33	34	36	29
88	158	177	167	156	124	143	130	147	115	96	103	108	80	84	90	111	74	70	45	75	32	33	36	27
88.13	155	180	166	157	124	145	130	147	115	97	100	108	83	85	91	111	74	70	45	75	33	35	36	27
88.27	157	179	167	155	124	144	135	146	117	100	99	108	81	90	88	106	75	72	47	76	31	34	37	28
88.4	152	178	167	157	128	144	134	147	114	100	100	106	82	87	88	105	75	73	43	75	32	36	38	26
88.53	151	179	166	155	124	145	138	146	114	102	102	107	82	85	89	106	75	70	43	76	33	36	37	25
88.67	151	175	166	156	125	143	134	143	113	101	102	109	82	86	89	104	75	73	44	75	34	36	35	24
88.8	153	181	171	153	128	145	129	142	115	98	101	108	83	87	89	105	77	74	46	73	34	37	38	26
88.93	154	175	168	155	126	145	134	142	114	97	106	107	82	86	91	105	77	74	44	74	32	37	34	25
89.07	151	176	167	155	122	146	135	148	116	95	103	109	81	87	90	105	80	72	47	74	33	35	39	27
89.2	152	176	168	152	125	149	134	145	119	100	101	107	80	86	90	106	76	70	45	75	32	34	36	26
89.33	152	180	168	151	123	146	133	146	117	97	102	109	81	87	90	106	77	73	44	75	32	36	39	26
89.47	154	177	171	149	123	146	137	145	114	96	101	107	81	84	87	104	77	74	45	73	31	33	39	23
89.6	156	176	171	152	124	149	137	147	114	97	102	106	81	83	91	105	79	71	44	73	30	32	37	27
89.73	155	179	168	151	126	144	137	147	116	98	104	105	81	85	94	103	80	72	41	73	33	34	37	28
89.87	152	176	170	150	126	144	138	146	112	96	102	105	82	85	94	107	80	74	40	72	30	32	38	26
90	154	177	172	150	125	141	140	147	116	99	100	106	80	85	92	106	79	75	43	75	32	32	36	25
90.13	156	176	169	151	126	149	141	145	117	97	100	105	79	83	94	105	78	75	43	75	34	32	37	24
90.27	154	176	166	153	127	145	140	147	114	99	103	106	78	86	94	106	80	75	38	77	30	35	34	25
90.4	153	181	168	148	126	148	135	148	113	98	101	104	77	85	92	107	79	76	41	76	32	34	34	27
90.53	154	180	164	154	127	148	134	144	113	97	102	104	77	82	92	106	79	77	42	76	32	35	35	25
90.67	150	173	168	155	127	147	135	147	113	97	103	104	78	83	93	105	81	75	43	75	30	34	35	26
90.8	153	177	165	152	127	149	134	146	110	97	101	105	83	84	92	106	80	76	42	74	29	35	38	26
90.93	153	178	168	150	125	142	134	146	113	97	101	103	80	85	93	104	79	76	42	77	32	35	35	26
91.07	154	181	165	152	124	146	132	151	112	98	103	103	81	86	93	105	79	74	44	76	33	33	36	25
91.2	153	176	164	157	126	145	133	149	115	96	104	103	79	88	93	104	80	75	42	76	31	35	32	27
91.33	151	180	167	151	126	145	135	145	112	95	103	103	82	87	94	103	79	74	45	75	32	33	36	28
91.47	155	179	168	150	124	146	136	152	114	96	105	104	78	89	92	105	79	73	45	75	32	32	33	25
91.6	150	177	168	152	124	144	136	149	111	97	102	103	78	87	91	108	81	78	45	74	32	33	33	25
91.73	150	181	168	155	124	147	137	146	112	100	102	103	78	89	89	110	81	75	45	75	31	33	35	25
91.87	150	182	170	157	124	148	137	146	114	97	103	102	78	90	92	106	80	71	43	75	32	32	34	24
92	155	180	168	153	125	151	137	148	114	96	105	102	78	87	92	107	78	74	42	73	31	32	34	21
92.13	152	176	168	158	123	151	138	148	110	95	106	100	79	89	93	108	81	70	40	74	33	30	32	22
92.27	154	177	172	157	124	151	136	144	112	98	105	100	78	89	93	106	82	71	41	74	32	31	35	25
92.4	153	180	170	157	126	146	135	147	114	100	102	102	77	88	93	103	81	73	43	74	34	31	35	24
92.53	158	177	173	156	126	148	138	147	114	100	104	105	78	87	91	104	82	73	43	74	31	32	34	25
92.67	152	181	173	152	130	146	135	146	114	100	106	102	77	88	92	104	83	70	40	74	32	32	36	26
92.8	149	179	169	153	130	147	138	148	112	105	106	105	78	89	92	104	82	71	44	73	32	32	34	25
92.93	149	178	174	154	126	146	139	143	113	103	107	105	80	91	94	105	82	72	42	74	34	33	35	24
93.07	150	178	172	153	130	146	137	144	110	102	102	104	80	89	95	105	83	71	43	71	31	31	32	23
93.2	153	175	171	154	130	142	139	149	113	98	106	102	82	88	92	105	81	72	42	72	32	31	32	22
93.33	154	176	168	153	130	142	140	147	112	100	104	102	81	87	91	105	80	74	42	70	32	31	32	23
93.47	155	177	171	152	129	145	139	148	112	101	106	102	80	84	89	107	81	75	41	71	32	32	34	24
93.6	156	178	169	151	129	142	137	151	106	105	106	102	78	86	90	107	82	75	41	69	30	32	33	26
93.73	155	174	169	151	127	142	139	148	109	107	104	104	77	85	90	103	82	73	42	72	32	31	31	27
93.87	153	172	172	152	124	143	138	149	113	106	102	103	81	84	87	105	83	76	42	71	34	33	33	26
94	154	171	173	150	124	139	139	149	111	103	103	104	78	81	88	108	82	74	40	70	33	31	31	25
94.13	155	177	170	153	127	143	138	154	116	103	102	103	80	85	86	106	82	76	41	70	33	31	32	23
94.27	155	175	166	153	125	145	138	151	117	103	102	102	80	85	87	105	81	74	41	70	33	31	33	22
94.4	152	177	171	152	125	145	140	152	116	105	104	100	79	85	86	103	80	73	38	70	30	30	33	21
94.53	155	173	169	152	123	146	141	154	116	104	102	101	78	88	86	105	79	75	39	69	32	28	32	24
94.67	155	177	170	152	124	149	141	154	119	101	100	101	79	84	86	103	79	75	40	70	33	30	32	25
94.8	155	179	171	153	125	145	142	156	117	104	102	101	79	86	88	101	77	76	39	71	34	29	31	25
94.93	155	177	170	155	122	144	139	153	114	106	99	99	78	86	86	103	76	74	36	72	30	28	31	24
95.07	155	175	167	152	121	143	141	155	112	105	98	100	78	87	86	101	76	73	37	70	31	28	31	24
95.2	157	169	167	155	122	147	139	151	116	106	98	101	79	85	86	101	78	75	39	72	31	27	31	22
95.33	158	173	167	154	122	147	141	152	115	107	98	102	81	87	87	103	77	76	37	72	32	28	31	21
95.47	156	175	165	155	122	145	140	150	114	107	99	101	80	89	85	102	77	74	38	72	31	28	31	24
95.6	154	181	167	155	123	147	141	150	114	110	100	101	83	87	85	107	77	74	39	72	30	29	32	18
95.73	154	180	169	155	122	149	141	152	113	108	100	102	83	84	86	107	79	79	38	70	30	29	30	20
95.87	157	179	166	152	118	146	142	156	113	107	97	103	81	87	83	108	77	77	39	70	28	28	31	21
96	152	180	165	155	120	146	138	153	114	107	100	102	79	88	84	108	77	75	38	71	27	29	31	22
96.13	151	177	169	152	122	146	136	153	115	107	99	101	80	91	85	109	79	77	37	70	28	27	32	21
96.27	156	175	165	153	123	147	139	153	113	105	99	104	78	91	86	107	76	74	37	70	27	28	32	22
96.4	148	175	163	153	123	143	138	151	111	109	99	105	80	91	86	110	76	75	36	70	28	28	31	19
96.53	150	172	163	154	123	146	136	150	108	108	101	106	81	90	87	107	78	76	37	70	29	28	28	20
96.67	156	176	162	153	127	148	137	153	108	107	101	106	81	85	86	109	77	75	38	70	30	30	27	20
96.8	156	173	161	154	125	145	137	153	107	110	103	108	81	86	84	110	78	75	37	70	27	26	29	22
96.93	154	173	161	156	127	146	138	152	112	106	101	107	79	88	83	108	78	75	36	70	31	27	28	20
97.07	154	178	158	157	127	145	139	154	111	109	99	108	80	90	83	105	78	76	38	68	28	29	28	19
97.2	155	177	160	157	127	145	137	153	109	108	101	105	81	92	85	106	77	74	35	67	29	26	27	19
97.33	153	171	155	155	130	146	139	149	106	107	100	106	80	86	85	108	77	76	36	68	27	29	29	19
97.47	155	173	164	156	129	143	138	154	107	103	100	106	81	88	88	107	76	74	38	67	29	28	30	22
97.6	155	174	166	156	126	141	134	155	111	105	100	107	79	88	87	109	79	75	37	68	28	28	28	20
97.73	153	174	163	159	126	146	133	151	111	107	100	106	81	87	87	108	78	76	37	68	27	26	28	18
97.87	154	169	168	160	126	148	132	151	108	109	100	107	84	86	89	106	76	75	36	66	29	28	28	20
98	155	174	167	162	127	149	134	150	110	108	100	107	81	88	91	108	75	76	37	67	29	27	29	18
98.13	154	170	169	159	128	143	132	152	113	110	102	106	81	88	88	108	75	77	37	68	29	26	27	19
98.27	154	174	171	163	128	149	133	149	112	111	97	107	81	86	88	108	75	75	35	67	26	26	26	17
98.4	155	172	164	162	132	147	135	154	115	110	97	104	82	88	89	109	75	71	37	66	27	27	27	17
98.53	155	170	166	158	126	151	134	154	112	108	95	104	83	86	90	111	75	73	38	67	28	25	26	19
98.67	153	171	162	158	124	148	136	149	112	106	97	104	84	88	91	110	78	69	40	68	25	28	27	17
98.8	157	174	166	156	123	149	136	153	117	108	98	103	82	87	91	108	78	75	39	66	25	26	30	17
98.93	154	172	163	159	124	149	136	156	115	106	95	103	82	87	93	105	76	77	36	68	25	25	29	20
99.07	157	173	160	157	122	148	135	157	113	106	95	105	84	89	90	106	78	78	37	68	24	25	28	19
99.2	156	176	157	159	124	143	137	152	113	107	94	107	82	86	85	107	77	79	38	67	26	26	29	19
99.33	159	175	160	160	127	149	139	153	109	105	95	103	82	86	89	104	76	76	38	65	26	26	27	18
99.47	156	175	159	157	124	148	133	151	111	109	94	105	80	86	88	106	78	73	36	66	26	24	29	18
99.6	157	177	160	158	124	148	133	154	112	110	97	106	80	86	89	106	77	73	36	67	26	27	27	18
99.73	154	173	159	155	124	144	132	149	108	111	99	103	79	87	88	106	78	74	37	65	26	26	25	17
99.87	158	176	162	155	126	150	133	153	106	110	101	102	78	88	88	104	78	76	36	64	29	26	27	19
100	158	173	166	156	124	146	131	152	107	113	99	105	80	89	87	104	77	73	33	65	27	24	26	16
100.13	154	168	162	157	123	145	131	155	111	114	101	106	81	89	84	102	76	73	36	66	26	26	27	17
100.27	156	171	160	158	126	145	133	150	110	113	102	106	82	89	87	104	78	73	34	65	27	24	29	18
100.4	156	169	162	157	125	147	135	148	114	108	101	102	78	90	86	105	78	71	35	66	25	27	28	18
100.53	154	171	163	160	122	148	134	147	112	110	101	102	76	88	87	106	77	71	36	66	27	25	28	18
100.67	153	172	164	157	123	145	132	152	110	111	96	106	76	90	86	107	77	69	36	66	27	25	28	19
100.8	152	168	165	158	119	148	133	151	109	114	101	106	77	88	87	108	77	68	33	66	28	23	29	20
100.93	155	170	162	161	121	149	134	152	109	115	101	107	77	87	87	108	75	68	35	65	26	23	29	19
101.07	156	172	162	161	119	146	132	153	108	109	101	105	76	86	86	110	76	71	35	64	26	21	29	19
101.2	156	171	162	155	119	149	135	155	108	112	101	102	78	86	86	109	77	70	37	65	26	20	30	19
101.33	154	169	162	159	122	143	138	156	110	112	104	106	75	87	86	110	76	68	35	64	24	22	29	20
101.47	158	169	160	158	119	145	139	156	112	108	103	110	76	86	83	112	77	69	35	64	24	19	29	17
101.6	162	168	165	156	122	144	137	153	113	106	106	106	78	87	85	109	78	67	36	64	27	20	27	17
101.73	153	170	161	158	123	147	137	153	111	108	105	103	80	85	86	108	77	70	36	62	23	21	27	18
101.87	156	170	163	160	122	148	134	153	109	107	105	105	79	87	86	110	77	69	34	63	24	21	27	17
102	155	168	162	159	124	141	135	153	113	108	107	108	80	88	86	108	78	70	34	64	24	21	28	17
102.13	154	172	162	157	125	138	135	157	109	107	104	101	81	88	88	109	77	69	34	61	24	20	28	16
102.27	153	169	161	157	123	143	136	154	107	103	104	104	78	90	89	108	78	70	33	63	24	21	29	16
102.4	148	169	160	152	126	149	136	158	108	108	105	106	78	90	87	107	76	70	31	63	23	23	30	16
102.53	151	168	156	152	125	146	135	155	107	103	105	105	78	86	87	106	76	68	35	66	23	23	29	16
102.67	150	170	158	152	126	145	135	158	108	106	104	103	79	85	87	106	76	69	34	67	21	21	28	15
102.8	150	170	152	151	125	142	137	154	110	104	103	104	78	84	87	105	76	67	33	67	23	21	30	17
102.93	148	171	157	153	124	143	136	152	106	102	105	104	80	86	89	102	74	68	35	66	19	22	30	15
103.07	149	169	154	153	125	148	135	152	112	106	104	102	79	87	86	105	74	66	32	66	21	21	27	14
103.2	151	165	154	154	124	141	135	151	109	99	104	105	79	88	87	104	75	68	33	67	22	19	28	15
103.33	152	164	161	155	124	146	134	152	108	105	103	103	79	87	86	102	72	68	31	67	24	20	26	14
103.47	151	164	157	153	124	137	133	149	105	105	104	105	76	86	83	102	77	70	33	66	22	21	26	14
103.6	151	162	156	150	125	137	134	149	111	108	104	100	74	89	86	103	79	70	32	66	22	18	26	15
103.73	150	164	160	152	121	139	136	149	108	106	104	100	76	85	89	102	76	70	34	64	22	18	24	14
103.87	153	167	158	149	122	143	139	153	109	105	105	100	77	90	89	104	76	72	32	66	21	20	27	14
104	152	171	159	151	121	139	137	153	109	102	106	103	77	89	86	104	74	71	29	65	22	19	24	16
104.13	152	168	156	149	123	137	136	149	107	99	104	103	80	87	87	102	74	71	33	63	21	19	27	17
104.27	155	172	158	152	126	136	137	155	105	98	105	101	78	86	86	104	75	71	31	65	21	19	28	16
104.4	149	169	161	154	126	138	136	152	106	100	104	101	78	88	87	102	76	71	31	66	22	20	27	16
104.53	152	164	161	151	128	138	137	157	105	100	104	103	78	82	88	101	76	71	31	66	23	18	28	17
104.67	150	168	155	155	124	144	137	155	101	102	101	102	81	85	87	100	77	71	31	65	22	20	27	15
104.8	151	167	153	152	127	144	136	156	101	99	102	106	77	87	88	101	73	73	32	66	19	19	25	18
104.93	153	174	162	156	126	141	137	159	105	101	102	105	79	90	89	99	76	73	32	67	20	20	25	17
105.07	151	172	162	150	128	141	137	159	104	100	103	105	78	89	87	98	76	71	29	65	20	20	27	15
105.2	152	169	158	151	126	144	138	157	101	103	102	107	80	87	86	100	78	69	29	63	20	21	27	16
105.33	153	169	153	153	125	144	137	160	100	104	104	106	80	87	86	98	76	70	27	63	19	20	25	16
105.47	152	169	159	154	125	144	137	158	103	104	102	106	81	89	87	99	75	73	27	65	23	19	25	14
105.6	154	165	156	153	122	143	135	155	101	102	105	107	80	91	85	101	77	71	26	61	19	19	25	14
105.73	157	165	153	152	124	143	137	154	102	101	106	107	82	87	82	99	77	72	29	64	19	18	26	16
105.87	157	166	154	152	123	142	134	154	104	103	108	107	84	88	86	100	77	72	27	64	18	19	25	14
106	157	164	157	150	118	144	132	157	104	104	107	105	84	89	83	101	74	71	27	63	17	19	28	15
106.13	158	163	152	148	120	144	135	158	103	104	108	101	84	90	84	101	76	71	27	63	17	19	26	14
106.27	159	168	154	149	122	143	136	158	101	102	105	104	85	92	84	99	75	67	26	62	17	21	26	15
106.4	156	165	152	149	121	142	138	161	101	99	110	105	86	92	84	99	74	67	26	63	17	21	27	13
106.53	155	165	151	149	123	148	133	160	100	101	109	104	83	92	84	103	76	68	28	63	17	20	25	14
106.67	158	168	155	148	120	140	137	158	99	100	110	100	81	95	84	100	77	67	27	61	19	22	26	14
106.8	158	167	152	150	122	139	134	157	100	102	108	104	80	92	84	102	76	67	27	61	17	18	25	16
106.93	157	163	153	154	122	140	136	158	105	100	106	106	80	92	86	102	77	69	27	61	17	16	25	14
107.07	153	169	151	152	124	142	136	158	103	100	103	106	82	94	88	99	75	68	26	62	17	17	23	16
107.2	154	169	152	153	121	137	135	159	106	102	108	108	83	92	85	102	74	69	29	61	17	18	23	15
107.33	151	167	151	153	122	140	135	162	104	104	105	106	81	93	85	100	76	69	23	59	16	14	27	14
107.47	157	162	157	148	120	147	137	158	103	101	105	104	83	95	87	100	75	73	27	61	16	17	24	15
107.6	154	162	152	150	122	141	136	158	106	104	107	104	79	93	88	100	73	70	26	62	16	16	26	16
107.73	155	163	155	156	127	144	138	156	106	102	109	106	80	89	86	99	74	68	26	61	16	15	25	16
107.87	158	163	155	154	125	146	137	156	104	102	109	107	82	91	85	97	78	69	24	61	17	16	25	15
108	156	161	155	154	127	150	136	151	104	106	105	100	84	90	86	94	76	68	27	61	15	17	25	14
108.13	154	161	163	159	126	147	135	152	106	102	103	100	83	91	87	99	75	69	25	60	15	17	27	14
108.27	155	157	161	159	123	149	138	157	107	104	105	98	84	92	88	98	75	72	27	59	15	18	26	14
108.4	155	165	158	157	120	147	136	157	106	101	106	97	86	91	89	101	74	69	25	61	16	18	25	11
108.53	156	161	157	158	120	148	139	154	104	101	105	100	86	91	87	102	76	68	24	60	16	16	24	14
108.67	155	163	157	162	121	148	140	157	103	103	105	99	84	90	89	103	73	66	25	61	15	15	27	13
108.8	154	160	156	163	121	151	140	155	102	103	106	102	87	91	88	100	75	67	24	59	16	17	27	13
108.93	157	159	158	161	122	146	142	158	102	100	101	101	86	93	89	102	75	71	26	59	17	16	27	12
109.07	154	162	160	161	123	148	139	157	104	100	105	101	87	92	84	102	73	71	25	59	15	16	26	12
109.2	153	163	156	160	124	148	140	157	104	101	105	99	87	93	89	101	72	70	28	58	16	16	27	14
109.33	152	161	153	159	121	145	136	159	103	101	103	100	86	92	87	100	72	74	26	58	15	16	26	12
109.47	154	164	156	160	124	151	137	159	105	99	105	101	87	91	87	99	73	70	28	59	16	16	25	15
109.6	156	165	155	158	127	146	136	155	104	99	104	103	86	89	89	98	74	71	25	57	17	16	25	14
109.73	156	166	159	155	125	148	131	159	107	102	107	103	87	95	85	99	71	73	24	59	16	15	24	13
109.87	153	162	158	159	126	147	137	156	105	103	109	103	87	91	85	99	72	72	29	57	15	17	26	14
110	154	163	157	165	128	147	134	157	102	103	108	101	86	92	86	99	73	71	26	59	15	15	26	15
110.13	153	162	156	163	127	150	136	159	107	102	106	102	88	90	85	100	72	71	27	57	15	13	27	14
110.27	155	158	161	158	125	148	136	162	102	100	106	103	86	90	84	99	70	70	28	56	16	15	28	14
110.4	152	161	157	158	125	150	136	159	102	100	104	100	90	92	85	101	72	72	27	56	15	16	27	14
110.53	154	166	159	159	124	149	135	158	101	99	105	101	91	90	83	99	68	75	27	57	15	17	26	13
110.67	154	163	158	159	121	147	135	159	104	100	105	102	89	89	86	100	71	73	27	57	16	17	26	12
110.8	156	162	160	159	120	147	133	158	104	100	109	100	88	89	87	100	68	76	28	57	15	13	26	13
110.93	154	163	157	158	122	147	131	158	101	99	107	102	88	87	91	98	70	75	28	57	16	15	26	13
111.07	152	159	157	156	119	149	135	163	104	98	107	101	86	90	92	99	72	78	26	58	16	15	28	15
111.2	154	160	158	159	121	147	131	160	105	96	106	103	86	91	88	100	69	75	26	57	16	15	27	17
111.33	152	160	158	156	125	147	133	161	105	99	102	103	85	91	86	99	70	73	25	57	17	15	27	13
111.47	156	160	156	154	121	147	133	158	100	98	104	100	86	92	89	99	72	73	27	57	16	15	25	14
111.6	155	159	155	158	121	144	133	161	101	100	106	101	84	94	86	101	70	72	26	57	16	16	26	14
111.73	154	162	156	153	123	138	132	158	103	98	104	101	84	94	86	98	69	71	28	58	15	15	26	12
111.87	151	158	156	151	122	146	129	159	103	100	106	102	85	93	85	100	70	74	28	57	15	17	24	14
112	148	162	157	156	124	143	132	157	100	99	104	102	83	94	88	99	73	72	27	57	15	17	26	13
112.13	150	162	156	154	123	145	132	156	104	98	102	99	85	91	89	99	72	72	27	57	13	15	26	14
112.27	151	164	162	155	122	144	134	157	103	102	101	96	86	90	85	99	71	69	25	57	15	14	27	13
112.4	154	163	158	152	123	147	131	159	102	99	98	98	85	88	86	96	72	72	26	57	15	15	31	14
112.53	154	162	152	157	123	147	132	163	106	99	102	96	85	87	85	97	71	70	27	55	14	15	29	13
112.67	150	166	155	160	120	145	130	161	104	98	104	96	84	88	86	95	71	73	27	54	15	17	26	14
112.8	149	162	154	155	122	149	134	159	108	98	101	98	85	88	87	97	69	72	23	55	15	15	28	14
112.93	151	158	154	158	120	149	132	159	105	98	101	101	84	84	85	98	70	72	22	55	16	15	27	14
113.07	151	162	158	156	117	148	132	160	106	99	102	101	84	84	85	96	70	70	26	55	15	15	28	16
113.2	148	159	159	156	119	150	133	161	109	101	101	103	85	82	83	96	69	70	23	56	14	16	28	13
113.33	150	158	154	161	116	153	133	159	110	100	105	102	83	82	86	99	69	69	21	56	15	14	29	14
113.47	150	159	155	162	119	143	134	157	111	101	105	103	86	85	84	97	70	68	23	56	15	14	27	13
113.6	150	162	157	160	119	144	133	150	109	106	104	103	84	84	85	96	70	70	25	54	14	12	25	11
113.73	148	159	157	161	119	144	134	153	107	102	108	104	84	86	86	96	70	67	23	53	14	12	26	11
113.87	146	157	160	160	118	145	132	151	109	99	108	103	87	85	82	95	69	67	23	52	15	12	28	13
114	148	158	159	157	119	149	134	149	109	105	104	105	85	86	84	97	67	69	21	52	15	11	27	11
114.13	147	157	153	161	124	149	132	152	112	101	105	102	85	85	84	99	69	70	21	53	14	11	25	11
114.27	148	158	157	159	124	146	132	153	108	101	107	101	82	88	85	99	67	69	21	54	15	11	26	12
114.4	152	163	151	158	122	145	131	156	107	100	103	102	90	88	85	97	69	67	23	53	15	12	25	11
114.53	149	161	154	158	121	150	132	151	108	100	106	100	87	86	87	98	70	67	20	53	15	12	27	13
114.67	146	159	154	162	123	145	133	156	114	99	106	100	88	89	85	100	69	64	23	53	16	10	26	14
114.8	145	162	150	158	123	150	135	158	110	97	105	103	87	88	85	99	70	67	26	52	15	10	26	14
114.93	145	162	153	159	123	148	134	159	107	97	106	103	87	85	85	98	66	67	23	53	13	11	26	15
115.07	146	165	158	158	123	148	131	162	107	97	110	100	85	86	85	97	70	67	24	52	14	11	26	16
115.2	149	164	154	158	124	146	132	163	105	97	110	103	84	87	86	99	68	65	25	53	15	12	25	14
115.33	148	162	153	160	125	144	135	161	105	98	111	103	81	87	83	97	66	66	23	52	14	11	25	16
115.47	150	160	153	160	124	143	134	160	108	98	107	104	80	88	82	100	65	67	24	54	15	11	26	14
115.6	149	163	155	162	121	145	136	160	107	99	108	105	81	84	85	96	65	68	26	53	14	9	24	13
115.73	148	163	152	157	121	141	135	159	106	101	107	101	81	87	83	97	67	68	25	54	14	9	26	15
115.87	147	165	154	157	124	145	137	162	103	101	105	102	80	85	85	94	66	67	23	53	13	10	26	14
116	148	163	155	157	126	141	137	158	108	97	106	101	82	86	84	93	64	66	23	54	14	11	24	14
116.13	146	163	153	160	123	144	133	156	109	98	106	103	80	87	82	95	64	67	26	53	15	10	26	15
116.27	147	161	151	155	121	143	134	155	104	97	104	104	81	89	80	93	64	67	23	54	13	10	28	12
116.4	149	160	151	156	120	143	132	157	104	100	107	102	80	86	82	92	65	67	25	54	14	10	24	12
116.53	149	162	151	156	123	146	140	156	104	96	109	104	81	90	81	90	65	66	24	53	14	10	27	12
116.67	149	160	154	162	123	143	136	157	106	99	103	106	81	87	81	85	64	66	23	52	15	11	24	12
116.8	149	166	154	160	125	143	133	155	103	99	102	103	82	90	84	92	66	65	21	54	16	10	25	13
116.93	146	161	156	165	122	144	137	159	105	100	102	102	82	88	83	89	69	62	21	51	12	10	25	13
117.07	146	167	155	159	122	143	139	154	106	103	103	106	82	87	81	89	66	63	24	51	12	10	28	13
117.2	147	165	153	159	122	143	135	154	103	100	104	101	82	86	81	91	66	61	20	52	12	11	24	13
117.33	144	162	154	163	123	142	133	154	100	102	101	99	84	84	77	92	66	63	21	52	12	10	23	13
117.47	148	162	153	162	124	147	136	155	104	103	102	100	83	82	79	94	67	62	18	53	12	12	26	13
117.6	144	166	154	159	124	143	137	152	103	102	102	99	84	85	79	93	67	62	21	53	12	10	24	13
117.73	148	163	157	161	126	140	136	152	105	103	104	99	82	85	77	94	66	65	20	52	12	10	24	15
117.87	148	163	156	162	128	133	134	152	103	106	103	99	81	84	77	94	66	61	19	53	13	10	23	12
118	148	160	154	156	124	142	134	152	102	103	104	103	83	82	78	93	67	62	18	52	15	11	23	12
118.13	147	165	156	157	125	140	134	154	106	103	103	100	81	87	82	95	66	62	17	50	14	9	24	13
118.27	149	165	158	164	123	141	135	150	104	99	103	100	85	83	83	94	65	62	18	51	14	10	24	12
118.4	153	161	152	161	125	141	135	152	105	95	103	99	84	82	84	94	66	63	15	53	13	11	22	12
118.53	154	164	153	163	125	141	137	152	106	93	104	101	82	83	81	96	65	62	17	53	14	10	21	13
118.67	151	166	153	161	119	139	139	160	104	97	102	101	82	83	82	95	67	61	18	55	13	12	23	15
118.8	156	161	154	161	122	138	138	156	103	98	103	101	79	80	81	95	68	62	17	52	13	13	24	12
118.93	154	163	154	161	118	141	135	157	103	99	101	100	81	79	80	95	67	63	18	50	14	11	23	12
119.07	149	164	157	163	118	140	133	153	102	99	102	101	82	81	79	97	68	62	17	51	13	10	23	13
119.2	152	159	154	158	121	138	133	151	106	100	99	102	80	82	79	96	67	60	17	51	11	11	22	12
119.33	148	161	157	160	119	141	133	152	105	102	96	104	83	80	79	97	65	64	17	52	14	8	22	13
119.47	152	159	156	160	120	141	131	156	104	104	103	102	83	83	80	97	66	63	18	52	12	6	21	12
119.6	153	160	153	157	118	140	129	153	105	100	99	101	84	85	77	97	62	62	16	53	14	9	23	12
119.73	151	162	157	160	116	142	131	152	103	99	101	105	80	82	79	97	64	62	17	53	15	9	21	13
119.87	149	164	154	156	119	143	130	150	104	101	103	103	81	83	80	97	66	62	19	51	15	9	20	13
120	150	158	150	155	121	141	131	154	104	98	102	102	83	86	82	95	64	62	17	51	12	9	20	13
120.13	148	160	148	158	124	142	132	156	102	97	102	99	82	83	80	95	65	62	17	51	13	8	21	12
120.27	153	161	149	159	118	141	133	156	100	97	103	103	82	83	81	94	63	62	18	51	13	8	20	11
120.4	151	164	148	160	121	139	134	158	102	97	102	100	80	87	81	99	59	62	19	51	14	8	19	12
120.53	153	161	151	160	116	145	139	153	101	97	103	101	81	85	77	95	61	62	16	51	13	10	21	11
120.67	147	162	149	157	122	145	141	154	102	95	99	102	81	85	80	96	65	60	18	50	13	9	20	10
120.8	152	157	146	158	120	141	135	156	102	97	99	102	83	81	80	96	66	62	16	50	13	8	21	11
120.93	149	159	147	163	122	144	137	156	105	100	102	101	82	83	82	98	63	60	18	52	13	7	21	11
121.07	147	156	147	154	119	144	135	158	103	97	106	104	85	82	78	94	60	62	17	52	12	7	20	10
121.2	147	158	146	158	125	141	136	158	106	92	99	101	86	82	83	95	61	61	15	51	10	8	19	11
121.33	146	159	154	157	122	142	136	157	101	97	103	102	84	82	84	98	61	60	15	51	11	7	19	11
121.47	148	164	153	155	121	146	134	155	103	97	99	101	88	84	84	97	61	60	18	52	10	8	19	11
121.6	146	162	152	157	123	144	135	160	103	96	99	105	85	82	82	96	61	61	17	51	10	8	18	11
121.73	145	155	148	155	120	137	136	160	103	99	98	104	86	80	84	94	61	62	16	50	14	9	18	9
121.87	144	153	149	159	122	141	132	157	100	94	100	105	85	79	83	95	64	61	18	51	12	8	19	9
122	147	155	153	153	119	143	131	157	102	95	98	101	85	79	84	96	62	62	16	51	13	8	19	8
122.13	148	156	153	153	121	137	131	156	101	88	100	102	86	79	84	93	60	59	17	51	12	8	20	10
122.27	144	153	149	150	121	139	131	158	99	93	95	98	86	80	83	94	60	62	18	50	11	8	20	10
122.4	146	152	150	150	121	138	132	156	98	93	99	96	86	79	80	95	63	58	18	52	11	9	18	10
122.53	144	156	149	152	119	142	128	158	103	91	101	99	83	80	80	96	61	59	16	50	13	9	20	10
122.67	147	157	152	152	120	145	128	153	100	98	101	97	84	76	79	96	62	59	17	52	13	9	17	9
122.8	148	155	150	149	123	143	133	154	102	97	101	98	82	75	81	98	61	59	18	53	12	9	19	11
122.93	147	153	153	153	123	145	130	155	103	93	99	98	81	78	80	99	63	58	18	52	11	11	18	9
123.07	147	148	150	146	122	144	126	156	102	94	100	99	86	73	82	96	61	60	19	52	12	9	19	10
123.2	150	155	151	148	123	139	126	154	102	96	103	101	88	75	79	96	61	60	16	52	13	9	19	10
123.33	146	151	150	151	125	145	125	156	99	95	104	99	87	77	77	96	64	58	18	53	13	10	19	10
123.47	145	152	149	153	122	145	125	155	104	98	105	98	87	78	82	94	60	60	16	53	13	11	19	8
123.6	146	147	147	152	126	143	126	153	101	98	107	97	88	75	81	96	60	61	14	51	12	10	17	10
123.73	146	148	147	151	122	142	129	152	104	102	107	97	89	80	81	95	60	58	15	53	12	10	21	9
123.87	143	145	151	147	124	147	128	153	103	100	103	95	89	79	83	95	59	58	17	53	11	10	19	8
124	144	151	146	149	124	146	125	154	103	98	103	91	89	79	83	96	57	59	16	53	12	9	20	8
124.13	140	151	150	150	123	146	124	152	103	94	105	93	87	74	81	95	60	58	13	52	11	8	19	8
124.27	144	150	149	153	124	147	126	153	104	92	106	95	87	79	84	97	60	56	13	53	9	7	18	8
124.4	146	155	150	150	121	150	125	150	104	89	105	97	87	75	84	98	60	56	15	53	11	10	18	9
124.53	147	153	149	149	118	151	122	151	102	94	101	98	88	76	82	96	60	55	15	52	11	10	21	7
124.67	146	154	150	152	121	145	124	151	105	93	98	96	86	77	80	96	60	55	16	51	10	10	20	6

## Sheet: MMACSF-Vem k_death
Description: Dynamic changes in k_death (h^-1) estimated from time-lapse live cell microscopy data for MMACSF cell responses to different doses of Vemurafenib (Vem) or Vehicle (DMSO)
Time Bin (hr)	DMSO	DMSO	DMSO	DMSO	Vem (0.032 µM)	Vem (0.032 µM)	Vem (0.032 µM)	Vem (0.032 µM)	Vem (0.1 µM)	Vem (0.1 µM)	Vem (0.1 µM)	Vem (0.1 µM)	Vem (0.32 µM)	Vem (0.32 µM)	Vem (0.32 µM)	Vem (0.32 µM)	Vem (1 µM)	Vem (1 µM)	Vem (1 µM)	Vem (1 µM)	Vem (3.2 µM)	Vem (3.2 µM)	Vem (3.2 µM)	Vem (3.2 µM)
6	0	0	0	0	0	0	0	0	0	0.0011	0	0	0.0026	0	0	0.001	0.0021	0.0011	0.0009	0	0	0.0013	0	0
18	0	0	0	0	0.0011	0	0.001	0.001	0	0.0017	0	0	0.001	0	0.0009	0	0.0008	0.0009	0.0027	0.001	0.0034	0.0045	0.0029	0.0054
30	0	0	0	0	0	0	0	0	0	0.0016	0	0.0014	0.001	0	0	0	0.004	0.0043	0.0189	0	0.0194	0.0193	0.0102	0.0189
42	0.0013	0	0	0	0.0009	0	0	0	0	0.0008	0.0008	0.0007	0	0	0	0	0.0065	0.0037	0.0048	0	0.0112	0.0111	0.0069	0.0157
54	NaN	NaN	NaN	NaN	NaN	NaN	NaN	NaN	0	0	0	0	0	0.0008	0	0.0024	0.0026	0.0002	0.0137	0.0014	0.0048	0.0022	0.0066	0.0084
66	NaN	NaN	NaN	NaN	NaN	NaN	NaN	NaN	0	0.0015	0	0	0.001	0.0047	0	-0.0006	0.0034	0.002	0.0077	0.0011	0	0.0004	0.0119	0.0055
78	NaN	NaN	NaN	NaN	NaN	NaN	NaN	NaN	0	0	0	0.0008	0	0	0.0009	0	0.0015	0.0034	0.021	0	0.0143	0.0134	0.0139	0.0158
90	NaN	NaN	NaN	NaN	NaN	NaN	NaN	NaN	0.0015	0.0025	0	0	0	0	0	0.003	0.0024	0.003	0.0125	0.0037	0.0159	0.0243	0.0204	0.0199
102	NaN	NaN	NaN	NaN	NaN	NaN	NaN	NaN	0	0.0008	0	0.0016	0	0	0	0.0008	0.0018	0.006	0.0241	0.0094	0.039	0.044	0.016	0.0271
114	NaN	NaN	NaN	NaN	NaN	NaN	NaN	NaN	0.0032	0.0017	0	0	0	0.001	0.001	0.0026	0.01	0.0066	0.0252	0.0115	0.0121	0.0327	0.0161	0.0126

## Sheet: MMACSF-Vem k_division
Description: Dynamic changes in k_division (h^-1) estimated from time-lapse live cell microscopy data for MMACSF cell responses to different doses of Vemurafenib (Vem) or Vehicle (DMSO)
Time Bin (hr)	DMSO	DMSO	DMSO	DMSO	Vem (0.032 µM)	Vem (0.032 µM)	Vem (0.032 µM)	Vem (0.032 µM)	Vem (0.1 µM)	Vem (0.1 µM)	Vem (0.1 µM)	Vem (0.1 µM)	Vem (0.32 µM)	Vem (0.32 µM)	Vem (0.32 µM)	Vem (0.32 µM)	Vem (1 µM)	Vem (1 µM)	Vem (1 µM)	Vem (1 µM)	Vem (3.2 µM)	Vem (3.2 µM)	Vem (3.2 µM)	Vem (3.2 µM)
6	0.02	0.0207	0.027	0.0216	0.0177	0.028	0.029	0.0175	0.0198	0.0266	0.0194	0.026	0.0245	0.0241	0.0236	0.024	0.0236	0.0248	0.0336	0.0201	0.0079	0.0079	0.0092	0.009
18	0.0178	0.0238	0.01	0.0144	0.0176	0.0127	0.0126	0.0121	0.0103	0.0113	0.011	0.0137	0.0074	0.015	0.0156	0.0097	0.0097	0.0091	0.0064	0.0124	0.0213	0.0091	0.0159	0.0068
30	0.0076	0.0093	0.0168	0.018	0.0156	0.0021	0.0096	0.0102	0.0019	0.0016	0.004	0.0017	0.0005	0.0006	0.0017	0.0013	0	0.0018	0.0025	-0.0019	0.0037	0.0052	0.0102	0.008
42	0.0104	0.0189	0.0139	0.0091	0.0015	0.0084	0.0067	0.0124	0.001	0.0022	0.0031	0.0028	0.0014	0.0004	0.0016	0	0.0009	0	0.001	0	0.0015	0.0016	0	0.0039
54	NaN	NaN	NaN	NaN	NaN	NaN	NaN	NaN	0.0009	0.0034	0.0011	0.001	-0.0008	0	0	0.0007	0	0	0	0.001	0	0	0	0
66	NaN	NaN	NaN	NaN	NaN	NaN	NaN	NaN	-0.0001	0.001	0	0	0.001	0	0	0	0	0	0	0.0011	0	0	0	0
78	NaN	NaN	NaN	NaN	NaN	NaN	NaN	NaN	0.0077	0.0038	0.0029	0.0009	0.0001	0	0.0009	0	0	0	0	0.0001	0	0	0	0
90	NaN	NaN	NaN	NaN	NaN	NaN	NaN	NaN	0.0006	0.0042	-0.0001	0.0004	-0.0001	0	-0.0011	0	0	0	0	0	0	0	0	0
102	NaN	NaN	NaN	NaN	NaN	NaN	NaN	NaN	0.0023	0.0028	0.0052	0.0004	0.0023	0	0.0013	-0.0024	0	0	0	0.0013	0	0	0	0
114	NaN	NaN	NaN	NaN	NaN	NaN	NaN	NaN	0.0013	0.003	0.0024	0.0005	0	0.001	-0.0018	0	0.0012	0	0	0.003	0	0	0	0
