# Supplementary material for: Phenotype-based probabilistic analysis of heterogeneous responses to cancer drugs and their combination efficacy
Source: PLoS Comput Biol. 2020 Feb 21;16(2):e1007688. doi: 10.1371/journal.pcbi.1007688 (PMC7055924; doi:10.1371/journal.pcbi.1007688)
Supplement: S3 Table — Presented data are associated with Supporting Information S5 Fig. (XLSX) [file pcbi.1007688.s009.xlsx]

## Sheet: Live cells, compound set 1
Description: Dynamic changes in live cell count measured from time-lapse live cell microscopy data for COLO858 cell responses to different treatment cnditions: CPI-455, Fimepinostat, Givinostat, I-BET762, JIB-04 and Birabersib (or DMSO vehicle), in combination with Vemurafenib plus Trametinib (or DMSO vehicle)
Time (hr)	CPI-455 (5 uM) + DMSO	CPI-455 (5 uM) + DMSO	CPI-455 (5 uM) + DMSO	CPI-455 (5 uM) + Vemurafenib (0.32 uM) + Trametinib (0.032 uM)	CPI-455 (5 uM) + Vemurafenib (0.32 uM) + Trametinib (0.032 uM)	CPI-455 (5 uM) + Vemurafenib (0.32 uM) + Trametinib (0.032 uM)	Fimepinostat (0.02 uM) + DMSO	Fimepinostat (0.02 uM) + DMSO	Fimepinostat (0.02 uM) + DMSO	Fimepinostat (0.02 uM) + Vemurafenib (0.32 uM) + Trametinib (0.032 uM)	Fimepinostat (0.02 uM) + Vemurafenib (0.32 uM) + Trametinib (0.032 uM)	Fimepinostat (0.02 uM) + Vemurafenib (0.32 uM) + Trametinib (0.032 uM)	DMSO + DMSO	DMSO + DMSO	DMSO + Vemurafenib (0.32 uM) + Trametinib (0.032 uM)	DMSO + Vemurafenib (0.32 uM) + Trametinib (0.032 uM)	Givinostat (0.2 uM) + DMSO	Givinostat (0.2 uM) + DMSO	Givinostat (0.2 uM) + DMSO	Givinostat (0.2 uM) + Vemurafenib (0.32 uM) + Trametinib (0.032 uM)	Givinostat (0.2 uM) + Vemurafenib (0.32 uM) + Trametinib (0.032 uM)	Givinostat (0.2 uM) + Vemurafenib (0.32 uM) + Trametinib (0.032 uM)	I-BET762 (1 uM) + DMSO	I-BET762 (1 uM) + DMSO	I-BET762 (1 uM) + DMSO	I-BET762 (1 uM) + Vemurafenib (0.32 uM) + Trametinib (0.032 uM)	I-BET762 (1 uM) + Vemurafenib (0.32 uM) + Trametinib (0.032 uM)	I-BET762 (1 uM) + Vemurafenib (0.32 uM) + Trametinib (0.032 uM)	JIB-04 (0.2 uM) + DMSO	JIB-04 (0.2 uM) + DMSO	JIB-04 (0.2 uM) + DMSO	JIB-04 (0.2 uM) + Vemurafenib (0.32 uM) + Trametinib (0.032 uM)	JIB-04 (0.2 uM) + Vemurafenib (0.32 uM) + Trametinib (0.032 uM)	JIB-04 (0.2 uM) + Vemurafenib (0.32 uM) + Trametinib (0.032 uM)	Birabresib (0.5 uM) + DMSO	Birabresib (0.5 uM) + DMSO	Birabresib (0.5 uM) + DMSO	Birabresib (0.5 uM) + Vemurafenib (0.32 uM) + Trametinib (0.032 uM)	Birabresib (0.5 uM) + Vemurafenib (0.32 uM) + Trametinib (0.032 uM)	Birabresib (0.5 uM) + Vemurafenib (0.32 uM) + Trametinib (0.032 uM)
0.17	129	148	117	178	131	112	138	128	109	122	157	121	235	272	265	269	132	113	152	155	152	160	122	165	150	144	154	165	137	173	143	105	170	138	149	170	141	174	208	126
0.33	124	157	130	187	137	112	143	121	116	125	160	122	230	273	274	256	122	114	158	158	148	160	118	159	153	151	160	162	137	177	137	108	168	130	141	175	146	167	202	128
0.5	135	157	129	168	142	120	146	125	115	117	163	123	241	278	271	254	132	120	153	160	153	166	127	163	155	149	153	165	130	182	150	110	173	134	146	184	141	167	213	129
0.67	136	152	128	173	136	114	138	123	113	116	166	123	244	296	264	256	142	128	155	159	151	159	128	158	153	146	143	164	141	181	148	119	170	142	143	175	135	179	205	133
0.83	139	150	136	184	134	119	142	134	116	121	173	119	242	288	272	257	145	127	157	166	159	147	117	170	145	146	161	171	139	176	155	115	169	131	145	192	146	176	199	134
1	144	158	134	197	138	122	141	130	124	128	171	125	247	278	276	260	141	125	161	150	154	158	122	180	159	144	150	168	146	184	147	109	176	124	145	183	145	184	202	137
1.17	137	147	138	184	126	122	152	122	116	121	165	128	250	283	279	264	141	120	158	158	158	163	123	182	164	148	150	175	140	185	157	118	181	134	148	179	127	194	209	139
1.33	133	154	137	195	132	116	150	126	128	125	163	125	249	279	288	266	140	123	164	163	158	157	127	171	154	150	154	165	141	192	155	117	175	142	161	177	123	187	211	134
1.5	132	159	125	192	138	129	150	127	113	122	167	125	251	289	287	279	142	119	167	159	160	156	130	171	155	160	154	177	151	192	157	121	176	141	170	176	134	177	224	135
1.67	139	156	138	186	138	130	153	135	119	128	172	134	242	310	284	274	146	121	160	165	165	166	131	163	162	149	159	178	144	192	158	117	192	142	152	164	137	166	221	129
1.83	143	150	134	186	136	131	149	144	113	126	162	137	253	281	298	263	150	126	173	157	166	166	127	173	165	146	165	175	139	192	158	108	189	140	148	172	140	180	213	131
2	141	159	139	182	137	131	147	138	122	133	162	136	253	290	295	263	149	124	177	168	160	172	120	161	163	145	158	170	138	188	162	115	193	140	158	174	138	186	233	126
2.17	148	157	142	188	141	127	154	141	125	128	166	136	251	298	300	268	151	123	166	159	161	178	124	163	159	148	151	174	143	193	154	107	190	151	153	182	143	193	216	137
2.33	149	158	132	187	139	132	152	142	134	138	163	138	261	302	299	278	150	125	167	171	168	174	123	160	164	144	154	185	142	204	158	114	187	141	148	171	146	188	221	141
2.5	148	153	143	202	136	136	153	146	137	139	172	132	249	285	304	277	157	123	174	172	173	172	125	172	162	147	156	175	147	200	150	108	188	138	150	169	147	190	227	148
2.67	137	160	151	195	135	140	158	150	136	132	173	136	254	289	296	265	155	124	171	169	170	166	136	171	166	143	151	170	149	197	159	109	188	144	152	175	145	193	224	131
2.83	148	162	140	189	133	124	164	150	129	133	173	142	249	287	290	280	150	133	177	166	174	171	126	174	153	152	148	172	143	190	151	107	186	140	160	173	155	188	213	152
3	145	160	155	191	142	135	166	148	130	134	172	132	250	287	294	271	150	130	178	172	169	163	124	167	158	149	153	165	152	197	157	118	187	143	161	178	147	204	223	140
3.17	148	162	151	186	145	132	163	159	131	127	177	130	247	290	312	273	159	127	171	177	168	167	118	168	158	157	160	178	144	200	162	122	183	144	158	190	142	203	219	137
3.33	152	158	148	195	143	129	161	154	127	138	169	132	245	293	312	284	153	129	179	180	172	169	118	182	162	143	150	172	151	212	163	123	173	144	159	188	153	195	217	131
3.5	138	161	143	191	154	139	163	150	143	132	170	140	242	295	311	284	158	134	169	174	167	167	119	171	166	152	161	186	152	212	157	117	183	140	158	192	163	198	222	143
3.67	144	165	156	192	150	138	158	144	136	139	168	143	245	289	301	283	158	128	178	176	162	173	127	174	165	151	163	182	150	208	154	121	179	132	153	195	151	196	227	150
3.83	148	160	152	191	150	140	164	147	138	138	176	137	249	298	300	282	153	133	169	174	174	175	132	178	161	168	154	180	156	208	161	116	174	138	168	190	147	198	225	147
4	143	169	146	193	149	132	167	146	134	136	177	138	253	295	304	274	158	118	176	172	172	176	131	179	159	166	157	178	150	197	160	118	183	133	171	191	153	200	225	145
4.17	153	162	151	193	151	142	164	140	142	140	175	136	242	298	305	286	159	128	171	180	169	168	123	177	167	153	151	188	151	205	155	116	188	142	158	196	155	203	228	138
4.33	146	160	150	204	140	138	156	141	140	138	172	148	247	301	293	282	162	126	170	174	168	169	132	177	167	157	151	170	148	205	159	118	190	140	158	186	153	201	226	142
4.5	142	158	145	191	147	141	157	142	132	141	174	144	250	300	297	289	146	131	170	176	172	166	130	180	171	158	155	186	151	201	169	124	194	137	171	195	150	200	219	149
4.67	139	164	147	199	156	138	164	151	136	137	174	140	253	312	297	285	153	124	167	178	169	170	130	169	168	149	153	183	149	197	158	122	194	137	174	192	152	198	226	156
4.83	140	157	160	206	143	139	168	136	128	134	176	147	257	303	296	284	155	119	168	175	164	165	132	173	161	151	152	186	149	210	155	118	197	150	166	191	147	205	235	156
5	145	160	162	203	142	135	163	146	130	147	177	142	255	297	295	292	153	121	167	174	166	174	124	169	159	157	152	190	146	205	150	117	197	143	176	186	141	200	228	151
5.17	142	158	156	200	145	135	157	144	131	139	175	149	249	312	291	279	156	127	165	177	169	176	121	170	168	157	140	188	155	210	156	118	197	140	167	181	141	209	229	145
5.33	146	163	151	200	157	138	158	155	133	148	174	145	254	318	294	279	149	129	169	179	181	171	129	174	159	159	147	188	153	208	158	118	187	139	175	184	146	203	234	153
5.5	155	163	147	206	151	146	152	153	138	139	176	140	259	323	288	287	152	129	171	177	184	175	132	181	165	159	144	192	142	201	152	119	191	140	161	187	145	197	223	151
5.67	149	157	156	205	147	136	153	151	135	140	175	138	254	305	301	286	155	132	164	175	176	174	125	179	176	174	151	185	148	207	156	114	194	150	166	188	144	202	223	148
5.83	140	146	154	202	148	135	149	152	133	147	181	140	254	308	282	291	147	129	178	170	178	176	126	180	162	165	147	184	147	205	158	111	184	144	159	183	150	193	219	147
6	147	152	152	199	153	138	153	154	131	148	179	141	265	316	281	271	149	125	166	178	167	176	123	168	162	160	148	175	151	204	148	109	195	149	160	180	143	195	224	149
6.17	147	149	152	206	154	127	157	154	130	137	169	150	266	298	295	299	150	132	170	177	166	183	126	173	158	161	146	173	151	216	146	110	193	135	168	169	146	193	221	143
6.33	142	155	144	198	161	131	155	152	135	141	177	149	255	309	287	293	155	123	168	174	162	184	127	179	156	161	156	185	145	208	144	107	189	142	161	177	135	188	227	145
6.5	144	157	150	199	156	140	152	155	123	142	173	152	263	302	304	281	144	128	171	171	165	183	128	170	152	167	156	182	148	218	151	114	182	140	166	182	137	198	225	142
6.67	148	160	153	193	157	136	153	160	135	140	178	141	263	316	308	293	142	130	162	175	165	180	130	173	158	166	141	180	156	212	149	117	191	144	162	194	135	208	227	143
6.83	144	158	152	207	158	134	155	150	132	143	173	147	259	314	299	293	148	130	160	182	176	185	128	177	161	170	145	184	155	217	151	123	176	135	166	183	139	193	235	138
7	145	164	155	200	156	131	149	151	125	144	178	141	269	321	302	295	150	132	162	177	182	177	126	173	166	169	155	181	156	218	154	117	181	145	170	182	135	197	238	142
7.17	140	158	148	209	152	134	148	153	127	143	176	146	266	332	307	296	157	124	165	175	188	178	123	178	153	169	148	192	151	221	153	110	189	139	161	185	133	202	237	147
7.33	141	154	143	199	152	130	157	147	131	147	179	153	265	317	303	306	147	127	171	171	185	175	127	173	159	172	154	194	145	232	146	117	177	146	164	177	137	206	232	136
7.5	142	165	155	206	158	127	144	157	132	139	179	145	260	312	303	311	161	128	172	175	190	181	128	171	160	175	147	188	158	228	147	113	179	140	162	176	138	195	227	140
7.67	144	161	154	203	153	126	157	154	124	141	180	151	267	313	298	311	161	131	171	174	196	174	121	179	164	156	149	191	163	225	158	110	177	135	154	187	133	204	225	143
7.83	147	165	151	200	153	128	152	156	120	141	186	153	265	317	294	312	158	137	180	168	193	169	128	180	166	161	148	185	157	222	153	108	178	142	164	178	135	204	234	132
8	134	172	153	212	157	126	154	156	131	136	178	154	261	307	295	313	160	132	177	169	186	175	128	183	160	167	146	189	150	213	164	112	177	142	163	189	135	201	226	132
8.17	144	166	155	211	159	125	153	157	124	146	182	158	256	321	293	310	147	137	180	175	189	171	127	163	160	173	146	183	149	215	159	107	179	144	163	181	134	207	224	140
8.33	146	164	154	204	155	122	148	156	126	146	173	153	260	296	293	315	153	134	178	171	175	184	125	180	168	167	142	186	156	195	153	110	183	152	166	188	131	198	219	148
8.5	138	162	154	199	162	131	160	148	122	142	178	154	263	309	298	317	153	130	179	176	182	178	124	182	160	166	147	187	144	205	159	106	183	140	165	186	128	205	221	145
8.67	150	168	150	209	166	123	152	146	126	146	187	151	256	320	297	307	159	127	173	165	176	179	129	171	167	170	141	185	147	213	153	107	176	146	168	179	131	203	228	143
8.83	148	158	160	212	174	120	155	147	120	142	178	153	255	306	300	310	145	129	176	165	183	179	128	178	164	158	132	185	144	215	160	102	174	150	168	167	136	208	229	149
9	149	161	157	221	167	125	154	152	125	141	181	148	266	300	306	312	142	134	176	176	174	179	119	185	171	162	145	197	148	211	160	107	184	144	165	170	132	197	240	142
9.17	143	162	158	219	168	129	155	152	125	154	180	143	266	301	291	325	133	125	165	168	171	173	122	161	173	169	141	187	153	207	163	112	177	149	161	177	137	208	244	156
9.33	148	156	145	210	164	129	152	157	125	141	177	156	266	297	297	319	147	129	172	171	180	178	124	164	163	162	139	180	146	210	171	110	185	142	166	171	126	205	237	150
9.5	143	152	148	224	160	134	150	151	122	144	179	154	261	306	315	332	144	127	169	174	182	176	129	162	164	157	141	185	153	210	174	111	185	153	156	175	138	208	230	143
9.67	150	155	154	213	166	136	148	156	131	137	178	152	258	313	299	319	144	121	172	172	188	174	127	159	156	159	146	182	144	210	170	110	186	141	160	174	132	203	231	142
9.83	151	152	160	218	165	136	153	156	122	144	187	152	270	313	293	321	142	124	166	173	176	171	125	168	160	160	147	179	149	214	165	106	195	150	165	164	135	197	241	142
10	146	157	159	221	171	134	146	156	120	129	179	147	272	322	301	312	160	124	169	177	178	161	121	162	168	158	139	176	148	206	174	117	188	158	164	176	136	201	229	146
10.17	146	153	152	222	173	132	150	160	123	139	182	152	271	322	304	315	148	124	175	173	189	163	122	159	162	156	136	183	162	196	172	111	197	166	162	172	139	202	229	147
10.33	140	155	151	213	172	134	147	151	123	139	178	149	275	309	306	306	156	126	169	170	180	163	125	167	162	155	146	183	151	204	176	115	196	161	162	170	137	212	234	152
10.5	142	149	152	211	175	128	152	147	126	135	180	142	278	315	318	314	152	124	167	172	186	171	124	172	157	147	140	186	157	205	178	117	197	154	161	170	129	197	248	145
10.67	151	150	156	218	176	134	145	158	126	142	187	147	277	320	305	321	149	127	173	169	173	169	123	174	161	158	138	188	165	210	175	121	198	157	170	168	128	195	237	146
10.83	147	142	163	225	173	131	145	149	119	143	177	146	271	319	303	298	151	127	166	169	176	170	128	166	149	163	145	181	161	218	177	112	190	160	165	185	140	196	236	144
11	159	158	158	214	169	134	138	141	125	143	184	138	270	311	299	314	148	122	165	165	177	174	130	172	163	159	143	183	166	205	177	108	191	148	160	179	127	197	239	141
11.17	152	154	165	221	167	138	134	137	119	141	183	142	272	315	303	306	150	127	165	164	183	184	132	171	157	163	136	178	169	214	181	115	195	158	165	168	128	203	248	144
11.33	158	148	153	225	172	125	138	136	126	141	175	144	269	328	294	302	150	133	163	166	168	179	132	176	159	163	140	175	165	200	184	121	197	164	168	168	123	207	231	129
11.5	149	164	154	233	174	124	141	140	122	143	183	148	276	317	304	322	139	141	165	163	176	178	132	178	152	166	140	181	162	210	177	110	195	163	162	173	126	201	238	135
11.67	154	166	160	226	164	132	141	147	122	138	178	138	264	318	300	324	145	133	164	166	165	180	135	172	158	171	146	180	168	210	180	120	191	159	163	174	127	195	232	140
11.83	148	154	162	216	171	134	152	149	119	136	180	147	264	326	308	322	152	131	168	171	169	174	138	176	163	171	138	179	166	213	177	120	194	163	166	182	137	193	243	138
12	161	156	158	217	171	129	137	150	113	139	186	136	256	330	308	318	153	144	165	172	173	171	140	177	162	173	153	180	169	216	190	122	189	169	173	172	127	198	233	146
12.17	147	168	160	221	175	127	143	146	117	137	183	136	268	324	298	307	149	135	163	165	180	179	139	182	170	173	151	175	172	214	181	126	194	162	169	173	135	207	242	155
12.33	149	153	152	225	179	124	140	147	109	137	179	141	258	342	298	307	153	130	169	162	173	168	128	175	166	171	146	176	179	214	185	117	194	170	168	181	130	204	240	137
12.5	158	147	153	221	178	123	140	143	115	133	181	136	249	336	300	303	143	137	174	166	174	171	131	169	169	177	149	182	171	210	187	120	198	169	163	187	140	207	252	138
12.67	156	156	164	223	170	127	133	141	109	146	182	128	246	337	302	301	154	129	167	166	180	177	134	174	170	167	149	185	174	210	187	121	198	162	166	188	140	206	243	143
12.83	152	160	157	225	175	119	140	143	110	133	186	130	259	332	309	302	148	131	168	175	177	174	138	188	161	169	154	187	173	213	192	121	189	164	165	179	140	203	248	144
13	159	170	169	224	171	125	131	142	117	144	177	129	255	331	308	307	152	134	163	169	178	180	136	188	159	172	158	184	171	214	193	123	192	170	166	182	139	203	248	133
13.17	159	165	164	225	174	133	142	151	120	129	173	129	256	336	308	297	149	134	162	159	173	182	139	177	163	168	150	192	174	213	188	121	188	170	155	178	142	210	250	142
13.33	168	152	161	229	179	129	139	141	110	133	170	126	267	327	313	292	150	129	161	163	171	173	142	173	169	178	159	190	182	218	194	126	194	155	162	177	141	211	252	153
13.5	172	161	161	234	169	129	136	139	111	123	168	130	252	331	291	305	150	140	159	171	181	171	143	170	179	184	162	203	183	217	197	121	190	162	161	181	148	214	253	138
13.67	161	166	164	229	182	130	131	132	110	127	168	130	263	319	304	295	158	139	161	158	185	179	142	157	173	179	158	197	186	217	193	123	205	158	158	174	144	208	243	164
13.83	168	156	157	224	171	133	134	134	104	128	165	133	259	311	314	298	142	133	162	167	179	162	142	166	177	178	160	209	180	224	195	134	196	165	161	167	148	210	253	154
14	169	159	160	224	162	132	137	140	104	134	168	129	260	322	303	311	140	135	157	162	182	172	146	180	171	179	154	206	180	220	196	131	202	170	184	182	146	209	260	150
14.17	165	163	161	221	170	137	132	133	110	131	167	124	262	328	296	312	148	135	161	154	184	172	143	188	164	177	162	201	173	221	199	131	197	166	174	179	149	210	257	145
14.33	169	169	152	221	164	148	129	135	112	132	162	118	261	320	309	306	147	137	160	163	181	178	143	174	162	174	167	204	177	228	188	131	188	166	163	182	148	204	265	149
14.5	166	167	153	228	164	135	134	129	109	128	165	118	263	334	301	299	153	129	164	159	180	160	143	174	171	170	163	200	183	218	190	135	196	169	172	181	141	210	268	154
14.67	165	166	150	229	168	143	125	127	114	128	171	115	249	338	318	297	144	132	154	168	182	167	146	168	169	170	162	206	175	217	183	133	195	164	166	184	146	209	257	144
14.83	168	165	153	230	171	138	129	134	101	137	161	119	257	332	312	308	146	128	162	168	172	166	141	193	168	180	159	197	182	223	194	137	198	160	180	192	146	213	253	161
15	165	164	164	233	176	148	125	130	112	127	155	114	265	321	315	298	141	128	159	174	175	164	144	178	164	183	157	204	179	223	186	133	193	163	181	191	140	215	243	160
15.17	168	164	155	239	186	140	130	137	96	127	146	119	268	318	303	298	143	133	159	166	175	164	144	185	161	176	158	204	188	221	196	132	197	161	177	194	148	214	253	160
15.33	167	159	160	239	190	144	129	133	101	126	152	121	257	318	314	302	140	133	158	166	175	164	140	183	166	177	160	192	183	234	192	135	195	161	179	187	148	211	254	154
15.5	164	170	158	237	175	139	132	122	101	130	148	116	268	325	321	315	133	122	157	163	163	163	141	177	168	187	160	192	184	236	188	134	208	169	179	196	144	221	251	164
15.67	174	163	172	226	180	140	128	124	101	121	140	118	270	323	327	313	140	127	156	167	174	161	142	179	163	181	173	199	176	222	196	126	199	171	191	196	145	217	256	169
15.83	169	168	163	222	177	149	121	120	103	124	152	113	272	325	329	302	136	131	162	162	183	166	148	184	169	182	161	202	187	224	194	137	194	169	183	201	152	222	256	169
16	166	171	159	229	173	143	121	119	105	116	149	128	258	328	314	294	136	135	163	162	171	172	137	180	179	195	162	202	186	223	188	137	191	165	185	202	153	230	256	156
16.17	165	174	161	232	180	141	122	116	97	115	147	121	274	331	320	307	138	129	164	165	166	171	140	175	167	192	165	198	182	231	188	141	190	159	185	206	153	216	262	153
16.33	176	178	163	233	188	146	124	113	100	116	143	116	279	334	310	318	144	131	161	166	184	165	155	182	181	187	173	212	181	231	195	125	195	167	185	197	146	218	265	160
16.5	175	177	161	234	180	143	121	122	91	117	147	117	265	327	324	304	139	122	163	159	179	165	140	175	170	191	177	207	185	230	191	138	198	170	189	203	155	219	272	158
16.67	168	173	150	225	192	146	122	123	96	117	143	120	280	321	327	322	136	124	162	148	180	164	151	173	176	196	174	206	183	238	185	136	201	167	190	197	155	212	261	159
16.83	180	178	152	227	191	145	113	125	97	121	134	117	271	333	325	315	137	129	158	147	185	161	153	179	171	192	170	206	182	231	193	136	191	166	195	198	148	219	268	154
17	175	169	156	239	187	137	115	121	92	123	130	117	281	328	315	308	141	125	156	154	186	166	143	175	173	192	170	210	186	229	184	138	194	167	188	194	145	219	266	159
17.17	179	168	153	230	195	140	106	116	92	115	137	111	278	335	317	308	141	125	153	156	184	165	151	173	167	198	161	216	182	235	194	140	198	162	191	190	153	212	276	167
17.33	173	175	154	229	189	141	113	114	94	119	133	106	278	334	320	308	143	119	162	162	183	176	142	171	185	197	162	208	180	229	188	134	199	157	194	194	150	222	280	165
17.5	177	170	158	254	192	144	123	121	87	125	138	104	278	340	321	325	142	118	158	160	184	173	147	185	185	194	160	214	186	226	189	138	197	150	180	193	147	224	284	173
17.67	176	171	158	244	181	134	121	119	94	112	140	119	280	341	332	329	144	119	153	158	185	176	147	183	184	201	167	210	179	235	187	138	199	156	187	204	148	214	269	173
17.83	178	160	152	252	194	138	121	113	89	116	142	108	277	344	331	327	141	127	156	150	177	173	152	189	182	184	157	197	184	237	183	142	214	157	174	196	150	211	269	168
18	184	168	161	254	192	138	121	121	81	112	130	118	292	341	323	332	141	119	159	157	191	172	153	188	184	196	166	204	187	239	189	139	217	160	178	191	151	222	265	173
18.17	184	168	152	251	193	151	115	120	86	114	129	106	288	356	330	323	142	125	155	160	179	169	147	186	177	201	164	209	186	241	181	140	210	155	185	194	152	222	274	175
18.33	186	166	154	262	189	144	111	115	84	105	125	108	290	336	332	333	134	130	151	154	178	171	150	187	174	194	170	207	180	231	185	139	199	156	186	192	154	219	265	168
18.5	191	165	157	257	190	150	114	114	82	113	143	111	288	340	331	333	136	129	163	158	177	167	150	193	188	193	182	206	178	227	184	138	210	160	195	195	146	217	271	163
18.67	191	171	160	261	203	146	111	113	78	114	140	110	289	342	329	337	130	119	153	150	179	172	155	198	179	201	173	196	187	228	191	138	205	153	181	189	149	214	278	164
18.83	194	169	154	270	205	146	104	109	81	109	130	113	272	352	338	327	136	126	163	160	167	176	151	195	183	209	174	208	180	231	187	137	206	168	181	199	159	215	269	171
19	180	169	150	263	203	159	105	110	79	117	125	116	294	336	329	334	143	126	170	152	175	180	149	188	190	211	173	202	185	236	190	137	210	158	187	211	153	216	277	170
19.17	193	166	165	264	202	160	105	101	79	113	135	110	278	346	336	345	136	124	168	156	180	161	157	187	190	201	173	203	183	228	194	140	209	157	187	208	158	217	260	163
19.33	188	158	158	269	201	161	99	105	73	113	131	100	290	358	336	346	138	122	153	156	173	162	155	193	189	211	186	200	181	240	187	138	208	155	186	210	148	214	265	159
19.5	194	166	166	279	202	156	95	110	72	117	134	111	286	344	320	339	149	126	155	158	172	163	142	195	187	202	174	214	194	236	191	143	211	150	193	202	153	216	265	161
19.67	193	169	161	269	211	154	97	109	78	113	139	105	303	346	344	348	144	121	159	159	177	176	148	190	187	199	172	209	183	231	193	150	207	155	187	205	160	216	264	160
19.83	197	171	149	263	209	160	93	108	80	109	140	108	301	338	330	340	143	123	151	153	169	164	153	186	182	200	178	217	185	233	191	142	203	154	188	198	159	237	259	162
20	200	165	152	280	214	158	94	106	87	110	134	103	308	346	355	352	138	125	158	156	166	173	154	183	187	213	171	210	185	237	191	141	206	156	197	199	156	225	252	170
20.17	197	179	155	283	209	153	99	100	84	106	118	103	304	349	351	356	143	122	156	159	159	155	157	185	192	208	173	210	183	241	186	141	208	151	182	205	152	228	263	165
20.33	200	174	166	282	214	156	97	110	83	105	134	108	298	349	364	340	138	128	153	156	165	162	151	182	188	200	187	213	188	239	186	140	200	156	192	202	148	231	275	171
20.5	207	175	161	278	214	154	92	109	73	99	128	101	308	339	349	353	141	130	153	159	175	163	151	188	194	197	184	213	183	238	189	145	208	151	192	207	149	223	268	167
20.67	207	182	162	278	202	164	88	97	81	106	125	101	310	338	365	345	138	126	155	162	178	151	156	194	196	207	182	205	181	232	188	139	208	156	191	205	144	231	266	175
20.83	202	188	158	268	214	161	87	92	75	108	116	97	298	355	357	351	128	127	153	163	171	152	149	193	203	220	185	202	182	241	192	143	211	155	189	212	151	231	266	175
21	196	182	150	267	211	161	87	92	84	99	122	98	300	350	360	335	138	132	158	165	165	155	161	184	202	213	176	206	186	249	191	147	212	167	177	211	154	242	275	170
21.17	215	194	149	276	204	168	74	88	83	106	119	101	309	348	360	343	130	125	152	165	162	165	156	196	198	214	182	211	200	231	191	146	220	161	178	204	146	229	277	176
21.33	203	187	156	272	208	157	83	92	85	93	117	97	298	352	373	341	134	123	158	159	166	168	156	198	203	217	173	205	187	232	189	143	213	164	180	217	159	236	279	186
21.5	202	192	159	285	209	168	98	86	80	97	117	88	298	355	363	339	133	121	154	159	163	160	145	191	200	215	178	213	191	237	188	141	205	161	176	212	153	233	268	185
21.67	204	196	164	272	218	162	88	88	83	100	114	96	304	358	368	360	134	136	159	162	167	167	145	191	199	213	182	203	186	240	184	145	221	150	176	218	162	233	260	184
21.83	207	192	161	274	215	163	88	90	74	102	111	88	312	359	356	350	137	128	146	161	169	156	151	187	201	210	183	212	186	234	188	144	207	157	180	208	151	236	258	177
22	209	193	165	279	227	165	83	96	83	89	112	85	309	356	364	356	134	131	148	164	170	163	149	189	199	208	180	214	178	232	191	142	215	161	178	212	160	229	268	173
22.17	210	187	170	270	219	174	86	93	80	82	107	88	303	365	363	362	127	134	147	160	163	157	146	191	194	215	177	209	186	237	194	147	216	163	177	217	162	237	291	180
22.33	213	203	168	281	206	182	82	93	82	88	113	93	294	370	362	363	124	129	154	163	169	166	149	188	188	210	182	209	178	231	192	142	216	155	186	228	159	229	280	172
22.5	214	197	171	286	209	169	89	90	80	81	116	85	299	360	360	349	123	134	148	165	163	170	156	192	184	215	184	218	186	234	191	133	209	167	180	222	164	233	277	170
22.67	222	194	175	287	225	170	78	93	81	76	105	83	303	371	373	367	126	134	150	171	162	183	153	192	201	213	190	218	181	231	186	145	208	162	186	222	169	224	292	184
22.83	216	188	174	283	219	161	86	86	77	85	102	84	306	363	375	368	131	132	148	168	172	175	155	198	194	211	189	218	173	238	187	138	207	164	185	222	163	237	291	166
23	217	190	170	280	228	161	65	82	68	74	106	82	309	358	383	370	136	127	150	171	167	164	152	187	196	215	185	217	182	230	186	147	211	166	185	221	165	235	280	170
23.17	222	195	177	278	223	165	74	85	74	78	107	85	309	366	392	384	138	122	147	172	171	167	153	208	199	217	187	223	172	232	188	139	214	160	189	211	158	233	283	183
23.33	210	185	171	285	221	165	66	88	76	76	105	87	308	364	378	380	137	128	143	177	175	159	154	202	199	205	178	223	182	229	189	139	207	159	183	229	158	235	274	186
23.5	213	194	174	286	224	171	74	89	81	79	100	79	306	360	372	376	136	133	153	178	167	168	147	186	198	207	186	223	175	236	190	141	208	158	187	218	156	232	274	175
23.67	213	194	175	278	218	177	60	81	86	73	108	84	325	363	379	380	139	122	161	167	165	163	147	194	212	216	189	229	191	234	191	141	217	154	182	219	169	237	282	183
23.83	225	198	168	292	234	174	72	82	84	82	101	80	322	359	355	386	142	132	158	175	173	167	161	195	211	207	193	224	179	225	183	141	214	152	187	219	164	229	277	178
24	217	195	164	280	224	170	65	87	75	75	99	93	319	375	376	378	141	132	158	175	167	170	153	203	214	218	191	217	184	230	188	140	215	161	203	224	159	239	282	177
24.17	215	188	169	272	216	165	67	77	79	69	106	91	320	372	377	394	142	128	151	169	160	159	160	198	207	213	192	231	175	229	189	141	205	157	200	219	158	247	292	180
24.33	219	192	167	271	207	167	71	76	81	76	106	90	313	373	384	392	144	134	155	167	161	169	157	194	221	214	202	229	177	234	195	138	220	156	189	219	160	239	293	180
24.5	216	190	178	282	211	168	73	80	75	69	98	90	318	393	379	389	142	126	152	171	175	164	164	197	210	215	188	230	175	228	181	139	218	158	189	216	160	234	303	180
24.67	210	197	173	273	217	168	80	82	76	78	97	85	321	392	386	382	147	128	157	166	176	158	169	193	216	224	185	232	178	233	196	142	220	153	199	223	165	240	300	186
24.83	227	197	166	274	210	165	73	76	74	63	88	84	313	402	393	389	146	129	152	171	182	170	170	195	215	222	192	226	182	236	187	140	219	159	203	202	161	233	303	187
25	229	192	181	281	211	173	80	72	78	66	90	85	309	395	401	381	145	123	165	174	180	170	157	191	215	227	188	231	180	235	188	147	213	154	204	220	169	235	300	190
25.17	230	197	175	275	214	175	73	72	72	71	94	81	322	410	394	385	139	128	158	174	177	173	153	198	215	230	185	225	181	235	185	140	211	157	203	217	168	244	294	189
25.33	233	195	169	274	212	169	59	63	60	56	70	70	318	387	401	370	137	121	143	153	169	166	160	193	216	229	183	222	179	232	185	140	214	160	190	214	156	235	301	187
25.5	230	191	172	277	214	168	53	67	58	51	71	69	301	403	383	375	133	129	150	157	167	163	161	201	216	219	189	222	180	229	181	141	208	158	190	211	160	249	302	180
25.67	236	197	175	261	216	173	54	66	63	54	80	69	314	389	370	374	131	125	132	154	166	152	155	204	209	220	185	222	181	232	184	142	212	162	197	209	152	232	299	175
25.83	222	200	173	262	208	184	56	62	63	66	80	79	321	400	401	378	133	129	142	157	168	159	166	209	211	211	181	223	185	234	178	143	216	151	186	228	156	231	288	173
26	219	202	177	271	214	172	61	66	65	64	79	88	331	394	401	366	138	127	139	161	163	164	163	190	211	220	183	220	192	230	187	144	216	154	189	220	149	234	295	167
26.17	226	203	178	271	214	184	56	69	76	55	84	84	335	402	406	391	138	127	150	158	163	171	163	189	219	210	189	226	190	237	182	138	209	147	187	225	162	243	296	164
26.33	235	206	177	278	207	172	52	62	68	61	76	83	331	397	419	393	144	127	161	155	155	162	161	202	225	218	190	217	180	231	185	133	215	155	194	220	163	247	294	174
26.5	225	199	181	281	204	181	60	60	65	65	87	92	330	403	417	387	135	133	151	157	156	165	156	206	222	227	196	234	176	237	188	145	215	156	198	228	151	253	300	186
26.67	233	196	169	273	211	172	66	62	68	60	89	92	326	401	421	387	142	129	164	166	163	168	167	208	219	226	196	227	183	240	187	145	216	144	194	232	161	243	302	182
26.83	236	205	170	285	223	182	67	65	61	70	90	97	334	412	409	389	145	134	151	164	167	165	168	198	236	224	197	240	184	230	182	141	211	167	200	222	158	268	289	181
27	240	200	175	274	218	184	64	66	68	64	88	96	349	420	421	381	137	125	159	160	165	164	170	203	235	228	204	246	186	229	191	134	206	156	193	227	169	266	291	183
27.17	226	206	170	292	216	191	64	64	68	59	83	93	354	426	412	380	144	134	158	160	162	172	173	208	234	224	192	240	183	227	179	146	210	151	195	239	170	260	292	182
27.33	231	214	180	280	213	186	68	66	75	57	93	94	352	420	404	390	141	124	167	171	159	155	168	211	234	223	200	247	183	237	178	138	219	150	196	233	163	260	286	178
27.5	235	210	174	281	227	175	66	59	72	64	94	89	356	409	423	380	135	126	163	165	152	148	174	207	230	222	196	244	176	235	178	139	209	148	199	234	156	253	289	185
27.67	233	212	177	299	214	181	62	55	78	62	94	94	347	439	406	384	137	127	170	170	151	155	175	211	244	220	199	239	183	231	182	131	220	143	209	252	168	247	291	185
27.83	234	213	180	297	208	188	70	61	75	63	96	91	347	417	415	391	139	131	171	175	154	151	177	210	241	217	187	234	179	234	181	137	209	152	204	248	166	253	294	172
28	236	209	184	306	232	188	69	61	75	67	94	86	343	429	416	395	140	134	168	164	154	153	181	206	247	228	192	242	174	240	185	140	205	156	191	251	162	247	293	184
28.17	239	213	179	298	205	188	57	57	73	64	85	85	342	442	419	402	134	130	159	165	146	153	174	203	239	223	187	247	176	234	181	140	217	150	198	258	166	238	285	175
28.33	244	204	176	310	212	193	57	55	72	66	97	95	352	449	431	394	131	125	169	156	158	152	177	208	237	226	186	249	178	223	181	141	211	151	199	250	174	244	278	181
28.5	243	198	179	309	225	191	53	60	74	69	92	94	344	447	429	401	135	128	157	160	152	141	184	211	232	231	184	243	185	238	180	144	220	157	201	251	163	239	278	189
28.67	242	201	180	298	226	191	51	55	69	69	85	89	335	433	433	393	131	119	162	155	152	156	183	208	236	224	184	233	181	229	184	140	213	159	202	253	169	244	291	192
28.83	244	202	184	316	216	187	52	49	65	59	79	88	351	440	416	407	139	129	162	157	151	148	178	210	235	210	184	233	175	236	185	139	209	150	201	243	173	232	300	184
29	244	195	196	300	218	193	53	46	61	58	94	73	343	425	439	410	133	122	155	162	151	143	188	205	240	223	178	232	176	226	189	143	215	152	195	249	175	244	280	174
29.17	242	211	192	301	220	192	49	54	57	58	81	81	341	441	437	398	128	128	155	150	153	139	179	211	241	214	181	234	178	227	184	148	214	155	200	253	171	248	284	178
29.33	248	210	190	305	229	188	51	51	49	56	81	70	338	441	421	410	130	130	155	153	148	152	189	205	248	218	169	237	175	227	188	133	216	152	196	243	174	244	294	177
29.5	242	213	188	304	229	189	48	51	46	56	76	80	353	450	423	419	126	131	163	151	155	150	176	213	246	227	179	231	174	227	185	139	211	155	199	241	175	252	292	170
29.67	251	208	189	313	244	196	44	62	49	55	75	75	336	438	431	412	129	133	165	152	145	142	175	213	248	227	183	226	182	224	191	135	211	162	196	254	173	244	285	182
29.83	241	209	191	311	235	201	46	54	55	55	78	81	352	440	424	416	123	129	162	144	148	146	182	218	239	222	188	233	187	228	191	138	215	155	197	256	175	244	285	187
30	238	211	193	307	228	192	48	61	56	61	72	70	345	447	426	404	135	133	161	151	153	142	182	204	236	220	192	224	183	225	189	142	216	152	206	262	163	240	294	187
30.17	237	216	192	317	237	205	41	54	53	59	69	70	353	449	444	424	136	131	153	138	147	136	179	211	238	217	173	241	177	231	185	136	217	154	201	259	167	244	280	186
30.33	255	215	195	316	240	194	40	61	55	60	70	73	364	440	431	414	138	128	158	141	154	146	172	205	241	213	185	230	178	233	193	142	206	157	212	261	171	240	273	178
30.5	253	217	205	318	245	195	45	56	53	57	64	69	360	440	436	421	137	132	163	139	147	137	182	207	239	220	170	225	181	227	186	141	212	157	212	264	168	237	276	177
30.67	254	224	214	315	238	194	48	61	54	59	59	68	351	432	441	427	142	135	157	151	150	131	191	211	242	221	178	227	182	221	186	140	212	156	208	266	168	234	270	188
30.83	245	217	192	306	230	202	50	63	55	49	68	63	351	441	439	436	144	130	153	142	153	135	187	217	237	221	182	243	175	225	182	142	210	160	200	256	171	237	286	185
31	252	221	200	315	237	193	46	62	49	54	62	65	357	440	432	445	129	135	161	132	153	138	193	223	238	223	188	236	179	225	190	134	212	153	207	259	160	246	279	183
31.17	250	214	201	311	237	198	50	55	51	48	55	76	346	440	426	446	124	131	159	137	142	142	191	209	250	229	174	244	182	230	185	140	214	161	202	262	164	247	286	197
31.33	255	203	197	319	240	191	50	55	55	53	57	72	350	449	440	439	125	133	167	135	151	133	190	212	253	229	171	238	178	222	188	140	213	146	201	259	170	237	271	193
31.5	249	214	197	314	244	194	52	61	61	51	64	63	344	463	434	450	132	130	162	135	149	125	184	217	242	219	176	240	179	234	186	139	210	152	192	254	169	248	266	193
31.67	250	218	184	309	243	197	51	61	61	50	68	66	351	435	429	437	123	123	167	144	145	122	200	211	248	214	173	246	176	223	179	142	213	150	197	246	179	239	277	194
31.83	246	224	181	309	246	190	53	60	52	52	59	56	343	457	441	429	119	128	169	132	149	118	186	192	255	228	182	245	180	217	183	141	213	153	206	258	181	245	269	182
32	244	218	188	324	254	204	46	57	43	53	54	65	354	441	440	444	116	133	168	146	152	130	191	202	241	220	176	253	183	222	178	140	212	154	206	257	181	245	285	181
32.17	257	225	192	325	261	203	40	59	41	53	57	57	350	451	443	450	128	134	172	145	152	130	179	210	243	207	169	244	180	228	187	138	207	160	203	260	173	247	280	185
32.33	261	220	193	323	255	201	44	60	46	53	63	57	368	452	442	432	124	134	163	136	153	127	180	206	246	216	187	237	185	224	185	141	215	155	197	261	189	243	273	185
32.5	263	226	198	324	254	204	40	61	45	53	60	56	360	460	460	460	131	134	157	145	148	136	173	216	252	211	179	235	180	235	177	136	209	150	205	264	175	248	264	187
32.67	254	225	192	321	266	202	40	59	39	49	65	58	360	451	460	444	132	136	160	137	141	123	182	209	248	211	183	238	172	230	192	145	213	157	202	256	171	251	263	187
32.83	256	220	189	327	259	204	39	58	45	47	57	57	368	441	460	456	126	135	144	136	147	127	185	201	257	214	178	241	189	238	185	135	215	163	195	248	171	247	271	193
33	259	233	191	316	259	195	39	52	40	55	55	52	350	455	438	461	131	138	149	130	142	129	188	199	260	206	177	255	180	235	170	146	219	154	197	257	170	243	277	192
33.17	264	222	198	328	255	211	45	56	45	51	62	42	336	449	440	451	124	134	153	128	141	127	189	207	252	206	173	248	172	224	178	143	208	164	203	247	177	236	277	189
33.33	274	243	191	322	257	210	47	61	46	54	61	48	363	427	451	459	121	127	148	129	141	114	184	201	253	209	168	255	178	236	177	141	209	158	203	257	178	251	264	188
33.5	283	238	187	317	260	198	38	65	45	43	58	48	367	446	441	450	132	136	154	131	138	126	185	216	250	199	172	238	166	227	201	142	215	157	209	255	171	249	287	182
33.67	272	232	182	323	252	208	42	59	52	49	57	52	346	449	436	449	131	130	154	135	131	119	186	206	253	206	167	254	173	225	179	143	222	161	211	253	172	242	278	179
33.83	268	228	186	318	266	204	44	65	43	51	49	50	350	438	456	466	123	134	154	134	137	116	182	204	257	220	173	247	169	222	181	139	209	157	209	248	184	246	268	179
34	267	225	183	324	260	194	43	64	43	43	47	45	365	465	453	451	125	131	154	136	142	120	179	199	259	200	177	254	165	230	182	143	219	147	209	244	177	250	264	190
34.17	265	238	185	324	254	200	37	54	46	45	55	49	348	461	457	458	123	125	164	132	134	118	202	212	263	215	189	240	180	236	180	148	215	156	208	250	176	246	261	192
34.33	268	234	198	319	259	203	48	59	43	41	55	49	359	459	445	447	122	121	158	132	142	126	191	223	252	214	173	246	168	233	175	135	209	153	200	257	183	247	257	195
34.5	277	233	189	325	264	202	47	56	45	45	50	50	376	462	458	456	122	132	156	140	139	116	194	220	251	216	181	246	168	230	172	143	208	149	199	255	176	235	247	187
34.67	266	234	198	316	264	206	49	61	43	46	56	46	373	456	446	450	128	129	145	134	136	124	195	224	245	224	168	247	172	232	188	148	216	156	201	248	167	246	255	196
34.83	267	239	187	319	257	201	50	67	43	49	51	48	390	468	463	465	129	125	149	131	139	135	181	224	263	223	189	243	163	240	183	143	209	150	201	253	175	255	258	187
35	273	222	193	314	260	204	51	58	42	44	49	44	375	472	463	470	130	127	146	131	133	137	188	223	256	216	194	243	157	241	181	135	218	155	197	251	174	230	269	183
35.17	278	226	191	319	253	211	45	62	44	47	45	48	384	458	473	460	133	124	154	129	117	131	188	226	261	228	182	246	157	228	173	141	218	153	196	260	171	237	255	197
35.33	282	234	195	319	257	210	46	55	42	42	47	39	381	472	460	459	132	126	152	132	135	115	187	221	260	214	187	244	171	228	180	142	224	151	194	257	177	230	254	183
35.5	294	237	196	334	261	215	51	54	39	47	50	42	381	460	452	466	132	117	154	131	130	115	185	215	263	227	182	243	163	235	176	143	211	152	206	252	173	243	249	168
35.67	290	239	185	327	266	211	50	56	44	47	57	38	377	464	476	463	131	121	157	135	134	114	177	229	258	226	189	241	156	222	181	144	213	146	189	251	170	235	244	184
35.83	292	233	203	326	269	213	51	55	45	42	53	43	385	467	455	462	129	127	162	135	133	112	183	226	255	239	190	234	169	230	187	136	215	151	199	246	170	246	247	184
36	296	239	201	328	268	202	51	56	45	45	56	39	388	472	471	476	126	123	164	131	135	112	188	229	254	234	189	235	151	230	193	148	220	153	198	250	173	236	260	182
36.17	284	227	202	326	266	203	47	55	40	39	54	41	404	473	485	459	121	127	171	129	141	124	191	231	257	236	188	245	163	226	176	143	219	140	196	242	175	235	261	195
36.33	289	222	202	332	273	209	46	60	38	42	54	40	391	464	475	465	124	120	168	130	137	126	195	225	255	226	193	254	157	218	188	145	221	149	202	246	181	230	263	184
36.5	283	229	199	325	269	212	45	56	44	37	52	33	384	467	473	461	121	121	163	142	139	122	191	218	262	224	194	262	166	230	190	143	212	147	203	240	175	249	253	187
36.67	281	235	210	335	273	206	43	51	45	42	59	33	379	471	478	478	123	122	166	136	132	123	195	225	263	219	196	248	164	220	180	141	211	150	193	244	174	232	270	191
36.83	280	237	209	327	274	216	48	53	50	39	48	43	385	475	467	464	124	127	168	141	132	122	193	231	257	237	196	251	151	228	181	134	210	152	200	250	175	233	249	193
37	284	225	206	325	279	217	45	52	43	39	53	38	383	478	467	469	118	120	163	130	131	128	195	234	258	222	193	253	163	227	169	148	225	149	207	255	178	233	242	195
37.17	293	228	205	322	280	216	39	50	48	43	50	43	361	476	474	477	122	123	168	136	131	124	197	233	269	228	206	264	165	234	181	149	211	145	206	259	170	231	254	193
37.33	287	224	202	318	280	206	44	46	47	35	46	40	365	488	470	470	120	120	166	126	132	129	198	223	269	231	211	253	159	225	177	135	213	156	207	269	173	235	250	195
37.5	295	226	208	320	276	213	43	51	51	39	41	38	366	483	472	478	121	122	171	135	138	131	194	228	268	233	207	259	156	220	179	150	213	147	197	259	165	232	260	199
37.67	290	241	205	326	280	216	44	58	52	37	46	40	372	486	480	469	122	125	174	132	134	135	204	230	261	232	207	262	159	221	169	142	215	152	198	256	176	236	262	195
37.83	286	228	216	332	281	218	45	58	44	39	46	32	374	485	473	489	132	125	173	128	138	130	196	233	279	240	206	251	159	229	186	142	218	148	202	264	169	242	249	186
38	297	234	208	329	280	208	41	62	44	39	47	35	364	476	474	483	127	121	167	127	132	132	198	229	272	245	203	250	150	226	177	142	218	146	207	252	172	240	260	187
38.17	302	241	213	326	280	219	36	58	55	37	45	40	376	502	467	488	123	119	169	127	134	124	193	229	273	231	207	256	155	237	179	142	217	152	201	261	166	234	250	190
38.33	299	248	196	330	279	216	48	56	52	42	50	39	364	484	475	491	120	117	173	136	132	120	190	220	278	235	206	255	152	228	175	140	218	152	198	260	177	239	256	194
38.5	304	262	198	334	287	223	41	54	46	35	51	34	371	482	480	493	123	123	164	128	130	127	196	215	278	236	213	259	148	229	178	138	224	153	203	254	171	232	267	185
38.67	303	257	209	340	290	223	45	53	46	39	51	32	370	485	482	491	130	117	150	128	130	116	192	223	282	251	207	263	148	228	170	140	221	147	211	255	181	244	262	185
38.83	296	255	201	347	294	214	38	49	47	36	47	34	370	482	477	494	118	113	160	121	132	111	189	227	276	238	210	266	156	225	170	142	215	159	203	267	187	237	258	185
39	294	251	204	342	300	223	38	54	43	37	49	39	357	480	491	506	115	108	166	126	118	124	191	225	284	237	204	254	156	224	173	140	218	149	206	255	178	231	256	185
39.17	292	258	206	334	297	218	42	51	51	38	46	35	389	485	474	506	119	112	162	128	121	131	190	212	278	242	204	267	160	223	168	139	217	143	202	242	178	233	262	183
39.33	284	245	211	343	288	219	40	56	46	40	41	37	366	479	480	507	124	115	166	129	118	131	191	214	269	237	214	267	154	222	171	135	229	150	196	254	179	232	255	183
39.5	297	243	206	350	293	223	45	58	47	41	50	38	375	481	480	503	121	114	175	127	134	123	195	218	273	249	208	266	152	221	170	137	215	155	188	245	176	235	258	186
39.67	288	256	206	347	285	216	39	57	40	39	55	38	367	502	471	498	116	117	163	129	137	132	197	219	274	242	207	273	154	218	172	132	219	155	202	250	174	233	264	181
39.83	285	253	217	353	282	217	34	57	42	38	50	29	379	498	466	519	120	121	172	134	130	129	185	213	276	241	201	262	152	222	167	136	212	147	202	240	179	222	260	185
40	304	246	209	355	285	216	42	54	42	42	48	37	366	489	479	496	128	126	176	137	129	132	197	219	272	245	210	252	169	216	174	141	208	147	213	254	170	223	259	186
40.17	300	257	218	353	280	232	40	50	44	41	49	37	356	490	480	505	122	125	177	133	130	137	191	217	272	240	214	258	169	218	166	130	212	149	210	258	173	219	261	184
40.33	297	263	199	348	288	231	44	55	45	37	51	34	366	493	479	511	116	123	168	136	127	130	188	212	279	241	206	260	154	224	157	136	210	143	205	251	177	220	260	186
40.5	311	261	214	353	289	233	43	54	40	35	53	38	381	494	486	514	127	125	167	130	126	130	193	220	273	239	196	258	160	214	167	133	212	142	203	254	186	218	249	194
40.67	307	263	209	346	301	233	42	51	42	44	46	37	385	495	481	522	114	126	163	138	125	131	183	223	264	241	211	252	153	231	165	134	223	146	197	253	181	229	247	191
40.83	298	257	205	353	291	222	47	61	44	37	46	31	381	513	475	518	126	130	160	142	125	134	183	224	260	235	208	263	154	223	155	141	213	150	201	261	184	234	254	189
41	303	260	218	351	292	228	42	58	46	42	50	32	375	520	466	513	121	133	154	146	121	128	184	220	275	246	205	270	152	215	162	138	205	153	194	261	181	226	250	185
41.17	305	267	212	359	296	225	45	64	45	50	45	30	385	500	482	523	119	122	165	130	116	142	192	222	275	246	200	259	162	212	167	129	217	150	200	259	183	241	238	189
41.33	305	258	206	367	282	232	44	49	48	45	49	32	395	491	482	514	106	128	156	131	118	140	193	217	283	243	206	264	156	216	166	137	207	146	208	250	175	232	252	183
41.5	305	266	210	363	292	225	49	45	49	47	48	31	395	509	485	518	106	132	157	125	117	144	198	226	277	247	206	258	146	222	155	133	210	143	204	246	179	237	250	185
41.67	312	262	209	358	296	230	43	48	47	32	47	35	378	511	479	529	113	127	165	118	115	136	193	213	272	237	206	261	151	224	151	140	214	154	197	254	178	233	264	184
41.83	307	261	216	363	290	223	41	46	49	41	42	38	407	509	485	522	115	133	154	126	120	132	188	217	266	230	206	258	143	218	168	138	212	138	207	248	180	244	251	184
42	315	271	205	362	298	225	47	53	52	43	52	37	398	508	491	515	111	141	146	139	123	133	195	219	269	227	207	258	156	220	163	133	215	145	209	250	170	230	252	186
42.17	320	262	203	373	301	221	37	57	47	38	40	35	391	517	477	518	119	140	153	137	127	121	196	218	278	238	206	264	158	229	161	146	217	145	200	247	172	239	254	186
42.33	320	269	215	364	302	219	44	54	44	40	45	34	394	478	489	536	111	135	146	129	122	130	199	225	269	238	214	258	152	214	156	130	215	143	203	252	171	238	254	182
42.5	322	266	204	367	307	233	43	56	45	45	39	30	388	499	477	537	116	133	150	123	124	127	199	221	274	239	215	264	154	219	154	136	218	145	206	252	172	233	253	176
42.67	344	264	211	374	305	238	49	52	40	42	50	29	387	498	492	514	130	130	160	133	121	127	200	210	286	235	207	255	159	217	155	133	212	150	208	248	163	225	243	174
42.83	329	267	210	374	297	238	44	53	39	43	46	29	384	494	497	516	127	130	155	130	115	122	202	209	284	239	204	250	153	228	173	129	212	150	204	246	169	229	252	179
43	341	268	225	384	296	248	45	48	36	44	44	30	403	515	492	522	122	128	149	124	128	120	196	220	283	225	211	248	159	220	167	135	222	143	201	248	176	225	248	179
43.17	337	254	217	380	305	237	42	49	40	45	45	26	399	506	488	526	125	127	156	126	125	132	198	221	286	222	204	247	149	218	163	133	219	139	194	245	178	220	262	174
43.33	333	270	223	371	290	231	47	48	42	44	50	35	404	510	500	519	121	135	155	122	116	127	197	215	277	229	209	255	144	216	161	128	213	140	202	238	175	221	248	171
43.5	333	269	220	367	298	234	35	47	37	41	45	32	412	526	490	534	122	127	159	127	120	122	197	214	270	215	195	258	155	225	172	140	220	138	204	236	179	217	237	183
43.67	338	266	223	373	291	243	48	46	31	45	49	35	404	546	485	513	125	127	156	127	122	127	204	213	282	218	204	247	153	215	149	122	215	137	210	243	166	223	233	173
43.83	335	267	226	376	293	243	40	46	48	48	47	33	402	526	475	517	120	126	146	134	116	121	199	228	275	226	205	247	145	216	168	135	215	132	207	250	170	219	246	176
44	328	269	214	375	296	242	45	53	41	41	46	28	398	536	494	527	128	130	150	127	124	128	200	217	269	233	207	242	149	222	153	135	220	137	192	244	163	222	223	181
44.17	322	274	215	373	293	244	32	45	47	45	45	31	386	541	472	512	121	125	143	127	130	119	197	223	277	226	209	244	143	212	165	129	207	134	192	247	169	223	239	181
44.33	329	269	221	371	291	241	33	49	50	47	53	25	416	518	486	516	125	117	160	132	113	133	202	230	272	227	210	237	146	213	145	129	215	137	201	252	173	216	220	175
44.5	320	280	212	375	286	236	41	51	51	44	59	27	422	517	477	517	126	131	144	137	118	135	204	222	264	237	208	241	149	216	144	120	215	129	200	243	176	213	222	170
44.67	325	279	216	359	294	229	47	54	47	42	52	31	403	530	482	523	131	126	141	136	114	133	200	215	278	227	203	231	137	214	158	122	206	133	198	245	182	211	224	172
44.83	333	285	218	368	288	225	49	45	55	44	56	31	413	526	489	520	126	122	146	128	112	134	202	218	265	230	209	241	142	210	150	124	210	131	187	248	167	210	239	168
45	333	272	203	364	295	228	43	49	46	40	52	32	414	525	485	513	124	125	144	145	120	134	191	217	281	238	207	240	134	203	134	121	206	128	187	246	164	206	225	159
45.17	334	272	216	371	284	233	44	45	43	38	50	30	413	535	485	518	122	131	134	132	122	130	203	217	277	222	213	234	140	204	145	123	210	123	186	245	173	203	231	163
45.33	336	276	211	373	283	236	38	50	38	41	55	32	409	530	492	523	123	119	143	130	119	133	199	225	275	224	206	241	133	208	139	122	207	125	196	253	172	211	226	171
45.5	333	270	209	377	288	236	35	47	44	45	51	39	416	538	476	512	125	116	144	130	116	121	205	220	282	229	208	231	131	206	148	121	206	128	192	252	174	209	223	162
45.67	344	287	217	376	284	231	37	47	45	46	48	32	433	536	478	506	135	116	142	122	114	124	197	227	270	229	197	220	134	203	150	122	203	118	184	253	172	205	224	160
45.83	343	292	222	366	290	232	42	52	36	41	52	35	425	551	478	522	127	121	143	125	112	122	203	223	277	227	194	227	139	201	148	125	209	130	178	259	173	215	226	162
46	341	287	211	364	290	221	45	44	36	44	46	33	435	542	479	523	129	120	136	126	109	134	197	226	277	232	199	226	133	206	146	121	202	125	196	256	163	217	228	163
46.17	342	286	211	359	290	235	34	43	41	36	45	30	433	541	475	518	125	108	134	122	105	127	198	228	271	225	195	232	134	210	138	118	206	128	190	255	165	220	235	156
46.33	332	281	205	367	289	228	32	46	44	40	54	40	441	542	481	520	127	120	148	130	112	121	182	230	262	224	202	229	134	209	134	116	214	137	184	264	170	210	228	161
46.5	345	277	212	363	280	225	38	56	39	43	44	38	444	523	477	523	121	113	145	131	119	117	203	235	272	224	201	217	138	207	141	121	206	136	186	259	159	212	232	159
46.67	332	292	206	363	289	228	44	56	38	46	52	37	442	547	478	534	122	116	149	129	127	110	196	236	271	225	187	225	137	199	130	130	194	129	195	261	173	211	231	154
46.83	340	282	208	366	295	228	39	54	37	46	43	37	422	546	490	516	114	128	146	121	121	103	193	241	257	229	190	221	135	199	137	126	194	135	193	264	171	200	218	154
47	345	277	207	365	293	232	37	53	33	44	47	32	428	553	495	525	114	129	136	130	123	112	194	232	263	231	183	223	124	208	141	118	202	129	191	251	164	206	224	158
47.17	341	282	207	380	285	232	39	54	33	44	51	34	429	558	473	529	115	121	135	123	109	102	189	231	272	221	175	233	134	199	131	117	202	130	193	259	151	208	218	153
47.33	331	283	212	368	292	227	34	49	37	44	46	35	430	556	479	524	113	116	143	130	121	106	189	230	277	215	186	228	135	205	141	118	202	129	188	247	161	205	217	153
47.5	337	285	208	384	289	234	30	50	36	42	47	31	441	548	477	528	113	115	142	123	114	101	197	227	273	224	180	224	133	214	134	124	200	124	194	249	151	205	231	150
47.67	337	276	207	367	289	233	37	55	31	43	45	36	440	560	478	524	104	111	135	125	118	98	201	228	269	222	182	227	133	197	134	115	212	125	191	259	155	190	216	148
47.83	341	289	211	374	287	231	43	55	35	40	43	35	445	562	482	535	105	124	141	124	115	97	197	223	261	224	182	217	136	212	125	124	200	131	201	255	161	189	221	146
48	342	282	210	381	302	227	34	54	30	46	37	32	449	562	497	527	108	120	135	125	111	105	191	235	267	214	180	219	130	201	131	121	197	126	194	247	150	193	214	149
48.17	343	282	209	377	292	222	30	52	30	45	38	31	430	568	483	519	112	113	135	124	111	108	188	244	272	220	171	220	135	199	133	125	205	124	202	248	157	184	219	143
48.33	336	292	216	375	277	231	30	53	31	47	37	38	448	570	476	527	114	119	142	126	109	101	200	239	261	213	179	215	134	192	130	118	205	133	196	239	157	182	228	145
48.5	364	294	202	367	276	222	38	51	35	44	40	30	429	572	483	525	109	121	127	112	106	107	198	239	269	217	175	223	139	195	126	109	202	131	202	234	152	180	221	141
48.67	351	292	207	358	285	224	35	53	37	44	42	37	442	567	483	514	103	111	131	127	110	108	188	234	270	206	172	226	143	196	130	121	196	129	202	245	153	188	215	146
48.83	348	306	209	359	280	227	29	45	41	45	43	41	448	561	477	516	105	113	135	125	110	108	192	234	260	211	169	212	140	202	138	121	207	123	190	245	154	180	216	139
49	345	292	220	366	278	222	44	47	34	49	38	34	445	554	470	499	104	109	116	129	104	103	191	250	252	203	166	219	142	196	127	112	192	129	192	261	152	177	210	146
49.17	343	299	226	363	282	222	36	52	32	43	41	35	447	551	475	521	104	107	131	120	108	105	194	244	259	205	162	211	135	200	126	121	205	120	181	252	160	172	206	140
49.33	351	299	213	361	286	225	33	52	32	48	40	31	432	525	484	492	111	103	118	121	105	101	197	241	261	210	158	217	144	193	133	126	206	130	187	258	165	179	198	141
49.5	351	294	215	362	281	234	36	45	36	47	42	27	428	564	474	510	118	109	122	119	100	100	197	239	270	207	163	214	133	187	122	116	209	122	186	254	151	178	197	137
49.67	361	301	220	362	283	220	26	46	33	49	43	33	439	557	481	501	107	123	120	118	102	103	197	248	268	197	155	211	130	190	140	116	206	124	177	250	152	173	197	129
49.83	350	299	209	348	272	228	33	47	31	52	48	31	420	554	473	500	113	120	124	116	104	109	198	246	282	203	157	200	133	191	126	116	199	120	183	254	158	173	197	135
50	347	305	216	352	267	222	39	51	35	42	43	30	427	547	467	495	113	124	124	124	102	104	194	248	282	189	155	204	136	189	118	111	197	125	178	245	158	175	200	135
50.17	359	298	215	347	274	220	36	42	29	41	39	32	432	562	461	500	109	121	133	112	107	101	205	250	292	193	154	212	135	195	123	120	196	119	188	245	154	172	199	140
50.33	368	303	215	354	266	215	38	38	29	43	41	41	429	560	468	491	105	122	131	119	105	93	210	257	290	197	151	197	130	189	120	115	199	126	183	249	158	169	199	135
50.5	361	306	227	356	281	220	42	53	37	41	37	38	431	563	475	491	100	127	133	112	100	97	202	263	276	190	152	197	134	194	122	110	198	124	176	244	149	169	197	137
50.67	360	308	216	362	274	221	37	48	33	42	40	38	446	563	471	491	97	122	135	119	105	95	208	266	279	175	152	184	135	188	122	115	185	124	178	239	158	165	186	131
50.83	367	313	218	352	272	215	43	50	36	38	39	36	440	551	463	495	93	116	142	114	98	101	213	249	282	188	143	191	127	191	120	116	200	131	163	231	159	157	187	132
51	370	314	221	357	281	220	39	53	28	42	36	35	434	571	457	483	103	128	134	108	108	104	203	259	276	192	143	192	127	185	125	119	202	123	160	230	156	163	187	131
51.17	362	314	220	349	279	222	39	50	35	50	41	33	449	569	456	485	104	114	128	110	101	101	203	258	281	191	144	193	131	189	117	114	200	135	170	236	158	160	179	127
51.33	372	308	209	349	283	213	42	48	32	50	42	31	445	579	467	491	97	112	141	108	106	96	200	256	280	183	140	185	138	191	121	112	200	120	168	240	150	166	169	127
51.5	370	309	218	357	277	211	36	49	33	49	43	32	446	600	454	473	102	119	137	112	104	93	209	268	278	184	135	189	133	180	120	116	196	122	172	234	158	154	167	123
51.67	375	324	216	344	271	217	36	49	32	47	40	31	446	581	451	471	97	122	138	116	102	100	204	270	281	189	133	189	133	183	125	115	207	127	170	239	153	164	159	126
51.83	368	319	211	350	276	216	30	57	36	44	44	33	464	591	447	475	93	127	146	105	101	97	220	265	284	190	125	179	138	183	121	116	199	123	162	248	157	157	154	122
52	364	314	209	348	277	217	39	52	36	45	36	37	457	599	434	481	97	124	136	105	95	94	211	262	278	181	136	184	124	186	122	103	196	128	176	239	153	158	154	115
52.17	354	314	214	354	288	217	36	62	38	46	44	36	448	590	460	463	85	128	136	103	96	95	218	255	277	181	134	183	134	179	114	112	192	122	167	246	151	156	147	112
52.33	370	315	210	350	276	222	43	58	40	51	41	34	464	592	458	474	93	124	137	108	96	107	214	263	276	182	132	181	138	176	122	111	188	127	174	243	148	142	149	115
52.5	359	309	222	339	280	224	41	54	38	41	43	33	460	593	459	474	99	123	141	100	90	97	208	259	279	176	125	187	133	193	121	114	197	118	176	238	147	143	156	114
52.67	366	313	219	336	277	217	38	53	36	47	41	33	456	587	454	463	92	116	146	96	95	97	208	262	288	173	124	182	136	184	119	112	198	122	166	227	145	147	147	107
52.83	367	326	231	357	272	216	33	52	32	49	52	32	454	591	453	472	95	122	131	102	99	97	215	254	290	167	125	177	139	185	114	112	199	125	181	236	151	149	157	106
53	377	320	226	339	272	211	30	48	32	40	43	32	481	592	462	460	91	108	135	100	87	99	221	257	290	166	124	183	140	181	111	114	188	122	168	229	139	150	146	98
53.17	366	325	232	341	280	213	28	43	29	46	43	33	457	591	441	472	102	110	134	99	90	94	222	262	285	164	129	174	141	180	115	112	195	121	179	234	142	154	147	108
53.33	366	336	231	347	269	216	31	40	32	40	49	31	453	610	448	460	100	107	135	95	97	92	217	271	294	167	128	174	139	186	119	108	195	122	171	232	140	150	139	104
53.5	372	328	230	334	265	215	28	42	31	46	47	34	457	589	439	455	108	112	129	97	98	106	213	265	287	162	126	174	127	192	117	109	192	122	180	232	150	148	148	104
53.67	367	326	232	328	272	211	32	44	36	47	48	30	464	575	448	458	100	109	131	98	91	92	220	254	285	164	124	167	134	188	130	110	200	120	177	224	154	145	136	104
53.83	384	333	222	330	273	213	34	51	28	46	42	33	455	583	445	467	108	106	134	91	92	84	212	267	287	153	125	172	131	183	128	107	197	122	179	223	148	154	143	94
54	368	330	234	322	274	220	34	51	26	47	43	29	454	580	438	454	100	116	130	92	88	90	224	254	284	160	130	165	132	191	113	116	191	131	173	216	160	139	130	95
54.17	381	335	238	325	265	209	34	50	27	48	50	31	465	577	454	473	102	104	125	105	84	91	208	247	289	162	125	172	133	192	114	108	187	126	170	228	153	141	136	99
54.33	375	328	244	328	268	204	35	49	36	47	50	37	454	584	434	458	103	101	125	93	81	91	211	250	289	155	120	164	130	175	115	103	183	125	177	229	148	134	139	100
54.5	378	329	235	323	265	210	35	44	36	49	54	35	465	597	424	455	98	117	123	92	83	86	216	256	284	155	118	158	132	188	115	114	183	126	178	227	150	137	137	94
54.67	373	334	240	324	269	211	44	47	36	52	47	34	461	579	431	455	102	122	123	95	88	84	205	255	286	150	118	150	137	171	114	107	190	122	179	230	149	125	126	97
54.83	367	319	240	313	275	205	31	44	29	50	47	38	473	598	436	461	96	122	116	98	86	86	200	257	282	152	115	157	131	174	120	119	184	122	176	228	154	127	129	98
55	379	327	242	314	266	205	42	47	38	46	50	33	467	608	443	435	101	118	112	85	94	82	216	262	299	149	116	150	131	185	126	113	198	126	176	229	146	117	116	85
55.17	386	327	252	315	267	201	38	51	35	44	45	39	465	605	424	438	102	122	122	93	88	89	209	263	299	147	118	154	125	167	112	108	195	128	168	232	154	129	120	84
55.33	378	328	253	315	267	206	36	56	40	41	43	38	468	600	419	427	107	116	116	95	88	83	218	259	295	138	112	148	128	171	121	103	186	127	175	228	139	114	118	92
55.5	379	328	245	300	259	204	31	55	39	48	45	43	470	622	416	434	99	127	118	93	89	79	216	259	287	138	110	149	131	177	118	115	172	123	173	226	146	108	115	85
55.67	376	325	253	293	261	204	36	52	35	51	51	41	459	609	423	430	94	126	113	93	84	85	218	243	282	134	100	145	135	172	123	101	184	129	181	227	138	115	113	81
55.83	378	316	241	296	247	198	36	50	37	44	46	44	480	602	432	429	99	123	113	97	95	85	215	256	291	129	106	149	135	179	122	106	182	128	168	229	138	117	106	79
56	381	322	235	304	258	206	35	44	25	51	50	47	473	618	420	446	99	129	117	87	85	76	211	262	286	136	106	149	127	177	119	114	180	118	180	236	144	115	117	79
56.17	390	314	238	301	247	200	29	50	29	50	43	48	467	608	424	442	104	120	115	78	88	75	220	248	283	138	108	141	140	178	123	112	189	119	166	230	141	112	119	82
56.33	380	316	237	299	248	196	34	50	27	52	48	41	466	613	436	430	110	122	120	86	76	70	218	266	286	142	105	137	129	168	117	110	175	125	171	230	134	110	109	79
56.5	381	326	246	296	242	189	43	51	28	48	57	52	471	628	423	411	101	129	123	87	84	72	210	252	268	132	104	148	132	170	114	109	172	118	169	233	126	108	105	76
56.67	376	317	242	294	246	198	35	51	29	51	51	39	472	622	409	422	99	114	126	79	82	68	223	247	275	136	101	142	130	181	118	100	178	107	171	231	137	106	105	77
56.83	394	337	235	291	245	195	35	48	25	49	49	45	472	622	403	442	106	113	124	77	87	79	239	260	275	137	95	143	140	169	121	105	179	119	158	234	127	114	111	79
57	393	320	229	307	252	200	35	41	24	52	48	41	470	634	397	416	101	123	120	76	81	72	226	256	282	129	97	141	133	177	120	107	177	126	168	225	135	111	111	79
57.17	389	340	231	289	245	199	29	54	28	50	52	43	500	636	396	416	98	117	123	76	80	72	225	251	284	136	100	133	136	173	122	104	181	115	167	238	132	110	116	77
57.33	377	322	237	302	256	195	31	47	22	44	51	42	477	639	401	420	100	118	124	80	71	75	224	262	277	132	90	135	142	173	116	101	177	117	162	225	131	103	112	78
57.5	368	328	235	284	238	200	30	49	27	54	49	40	480	634	404	402	96	112	124	75	69	66	209	260	271	128	97	132	132	168	125	107	170	114	167	215	124	96	111	77
57.67	379	329	232	284	241	196	26	50	29	51	49	37	496	641	403	412	100	120	135	73	81	71	215	263	270	126	89	130	136	167	122	102	166	116	167	216	127	96	119	73
57.83	387	329	240	287	240	196	25	57	28	50	51	41	488	626	396	393	87	123	126	74	83	69	225	261	273	122	90	137	135	159	116	105	175	112	167	221	128	97	108	72
58	385	334	236	279	246	187	38	51	32	51	47	41	492	639	387	406	98	119	128	79	76	63	211	257	274	122	91	120	133	163	111	101	175	116	167	215	123	101	110	70
58.17	385	328	244	279	239	183	38	55	24	49	52	47	500	650	405	407	80	107	123	73	71	72	219	246	273	111	88	125	134	161	124	104	172	116	166	226	117	95	112	71
58.33	378	324	234	283	234	190	43	55	27	56	56	50	494	634	397	402	83	115	117	70	74	71	225	263	278	111	89	127	134	163	120	98	166	124	171	212	120	97	111	71
58.5	388	329	245	288	240	195	34	56	31	49	54	45	490	646	398	407	94	112	119	72	72	65	220	269	280	114	85	129	139	153	119	100	167	124	173	221	112	85	111	70
58.67	394	325	252	269	236	191	33	50	33	48	58	46	497	653	387	402	94	115	114	75	67	67	237	266	277	104	83	120	141	165	118	104	172	118	159	210	120	92	114	67
58.83	373	338	236	262	236	184	35	50	35	57	48	44	504	635	392	396	96	106	127	70	71	68	227	262	272	107	83	118	135	160	118	104	171	111	157	210	110	98	118	67
59	382	330	240	255	233	183	38	55	31	49	53	52	505	646	396	396	94	114	122	69	79	67	230	257	279	107	84	123	135	162	117	107	171	120	156	205	108	95	114	72
59.17	390	340	243	257	238	193	36	47	29	56	57	45	512	644	391	386	98	108	116	75	72	72	235	256	279	102	82	118	144	160	118	108	164	119	163	196	116	93	114	66
59.33	382	347	241	262	234	184	32	56	31	47	59	49	501	665	387	391	91	109	116	79	73	69	228	262	282	97	81	114	135	159	107	105	167	120	172	196	116	96	106	65
59.5	377	335	239	261	243	196	37	54	27	54	46	48	514	661	381	396	85	105	120	64	77	69	226	260	287	98	89	109	143	154	112	102	164	119	167	203	112	94	112	69
59.67	386	336	245	267	240	191	33	53	37	54	51	45	508	645	372	379	89	101	123	71	70	76	228	267	280	102	83	120	124	160	111	110	169	116	161	194	109	90	113	67
59.83	406	342	238	252	236	184	35	49	32	50	56	45	513	645	374	393	87	106	124	71	76	63	212	257	291	96	78	120	138	169	114	105	171	123	161	194	107	82	117	61
60	409	339	252	253	232	186	34	54	29	45	54	48	507	642	378	378	90	107	123	59	73	62	220	267	282	99	83	116	143	159	116	108	169	119	152	179	113	83	109	65
60.17	406	342	239	254	231	190	31	50	30	49	52	46	507	658	382	397	94	105	113	60	72	59	219	262	283	96	83	118	139	168	119	101	163	121	146	183	117	79	107	60
60.33	401	334	232	259	242	184	31	48	35	56	54	47	501	653	371	381	86	101	118	59	65	60	220	262	284	94	75	111	135	164	120	109	163	119	144	183	107	79	110	60
60.5	395	346	234	259	239	190	34	44	28	53	51	49	509	644	369	387	89	92	124	60	72	62	221	267	286	95	79	111	141	167	117	99	162	120	154	185	116	82	102	58
60.67	389	336	243	260	237	181	37	51	22	49	50	42	495	643	373	399	93	101	125	71	68	67	219	271	286	90	70	105	134	154	119	104	160	118	149	179	108	81	112	60
60.83	390	341	232	255	242	180	38	46	21	51	53	42	509	671	374	392	90	101	123	56	72	63	211	269	291	96	78	107	134	156	111	105	165	118	149	196	108	80	111	59
61	389	340	231	259	241	181	41	46	26	48	50	49	516	640	381	382	93	97	124	55	66	66	220	277	288	87	75	105	141	163	130	107	169	126	152	187	114	75	108	58
61.17	385	342	241	256	246	185	35	45	25	43	63	46	525	645	377	390	94	92	114	56	70	62	212	268	297	95	76	108	143	156	124	104	170	123	143	185	105	68	100	54
61.33	402	333	250	262	233	179	33	47	21	45	50	48	508	660	372	399	95	93	124	58	73	63	226	283	291	94	71	102	134	165	121	102	162	119	128	191	105	77	101	49
61.5	383	345	242	261	233	186	32	40	24	46	51	45	515	641	380	378	80	104	116	57	68	58	223	287	298	89	75	99	138	170	117	103	163	124	134	193	95	60	99	49
61.67	NaN	NaN	NaN	254	239	182	33	44	24	52	51	47	504	652	401	392	85	98	121	60	71	56	222	282	297	86	73	103	138	165	122	103	167	115	134	176	102	66	103	56
61.83	NaN	NaN	NaN	261	237	179	35	48	28	51	60	48	508	662	381	397	83	90	128	46	67	58	231	272	304	81	69	102	139	172	117	105	158	120	143	177	96	61	92	49
62	NaN	NaN	NaN	256	232	185	37	59	30	49	52	49	501	662	382	392	87	95	122	50	72	62	219	268	297	74	74	109	141	167	115	108	163	118	142	185	107	63	80	50
62.17	NaN	NaN	NaN	257	237	178	38	46	29	54	57	48	518	653	360	376	89	89	130	48	76	66	217	271	292	78	72	106	140	165	120	104	162	114	138	181	102	66	79	51
62.33	NaN	NaN	NaN	255	245	181	34	51	23	55	58	46	503	645	368	370	90	98	127	49	76	60	220	271	300	72	78	98	142	168	120	101	155	112	152	192	108	70	88	50
62.5	NaN	NaN	NaN	266	238	176	34	53	29	47	51	41	498	651	380	387	87	100	130	43	74	65	211	278	304	76	75	103	136	173	116	108	152	118	142	181	96	62	82	47
62.67	NaN	NaN	NaN	257	242	172	33	50	23	45	54	44	499	657	377	374	85	100	119	48	74	54	218	286	297	74	76	97	139	163	114	99	159	122	139	183	106	66	81	50
62.83	NaN	NaN	NaN	253	230	180	41	53	26	51	50	46	508	650	369	356	93	108	116	45	76	57	220	280	303	77	72	93	132	162	122	97	158	118	144	176	108	58	86	51
63	NaN	NaN	NaN	252	233	161	36	55	26	41	60	44	508	676	367	368	93	108	116	44	72	55	223	282	305	77	76	100	139	158	117	104	156	119	144	180	106	62	75	45
63.17	NaN	NaN	NaN	256	231	176	43	50	31	50	55	45	519	676	378	371	74	96	109	39	71	53	228	275	299	77	73	93	131	160	120	104	152	117	146	170	109	60	75	45
63.33	NaN	NaN	NaN	246	238	172	34	50	32	45	56	45	513	683	353	368	80	91	112	46	71	53	234	270	309	73	71	103	139	167	114	100	146	118	160	184	117	58	75	40
63.5	NaN	NaN	NaN	260	225	169	37	47	27	52	51	48	510	682	368	360	76	99	116	38	72	47	220	277	308	80	71	99	136	162	114	101	151	111	145	188	112	65	79	39
63.67	NaN	NaN	NaN	249	230	171	36	49	29	49	48	49	514	663	371	364	82	92	110	42	73	52	220	264	294	81	61	96	139	163	116	100	151	112	147	181	117	63	79	40
63.83	NaN	NaN	NaN	261	223	176	32	50	23	49	50	47	524	680	353	371	86	99	119	39	75	53	222	273	300	74	68	99	137	166	117	100	161	113	144	177	110	61	77	37
64	NaN	NaN	NaN	243	228	174	30	50	31	54	53	53	518	677	349	364	84	95	105	38	77	56	222	282	315	69	65	94	137	170	116	100	160	116	147	177	107	59	73	41
64.17	NaN	NaN	NaN	256	218	163	33	48	33	51	50	49	528	679	352	362	73	101	113	33	72	51	217	283	312	82	65	88	141	172	113	99	155	120	146	187	103	62	70	43
64.33	NaN	NaN	NaN	233	213	171	33	46	30	44	46	47	526	661	341	339	75	100	118	41	76	47	228	280	320	79	63	96	138	170	124	93	151	120	151	188	99	62	66	43
64.5	NaN	NaN	NaN	234	229	172	38	45	30	48	50	40	540	668	359	363	77	95	111	44	70	48	230	277	316	72	68	88	141	161	124	96	149	119	145	186	103	57	70	44
64.67	NaN	NaN	NaN	236	220	172	39	48	32	50	51	45	519	678	357	360	65	103	113	46	69	52	225	269	307	63	67	92	139	178	126	100	149	113	141	194	91	61	68	38
64.83	NaN	NaN	NaN	239	229	167	35	53	26	52	58	49	522	673	335	347	67	99	114	47	70	60	228	272	316	70	63	90	139	165	113	97	155	115	144	186	99	59	68	34
65	NaN	NaN	NaN	246	220	167	33	46	26	49	50	45	540	686	339	344	74	104	114	45	69	56	227	269	312	69	66	94	137	164	128	101	161	119	145	188	100	52	67	40
65.17	NaN	NaN	NaN	242	225	171	41	49	35	49	52	43	532	689	337	340	78	105	121	43	69	65	230	271	303	66	60	95	136	164	123	96	155	117	134	196	106	49	64	34
65.33	NaN	NaN	NaN	235	211	174	31	48	33	46	55	45	537	674	337	347	79	95	122	46	61	56	237	277	311	72	59	85	142	167	124	95	153	115	136	188	102	49	62	36
65.5	NaN	NaN	NaN	241	215	163	36	47	33	49	50	42	540	691	338	348	91	100	120	49	62	58	237	274	308	70	53	91	140	163	120	93	152	119	137	175	96	46	62	42
65.67	NaN	NaN	NaN	227	218	162	38	44	26	54	54	52	544	690	337	341	85	99	122	49	58	53	236	268	298	65	54	89	145	163	121	100	158	120	138	167	95	44	64	38
65.83	NaN	NaN	NaN	238	209	168	39	43	32	54	49	48	533	693	346	341	81	105	120	51	58	51	227	276	299	68	57	84	140	160	127	96	148	117	133	166	98	45	62	37
66	NaN	NaN	NaN	228	221	160	31	51	24	50	53	44	534	680	356	353	72	100	115	56	54	54	228	269	295	66	55	82	137	163	120	102	147	115	131	176	106	36	57	34
66.17	NaN	NaN	NaN	231	208	172	36	43	30	53	50	39	543	685	341	354	82	101	116	48	55	46	226	252	299	69	54	84	137	165	125	96	154	117	132	178	104	39	60	38
66.33	NaN	NaN	NaN	234	206	165	33	43	35	51	52	39	542	682	340	344	84	105	114	50	57	50	235	258	313	72	55	83	133	168	120	99	158	117	126	175	104	40	61	33
66.5	NaN	NaN	NaN	233	203	169	29	47	23	42	47	46	537	694	344	344	83	105	121	49	59	51	231	270	310	67	52	77	135	174	112	92	151	119	131	168	96	43	64	35
66.67	NaN	NaN	NaN	226	217	165	32	44	26	45	65	41	541	695	363	356	86	104	129	52	58	48	226	269	302	64	51	77	138	169	125	99	158	108	126	180	105	43	58	37
66.83	NaN	NaN	NaN	228	213	163	32	48	27	41	54	41	561	702	353	350	84	101	119	55	54	51	226	262	302	66	51	79	132	168	122	96	154	117	117	177	98	46	47	36
67	NaN	NaN	NaN	239	202	163	27	48	28	45	56	47	552	712	356	337	85	90	117	54	51	45	236	263	303	63	48	79	131	172	130	97	161	113	121	168	104	41	57	35
67.17	NaN	NaN	NaN	230	207	166	30	46	25	48	59	41	558	696	352	335	90	90	122	42	49	47	235	270	296	66	52	73	141	168	123	94	152	114	125	171	104	39	55	36
67.33	NaN	NaN	NaN	227	211	169	26	40	27	40	60	46	542	693	352	342	88	93	118	45	54	50	227	269	297	55	50	71	141	170	119	95	148	116	122	175	94	39	50	35
67.5	NaN	NaN	NaN	232	214	166	31	50	27	39	51	45	543	707	353	344	88	97	132	44	50	45	235	271	299	57	52	70	140	174	120	91	154	114	124	161	91	36	49	34
67.67	NaN	NaN	NaN	222	205	165	25	49	24	38	58	50	541	713	342	337	77	98	123	47	55	47	239	274	304	59	47	64	137	160	123	100	161	120	117	167	86	41	44	37
67.83	NaN	NaN	NaN	218	206	169	27	41	30	43	62	48	543	697	363	358	75	98	116	48	52	46	243	274	309	62	49	66	134	172	122	101	150	118	120	161	85	33	49	35
68	NaN	NaN	NaN	226	214	163	22	49	29	43	57	47	546	708	350	345	84	96	108	45	52	44	246	290	294	61	44	70	132	158	120	94	150	115	122	174	93	33	46	32
68.17	NaN	NaN	NaN	221	211	162	26	39	34	39	53	44	543	726	349	356	84	97	120	48	53	46	243	289	290	58	45	64	133	168	124	97	151	114	123	162	87	35	45	36
68.33	NaN	NaN	NaN	231	216	169	30	42	34	40	49	44	542	745	363	350	78	96	119	51	59	42	235	294	288	53	43	62	139	170	123	102	149	110	132	155	87	33	50	31
68.5	NaN	NaN	NaN	232	209	170	23	39	28	43	56	49	539	723	372	342	74	97	125	43	55	41	234	290	281	58	41	72	137	169	123	94	154	113	131	154	86	35	41	31
68.67	NaN	NaN	NaN	232	210	174	22	40	24	38	49	47	528	727	362	338	88	95	119	50	60	39	239	286	289	56	38	71	132	170	123	99	153	107	128	147	84	32	46	31
68.83	NaN	NaN	NaN	215	200	163	23	46	34	42	55	50	556	698	370	340	88	98	115	45	54	46	237	269	292	59	44	70	135	168	125	96	154	110	131	152	83	32	46	32
69	NaN	NaN	NaN	226	202	166	31	42	28	36	53	45	552	717	349	349	91	97	122	48	54	51	237	281	290	59	43	68	131	171	117	93	153	108	132	155	82	36	48	28
69.17	NaN	NaN	NaN	214	206	167	18	39	30	40	54	45	545	724	356	342	84	101	110	45	54	43	237	271	284	57	43	71	129	167	119	96	158	112	130	153	77	30	46	29
69.33	NaN	NaN	NaN	221	202	166	18	40	32	35	54	44	546	725	362	324	85	100	118	42	55	44	234	270	292	52	46	70	136	168	117	92	154	109	123	155	75	30	43	29
69.5	NaN	NaN	NaN	216	195	166	20	37	35	41	55	50	550	739	364	335	83	93	114	46	54	43	233	268	292	51	44	62	132	169	125	91	157	110	134	151	78	33	54	30
69.67	NaN	NaN	NaN	218	196	165	26	38	32	38	50	43	550	746	349	314	83	96	118	41	50	44	240	290	289	54	38	66	128	167	118	96	152	109	126	157	89	34	43	31
69.83	NaN	NaN	NaN	210	200	167	17	35	35	46	54	48	548	762	345	308	70	96	116	47	49	45	248	275	274	53	38	67	138	164	120	94	155	112	134	146	82	32	45	24
70	NaN	NaN	NaN	214	208	161	27	35	34	38	54	46	558	743	347	315	69	94	127	43	51	44	243	255	281	52	42	61	131	164	114	89	153	110	130	140	79	37	39	28
70.17	NaN	NaN	NaN	208	193	156	25	39	28	41	56	50	541	741	363	317	72	95	122	46	51	46	239	261	289	53	39	55	134	164	114	93	160	114	126	145	81	35	42	29
70.33	NaN	NaN	NaN	211	195	165	22	38	23	43	47	48	545	760	336	315	80	100	120	38	49	47	244	256	289	52	39	55	133	151	119	89	155	111	133	151	76	31	36	25
70.5	NaN	NaN	NaN	201	193	155	21	40	30	39	55	46	547	751	338	319	70	96	111	42	49	46	241	269	291	44	42	57	134	173	120	89	147	109	122	139	74	35	42	24
70.67	NaN	NaN	NaN	210	194	167	24	43	31	37	54	42	551	746	355	311	72	100	118	40	46	42	250	283	283	51	40	64	133	169	121	87	158	107	144	139	76	32	35	24
70.83	NaN	NaN	NaN	197	199	154	31	41	28	46	52	44	543	749	337	315	80	95	120	40	57	41	241	267	284	46	39	60	130	161	119	90	150	109	139	137	72	42	35	27
71	NaN	NaN	NaN	213	190	164	31	40	28	47	59	44	566	754	350	317	81	100	114	36	48	42	246	274	281	45	34	54	142	168	118	92	147	108	134	142	67	37	32	23
71.17	NaN	NaN	NaN	203	195	163	28	35	34	36	55	42	549	741	345	312	84	104	113	41	48	41	246	285	288	52	32	49	134	161	113	89	143	113	131	139	75	28	28	24
71.33	NaN	NaN	NaN	196	183	151	29	41	34	43	54	44	556	757	341	309	78	96	108	32	44	40	243	282	293	47	38	58	137	167	118	85	143	111	125	134	75	29	34	22
71.5	NaN	NaN	NaN	203	185	157	22	43	27	45	46	46	556	736	331	302	79	99	110	48	51	38	236	286	293	47	35	52	132	165	107	83	147	109	117	140	76	34	30	22
71.67	NaN	NaN	NaN	193	187	165	26	39	25	46	49	44	564	738	323	303	71	93	110	42	52	44	228	283	289	49	33	57	131	168	112	84	150	113	121	127	80	30	34	26
71.83	NaN	NaN	NaN	207	184	164	32	42	27	39	43	52	556	718	338	294	78	102	108	37	60	45	228	308	288	52	30	55	138	167	117	85	148	108	119	134	76	31	34	27
72	NaN	NaN	NaN	210	189	157	29	47	31	43	55	46	549	733	315	294	82	97	105	42	53	48	233	289	289	51	35	63	134	161	110	94	144	104	114	140	79	33	31	22
72.17	NaN	NaN	NaN	204	192	158	26	38	27	45	47	43	561	718	312	307	80	99	102	48	58	46	232	275	287	41	31	62	138	163	107	84	148	106	122	142	78	32	30	23
72.33	NaN	NaN	NaN	199	179	154	29	43	33	52	55	44	546	706	316	303	82	97	98	41	57	43	226	274	272	45	35	62	137	173	108	92	145	111	121	136	80	32	32	25
72.5	NaN	NaN	NaN	196	183	146	24	45	28	47	54	44	546	734	317	294	84	110	99	43	57	44	236	278	270	44	36	56	129	165	110	91	150	107	122	134	92	29	31	26
72.67	NaN	NaN	NaN	198	183	153	33	39	28	52	50	46	563	747	312	292	83	97	104	46	54	45	234	291	263	44	34	56	136	163	111	88	151	106	123	138	94	29	31	24
72.83	NaN	NaN	NaN	198	182	154	30	39	27	44	54	41	574	745	303	290	77	100	111	48	57	42	234	277	273	48	28	59	134	162	118	90	147	107	127	128	87	26	24	24
73	NaN	NaN	NaN	199	176	147	26	37	25	42	54	42	573	763	305	297	82	103	114	42	55	46	231	281	278	43	35	60	132	165	112	90	141	105	121	124	90	24	32	27
73.17	NaN	NaN	NaN	187	178	146	34	43	28	45	60	41	571	758	320	279	79	103	116	40	47	37	237	280	282	43	30	62	131	162	106	83	142	107	119	126	92	23	25	26
73.33	NaN	NaN	NaN	185	178	150	27	41	29	44	59	44	565	720	305	282	83	101	113	36	53	44	233	283	285	42	31	59	130	170	103	89	139	108	121	126	91	18	26	24
73.5	NaN	NaN	NaN	193	175	151	29	44	27	44	56	48	561	723	297	292	82	97	112	31	49	46	231	283	293	42	31	64	132	161	106	91	146	107	126	138	88	29	31	21
73.67	NaN	NaN	NaN	183	180	155	31	48	22	45	52	48	576	730	302	293	79	105	109	46	50	45	244	286	287	33	29	55	130	162	112	87	144	111	121	129	90	29	29	21
73.83	NaN	NaN	NaN	192	171	155	25	45	22	41	53	45	578	713	309	276	80	108	113	37	53	42	233	296	282	36	33	62	135	157	108	86	131	107	123	129	93	24	25	22
74	NaN	NaN	NaN	179	179	156	29	45	30	47	59	43	564	696	294	279	71	96	117	36	50	41	225	295	284	37	31	59	131	157	113	82	148	106	122	123	88	26	25	24
74.17	NaN	NaN	NaN	170	186	158	30	44	28	45	54	49	564	735	290	273	72	94	116	41	48	44	221	294	273	42	30	56	131	158	114	87	147	110	128	129	92	26	27	22
74.33	NaN	NaN	NaN	190	180	159	28	42	28	39	47	46	585	725	299	269	72	102	126	44	48	37	224	292	267	42	32	54	130	159	117	85	139	106	121	130	88	27	24	25
74.5	NaN	NaN	NaN	184	181	155	19	43	27	44	55	49	574	715	281	268	70	96	126	40	47	44	226	278	272	37	30	56	133	155	110	83	141	111	124	130	87	23	29	21
74.67	NaN	NaN	NaN	172	162	155	18	44	31	47	56	48	582	707	283	270	77	102	128	44	50	48	223	283	276	31	32	56	129	161	112	91	137	110	120	128	81	20	28	25
74.83	NaN	NaN	NaN	183	162	156	27	42	32	45	46	39	574	711	290	267	72	96	111	40	56	37	225	294	280	32	31	58	127	162	116	87	146	104	132	133	88	22	26	21
75	NaN	NaN	NaN	185	162	153	29	45	24	46	52	42	582	733	279	256	73	99	127	41	52	47	231	285	282	34	28	50	126	152	112	86	131	112	137	128	90	29	28	19
75.17	NaN	NaN	NaN	176	153	155	31	42	26	41	51	43	579	733	298	248	67	92	117	41	54	45	226	277	263	36	29	52	127	159	103	93	146	112	128	137	80	29	30	22
75.33	NaN	NaN	NaN	163	158	149	26	44	30	42	63	53	558	712	266	252	60	99	119	37	49	46	229	280	273	39	28	64	128	163	107	87	135	105	146	139	91	25	31	24
75.5	NaN	NaN	NaN	168	147	147	31	47	29	42	52	39	584	718	263	252	72	98	120	39	46	41	231	271	269	39	26	60	128	160	102	81	131	109	125	151	87	27	27	23
75.67	NaN	NaN	NaN	163	156	140	29	42	22	49	54	47	578	722	283	239	71	95	117	45	44	43	227	266	265	37	29	52	132	159	103	82	134	106	118	141	87	29	24	19
75.83	NaN	NaN	NaN	147	148	142	27	42	29	48	56	38	568	723	272	239	69	93	122	44	48	41	235	275	263	36	30	56	133	147	100	85	135	101	132	139	83	22	28	25
76	NaN	NaN	NaN	153	166	149	24	44	30	45	60	43	563	747	269	240	76	87	132	37	45	41	234	282	274	33	35	51	133	154	106	81	142	106	128	133	82	24	23	22
76.17	NaN	NaN	NaN	162	154	144	29	44	23	46	53	38	562	745	266	239	70	101	115	40	47	46	227	264	285	38	32	53	126	153	102	81	139	98	126	144	84	29	26	23
76.33	NaN	NaN	NaN	154	150	152	33	50	26	42	59	46	565	735	268	244	78	94	122	46	53	45	219	276	282	32	35	58	128	158	106	83	131	110	127	139	77	27	28	21
76.5	NaN	NaN	NaN	160	152	146	26	45	25	44	62	35	578	755	270	250	76	104	123	40	56	49	231	277	286	34	26	53	131	150	100	88	138	105	135	144	72	22	18	17
76.67	NaN	NaN	NaN	162	146	145	27	42	18	50	49	39	572	713	264	238	79	107	136	34	52	43	238	282	280	35	33	47	129	162	101	85	134	103	131	142	76	23	22	22
76.83	NaN	NaN	NaN	163	158	143	28	47	26	48	57	41	574	733	255	250	81	109	125	44	50	40	238	287	284	34	33	57	136	153	102	85	137	100	127	135	75	22	24	27
77	NaN	NaN	NaN	162	153	150	27	41	24	42	57	40	581	722	261	237	83	104	121	49	50	45	250	278	284	37	28	53	135	143	106	81	132	100	130	130	79	24	31	24
77.17	NaN	NaN	NaN	160	148	141	29	40	20	44	58	42	566	727	271	230	79	102	117	42	51	46	252	277	289	32	34	49	140	156	100	84	143	95	120	123	75	22	25	19
77.33	NaN	NaN	NaN	171	150	154	30	40	21	44	56	39	574	717	278	243	88	103	114	44	56	44	243	281	277	34	31	57	131	157	106	85	134	111	135	115	72	24	21	21
77.5	NaN	NaN	NaN	165	151	148	29	43	26	41	47	45	579	721	269	246	82	102	115	40	44	39	243	289	275	33	29	47	131	156	99	80	137	109	132	125	74	29	25	21
77.67	NaN	NaN	NaN	162	150	141	30	37	23	41	59	41	569	742	253	245	88	109	113	43	49	41	249	287	282	39	32	47	126	155	98	82	137	111	138	129	70	21	24	16
77.83	NaN	NaN	NaN	159	142	145	31	47	34	47	51	45	581	734	264	250	74	98	118	42	46	42	241	285	286	37	29	50	133	151	102	94	134	109	136	127	74	28	23	19
78	NaN	NaN	NaN	154	148	146	32	40	24	39	58	39	570	729	262	224	69	104	125	35	47	43	243	287	280	37	33	46	127	153	99	86	139	106	127	122	74	20	29	19
78.17	NaN	NaN	NaN	159	156	138	27	46	32	46	51	49	583	738	263	243	70	102	122	37	48	42	247	282	296	32	32	49	132	152	94	90	134	106	127	135	76	26	28	16
78.33	NaN	NaN	NaN	167	148	144	35	42	25	35	60	39	580	743	258	249	78	102	125	38	45	47	252	281	285	32	35	52	134	155	105	83	137	102	127	121	75	19	25	18
78.5	NaN	NaN	NaN	158	151	129	38	40	27	45	55	46	577	746	249	248	84	99	116	38	53	48	239	271	294	36	34	54	135	149	95	83	141	109	120	128	73	23	31	18
78.67	NaN	NaN	NaN	150	150	129	36	38	23	40	57	40	575	745	259	250	79	99	119	43	46	40	242	267	292	39	33	50	137	156	98	79	136	105	123	130	76	22	22	17
78.83	NaN	NaN	NaN	165	152	129	36	36	24	43	50	49	576	750	257	234	78	94	121	39	43	45	240	278	281	37	35	51	128	148	98	83	128	103	121	132	74	19	26	13
79	NaN	NaN	NaN	158	144	140	33	39	21	43	57	48	563	757	268	243	85	95	114	39	43	41	244	277	286	31	34	48	128	152	88	87	139	101	115	133	84	21	26	17
79.17	NaN	NaN	NaN	151	151	130	34	44	19	42	52	45	575	748	256	244	79	95	115	38	52	39	251	275	287	32	31	51	124	160	93	89	127	100	109	126	82	18	24	19
79.33	NaN	NaN	NaN	156	143	127	29	38	22	42	51	47	558	730	248	242	80	94	116	40	45	45	259	280	267	32	32	44	128	152	94	81	134	106	119	131	76	25	28	16
79.5	NaN	NaN	NaN	158	145	125	26	39	30	38	57	40	561	735	262	248	85	87	109	42	42	43	259	283	266	29	36	50	128	147	95	85	123	102	108	133	75	16	28	15
79.67	NaN	NaN	NaN	152	158	122	28	41	30	48	56	53	566	740	246	245	90	94	110	39	48	48	257	292	273	28	30	51	131	143	99	87	129	95	113	133	71	19	37	15
79.83	NaN	NaN	NaN	161	148	127	28	39	28	45	52	44	577	752	240	249	78	90	99	35	53	40	249	288	272	34	27	54	133	144	92	89	128	103	110	131	78	20	29	17
80	NaN	NaN	NaN	151	137	126	27	39	22	43	57	44	557	752	238	245	81	95	103	32	50	49	255	285	272	32	28	56	128	152	100	87	130	100	104	136	68	24	33	16
80.17	NaN	NaN	NaN	146	149	124	25	35	20	37	54	50	573	759	248	250	74	90	107	37	44	44	237	287	276	33	28	49	131	152	102	83	123	100	100	133	65	18	25	9
80.33	NaN	NaN	NaN	154	138	123	22	39	28	41	59	48	576	753	255	243	76	87	110	39	49	37	253	293	277	28	30	51	128	157	102	81	126	98	104	129	59	19	33	12
80.5	NaN	NaN	NaN	147	140	117	26	37	23	44	55	40	575	744	259	238	75	90	114	41	48	48	260	295	278	27	36	45	130	143	102	82	134	105	104	123	62	17	24	15
80.67	NaN	NaN	NaN	155	152	126	27	33	26	46	58	43	571	744	249	232	81	95	110	41	46	36	255	292	273	30	31	46	123	141	93	88	123	98	101	115	66	23	30	13
80.83	NaN	NaN	NaN	149	150	123	28	36	27	40	58	45	583	738	249	241	76	98	113	39	52	38	249	279	281	31	30	44	130	147	101	83	127	100	104	116	70	24	28	11
81	NaN	NaN	NaN	161	149	124	28	38	28	42	52	49	569	755	263	236	76	98	103	45	53	38	254	280	284	30	29	46	124	151	99	85	128	103	112	124	72	19	27	12
81.17	NaN	NaN	NaN	142	143	131	27	43	24	40	53	42	571	786	252	223	78	98	116	40	54	44	249	287	289	32	29	43	126	150	108	82	121	98	112	114	74	17	28	13
81.33	NaN	NaN	NaN	144	147	125	23	42	26	40	55	48	584	762	243	230	82	107	115	42	57	45	246	273	284	36	27	46	131	146	99	83	120	102	114	123	75	25	33	13
81.5	NaN	NaN	NaN	142	142	130	29	36	25	40	54	48	583	775	248	236	77	106	118	39	52	36	240	275	273	29	27	50	125	156	102	82	122	104	114	133	72	24	25	12
81.67	NaN	NaN	NaN	131	148	139	30	43	27	43	55	49	589	763	244	245	79	94	118	42	61	46	244	266	273	31	26	45	122	152	102	79	124	92	110	123	73	21	31	12
81.83	NaN	NaN	NaN	147	143	125	28	40	26	39	50	51	598	771	257	238	82	101	119	41	57	43	241	275	273	26	30	42	123	144	99	75	117	101	104	116	66	25	28	15
82	NaN	NaN	NaN	155	139	131	31	41	25	42	58	42	579	776	259	243	89	95	108	40	64	53	246	264	269	28	29	42	124	145	109	75	118	91	107	118	64	23	24	13
82.17	NaN	NaN	NaN	153	141	139	32	42	21	44	53	45	585	796	247	222	75	96	111	39	54	34	252	279	257	27	25	43	121	146	99	79	119	89	100	122	66	22	25	18
82.33	NaN	NaN	NaN	140	144	127	32	42	20	40	53	46	592	783	236	243	79	104	106	42	61	47	252	291	259	34	21	49	128	147	100	74	124	91	92	129	63	25	21	11
82.5	NaN	NaN	NaN	141	149	131	28	39	24	39	58	43	569	765	237	222	78	101	112	42	54	41	255	274	265	29	26	48	126	154	100	77	114	93	91	125	76	17	23	14
82.67	NaN	NaN	NaN	145	144	121	30	37	24	43	50	57	590	785	230	232	71	97	105	41	58	45	244	268	268	34	28	49	124	154	92	80	120	97	99	117	70	28	29	14
82.83	NaN	NaN	NaN	142	141	122	24	43	27	42	57	46	573	775	232	222	83	96	105	37	55	42	242	269	270	29	30	48	122	138	101	79	116	91	101	129	74	15	32	14
83	NaN	NaN	NaN	141	135	120	26	39	23	47	54	49	576	768	234	222	80	95	102	42	52	38	239	270	272	31	30	41	125	148	98	79	120	95	97	121	66	17	26	15
83.17	NaN	NaN	NaN	145	131	122	25	37	27	43	45	50	577	757	233	224	78	90	104	45	56	41	242	267	281	31	27	50	123	147	99	77	112	95	109	122	62	16	21	12
83.33	NaN	NaN	NaN	143	135	123	29	41	29	51	52	49	589	765	230	215	65	97	109	36	59	43	248	274	275	28	28	42	128	146	95	73	113	97	105	107	63	22	30	13
83.5	NaN	NaN	NaN	135	140	121	27	37	27	42	49	50	599	762	221	208	72	101	107	48	55	53	243	272	272	24	27	50	124	149	99	77	111	91	98	116	70	25	32	10
83.67	NaN	NaN	NaN	129	138	131	30	44	30	48	58	51	601	765	216	214	63	104	118	37	57	47	254	276	275	27	22	50	133	144	100	70	116	98	95	123	68	25	32	12
83.83	NaN	NaN	NaN	130	136	115	27	43	24	48	48	51	602	761	220	215	62	100	112	43	57	50	253	263	271	33	26	51	126	146	102	77	116	98	93	116	60	22	25	15
84	NaN	NaN	NaN	133	131	114	34	47	27	44	51	51	590	752	216	206	66	100	116	48	53	44	249	262	267	30	25	49	121	143	98	75	119	84	90	110	63	22	30	11
84.17	NaN	NaN	NaN	128	136	116	32	39	25	45	50	52	594	761	202	214	72	100	117	49	48	40	241	259	278	39	23	48	125	143	96	78	110	97	109	114	67	21	29	13
84.33	NaN	NaN	NaN	134	137	123	26	41	22	50	50	51	592	768	218	219	69	99	117	39	48	46	234	271	277	33	26	46	122	143	97	77	115	96	112	110	61	20	30	13
84.5	NaN	NaN	NaN	135	140	119	31	46	26	44	53	53	580	762	226	218	67	98	106	43	55	48	231	260	278	31	30	39	125	141	101	77	115	98	100	107	68	29	24	17
84.67	NaN	NaN	NaN	135	126	126	38	41	28	50	53	46	592	767	213	215	72	91	113	36	59	39	235	266	273	35	28	45	120	154	96	80	111	93	92	112	68	24	30	11
84.83	NaN	NaN	NaN	125	145	122	26	46	24	41	56	55	601	780	218	216	67	89	108	39	51	43	235	259	285	34	23	43	123	148	106	77	113	91	96	104	62	22	32	12
85	NaN	NaN	NaN	124	131	119	32	34	24	45	44	52	602	770	231	204	71	98	118	42	51	40	230	261	279	31	24	43	115	145	108	79	111	86	91	103	57	25	31	10
85.17	NaN	NaN	NaN	131	130	115	29	38	25	49	51	49	598	775	216	223	69	98	116	44	52	34	226	256	272	33	28	37	113	142	102	74	108	90	103	100	64	22	31	13
85.33	NaN	NaN	NaN	125	131	121	30	31	25	47	52	54	604	767	213	204	83	90	109	36	51	38	222	259	272	36	25	43	122	141	106	79	113	98	93	101	60	21	23	16
85.5	NaN	NaN	NaN	121	129	109	30	52	20	43	45	45	600	765	207	214	78	97	114	43	52	44	218	259	293	29	29	38	125	144	106	72	118	97	111	98	64	15	26	12
85.67	NaN	NaN	NaN	116	120	110	34	44	19	39	49	51	609	769	209	216	73	95	117	44	50	43	231	258	285	31	24	48	125	148	108	80	120	92	108	96	67	21	29	14
85.83	NaN	NaN	NaN	129	130	108	29	43	26	43	47	49	607	759	204	206	80	93	123	45	56	45	237	259	281	31	25	39	118	142	98	74	118	96	105	92	61	22	22	17
86	NaN	NaN	NaN	124	125	123	33	38	26	41	51	45	579	739	194	208	70	91	109	43	48	39	230	265	280	40	25	35	115	143	98	74	121	96	102	100	63	19	28	14
86.17	NaN	NaN	NaN	128	123	120	29	39	25	43	49	50	595	762	202	208	76	98	117	44	46	39	237	264	278	32	23	38	116	146	97	74	115	96	101	94	62	23	28	13
86.33	NaN	NaN	NaN	127	132	121	27	44	22	47	50	52	612	790	197	200	72	88	106	44	46	42	236	280	270	32	27	34	122	142	99	75	110	89	109	92	57	21	25	18
86.5	NaN	NaN	NaN	134	135	124	25	41	22	47	51	56	608	779	202	211	76	93	104	35	51	49	243	264	264	37	26	41	127	147	94	74	114	96	112	102	67	20	24	12
86.67	NaN	NaN	NaN	137	127	121	27	41	27	44	50	51	592	770	203	217	82	99	107	36	48	48	226	263	277	36	27	34	121	148	94	79	110	85	109	100	60	16	25	14
86.83	NaN	NaN	NaN	116	126	114	26	37	28	48	50	54	590	778	205	201	75	86	117	42	50	45	239	255	283	34	26	34	116	152	98	71	115	90	110	95	57	21	26	12
87	NaN	NaN	NaN	114	120	116	32	41	33	41	48	55	612	776	197	196	64	93	114	43	50	45	243	253	288	34	27	40	127	141	96	74	111	91	110	100	57	16	23	12
87.17	NaN	NaN	NaN	115	130	118	30	43	29	48	52	47	600	781	206	195	68	92	118	42	61	49	238	248	277	33	23	42	118	149	93	74	114	90	104	101	58	21	22	15
87.33	NaN	NaN	NaN	119	133	117	35	44	21	50	43	48	603	799	206	205	68	98	115	50	50	51	226	228	269	30	25	36	122	140	96	76	110	92	103	105	59	20	22	11
87.5	NaN	NaN	NaN	123	127	114	28	46	24	42	50	53	625	810	198	197	72	95	111	37	52	46	236	236	271	37	22	43	124	151	100	79	118	88	106	104	61	23	27	10
87.67	NaN	NaN	NaN	121	128	125	29	47	24	41	46	53	618	792	198	197	79	96	119	38	55	48	231	231	263	35	21	38	119	151	100	75	118	88	100	115	65	23	22	16
87.83	NaN	NaN	NaN	118	127	135	33	35	25	45	51	53	602	797	202	192	76	93	111	38	53	48	234	228	271	36	26	41	126	147	95	78	113	93	95	114	63	30	21	11
88	NaN	NaN	NaN	129	130	124	23	38	24	40	51	50	609	837	207	212	77	92	103	46	54	46	237	241	259	26	23	34	117	145	103	78	114	90	90	106	61	22	23	12
88.17	NaN	NaN	NaN	133	128	125	29	34	23	38	56	49	615	814	209	216	76	87	114	47	60	44	245	240	273	28	26	33	109	153	98	75	121	85	95	107	64	23	30	15
88.33	NaN	NaN	NaN	129	140	129	26	38	20	42	47	55	620	819	217	220	71	90	112	39	53	46	240	241	272	40	26	37	123	151	101	71	116	85	91	101	54	20	28	14
88.5	NaN	NaN	NaN	138	134	123	32	48	22	44	46	51	613	818	221	202	71	91	105	49	57	49	231	234	272	32	28	43	130	148	98	70	109	85	88	100	57	21	22	16
88.67	NaN	NaN	NaN	127	133	125	29	41	23	48	47	48	631	810	205	198	74	88	104	42	54	49	235	233	281	38	28	38	123	145	93	68	118	86	98	96	58	26	29	15
88.83	NaN	NaN	NaN	124	129	111	32	42	21	44	47	59	620	812	211	200	69	94	104	42	56	43	238	239	273	36	23	42	123	147	91	65	118	88	100	96	57	20	25	10
89	NaN	NaN	NaN	127	127	123	27	40	17	47	49	54	633	820	212	198	69	93	101	41	53	45	244	247	273	34	23	35	118	151	93	71	114	86	92	99	52	27	29	17
89.17	NaN	NaN	NaN	131	134	126	26	41	17	45	57	55	630	813	210	205	68	87	107	44	64	46	248	240	264	32	24	39	124	155	91	70	117	88	81	91	54	20	24	16
89.33	NaN	NaN	NaN	129	126	127	30	39	17	41	50	53	624	812	212	190	75	94	105	49	55	46	234	244	256	38	31	37	126	152	96	72	113	84	87	88	57	21	26	14
89.5	NaN	NaN	NaN	132	133	125	30	40	21	44	49	51	621	830	212	198	72	85	95	38	54	45	232	236	271	34	27	40	119	152	95	70	113	88	93	99	51	17	25	14
89.67	NaN	NaN	NaN	130	140	127	32	33	18	46	46	51	630	813	203	205	76	89	95	41	53	53	241	247	266	28	28	43	114	157	101	70	117	81	89	100	51	22	27	14
89.83	NaN	NaN	NaN	128	127	126	25	35	18	41	43	55	633	804	208	206	71	87	101	39	49	54	242	238	274	33	27	33	112	144	100	76	109	81	86	105	59	28	21	17
90	NaN	NaN	NaN	130	121	128	27	41	21	43	56	56	624	835	199	191	75	90	93	34	55	51	242	230	265	30	22	41	117	153	97	66	110	79	83	120	54	26	20	12
90.17	NaN	NaN	NaN	129	130	115	26	31	23	46	49	53	631	805	201	200	74	77	89	37	63	55	241	233	268	34	33	40	111	157	100	68	115	80	90	111	61	24	17	16
90.33	NaN	NaN	NaN	124	117	122	32	38	22	42	54	50	633	808	201	194	80	88	96	40	55	55	243	227	269	32	27	33	115	163	97	70	114	78	101	109	58	26	26	8
90.5	NaN	NaN	NaN	137	124	131	27	40	21	38	51	55	640	804	203	195	75	83	101	41	51	46	240	233	270	33	22	37	113	148	94	71	117	76	89	106	55	18	29	12
90.67	NaN	NaN	NaN	129	112	122	36	42	20	46	47	49	609	809	206	202	70	82	97	33	58	54	238	222	260	33	28	37	117	148	96	73	118	85	89	101	50	21	17	16
90.83	NaN	NaN	NaN	129	122	114	34	34	26	44	43	52	632	807	203	196	74	89	101	44	57	60	235	226	252	32	30	40	119	147	96	72	110	82	83	103	54	23	24	16
91	NaN	NaN	NaN	116	111	114	27	32	27	41	53	57	NaN	NaN	204	198	82	88	96	39	66	54	240	228	257	29	27	34	110	152	100	69	118	79	85	103	51	20	30	15
91.17	NaN	NaN	NaN	122	118	118	29	38	23	45	46	53	NaN	NaN	195	186	75	85	98	43	65	54	246	227	254	39	26	35	110	151	99	65	119	76	74	100	59	28	22	11
91.33	NaN	NaN	NaN	124	122	115	33	36	24	47	47	60	NaN	NaN	205	184	71	92	99	40	59	48	246	238	260	27	28	35	112	160	97	64	111	78	79	102	61	24	30	13
91.5	NaN	NaN	NaN	126	119	115	27	41	22	45	48	53	NaN	NaN	202	205	66	86	94	43	59	51	232	235	260	36	27	35	118	152	95	67	118	78	73	94	63	20	21	10
91.67	NaN	NaN	NaN	126	115	112	26	39	22	43	53	56	NaN	NaN	201	186	70	94	102	41	57	48	231	238	253	38	28	32	115	153	94	70	115	84	81	100	56	26	24	19
91.83	NaN	NaN	NaN	133	130	120	26	43	21	41	50	55	NaN	NaN	209	199	77	91	99	43	55	49	235	238	251	30	25	32	113	158	91	66	117	82	77	101	48	23	29	15
92	NaN	NaN	NaN	125	126	123	23	38	22	42	42	52	NaN	NaN	208	198	75	88	100	46	57	47	234	224	252	28	28	37	120	151	89	69	118	81	76	108	50	23	25	13
92.17	NaN	NaN	NaN	132	128	107	28	36	24	46	48	46	NaN	NaN	201	202	73	87	99	41	60	47	233	241	258	32	27	34	119	147	91	67	106	81	78	94	50	25	27	20
92.33	NaN	NaN	NaN	134	126	119	29	44	23	46	50	49	NaN	NaN	210	200	76	85	98	42	60	53	241	229	262	42	27	34	117	140	90	65	114	79	83	95	56	28	23	14
92.5	NaN	NaN	NaN	130	131	125	31	39	23	47	45	53	NaN	NaN	199	195	71	83	107	49	63	52	238	234	244	30	28	34	119	149	93	68	109	74	84	102	54	21	27	17
92.67	NaN	NaN	NaN	131	133	124	30	42	18	44	42	47	NaN	NaN	195	193	72	92	101	38	55	50	237	225	250	30	29	33	119	141	98	72	110	75	75	89	51	26	25	16
92.83	NaN	NaN	NaN	127	120	125	27	38	23	44	51	53	NaN	NaN	194	200	62	86	105	42	71	55	248	235	273	33	30	35	116	146	90	69	106	77	73	88	53	22	25	16
93	NaN	NaN	NaN	137	127	138	25	40	21	41	44	49	NaN	NaN	203	211	66	87	100	35	66	53	234	225	256	33	30	41	120	148	98	67	116	82	69	91	51	20	27	21
93.17	NaN	NaN	NaN	128	131	120	26	42	24	43	42	50	NaN	NaN	205	198	61	83	96	47	58	44	231	226	265	38	32	41	117	140	96	69	117	79	65	83	50	14	22	12
93.33	NaN	NaN	NaN	117	120	122	26	40	25	46	48	52	NaN	NaN	197	200	56	87	104	35	58	58	231	231	250	28	28	42	114	145	99	68	108	77	71	77	54	26	27	14
93.5	NaN	NaN	NaN	123	123	122	24	40	27	39	43	48	NaN	NaN	191	196	57	92	95	42	58	49	242	245	260	38	29	37	117	149	94	63	108	78	73	91	58	25	25	14
93.67	NaN	NaN	NaN	120	126	124	29	40	29	43	47	53	NaN	NaN	186	199	64	83	93	47	60	43	244	221	267	31	29	36	124	140	96	70	118	81	83	79	57	20	22	13
93.83	NaN	NaN	NaN	125	125	133	23	37	24	39	45	46	NaN	NaN	197	202	64	90	101	44	59	51	241	223	247	30	27	37	113	148	96	66	118	79	77	76	54	21	25	12
94	NaN	NaN	NaN	129	111	126	32	34	26	43	51	53	NaN	NaN	192	193	60	88	95	44	61	49	229	234	248	32	25	31	116	138	97	66	115	85	69	75	54	26	33	13
94.17	NaN	NaN	NaN	138	125	126	29	33	32	44	50	50	NaN	NaN	193	198	65	94	96	50	62	56	231	228	253	32	29	47	122	137	87	64	115	79	70	83	46	29	24	14
94.33	NaN	NaN	NaN	126	115	124	25	36	24	43	46	47	NaN	NaN	194	203	68	88	95	47	52	49	233	234	253	33	32	36	118	139	95	64	115	77	69	80	49	23	23	15
94.5	NaN	NaN	NaN	136	113	123	21	36	27	44	48	49	NaN	NaN	201	206	66	88	96	42	57	50	244	225	245	25	24	37	117	146	103	63	109	80	70	73	48	25	29	14
94.67	NaN	NaN	NaN	135	107	127	27	34	23	43	49	45	NaN	NaN	194	202	68	81	95	49	52	46	241	237	252	30	25	35	116	149	95	70	115	74	62	73	46	31	26	12
94.83	NaN	NaN	NaN	138	110	133	27	38	23	43	44	49	NaN	NaN	201	196	62	83	94	48	62	59	241	236	241	37	31	35	120	146	91	69	102	79	60	76	38	25	23	16
95	NaN	NaN	NaN	141	119	138	28	41	26	42	45	49	NaN	NaN	203	201	59	76	99	50	62	50	236	229	254	34	29	40	115	150	95	68	111	76	73	85	37	31	23	13
95.17	NaN	NaN	NaN	132	123	128	23	40	22	40	44	52	NaN	NaN	183	195	58	78	101	42	55	45	228	235	242	27	29	32	121	150	93	69	106	80	65	77	45	24	27	16
95.33	NaN	NaN	NaN	137	132	124	30	37	27	43	43	49	NaN	NaN	191	197	59	76	96	49	56	61	227	216	236	35	29	37	121	146	101	65	107	74	67	66	47	18	29	11
95.5	NaN	NaN	NaN	138	124	120	22	40	29	43	47	50	NaN	NaN	191	188	69	77	91	42	56	52	222	233	230	35	30	40	119	144	96	69	105	83	73	68	56	28	31	10
95.67	NaN	NaN	NaN	137	125	132	28	39	26	38	47	48	NaN	NaN	188	197	62	78	85	47	60	50	228	220	237	30	30	30	120	146	92	69	108	80	73	83	48	27	29	9
95.83	NaN	NaN	NaN	125	126	136	22	36	25	47	45	47	NaN	NaN	168	196	65	80	86	41	60	59	239	223	237	24	30	36	123	142	91	66	107	72	67	76	40	26	25	11
96	NaN	NaN	NaN	127	121	131	29	39	24	49	48	50	NaN	NaN	173	192	73	72	89	49	56	55	247	235	242	36	28	38	122	148	99	68	106	78	68	80	41	24	26	14
96.17	NaN	NaN	NaN	131	124	139	31	34	25	40	42	52	NaN	NaN	193	195	66	78	87	49	62	52	249	223	241	30	28	32	121	141	83	69	105	79	67	72	44	21	26	10
96.33	NaN	NaN	NaN	140	115	120	25	40	28	35	49	52	NaN	NaN	201	195	74	72	87	47	61	63	240	226	236	29	31	30	121	143	90	69	108	82	64	81	49	23	24	14
96.5	NaN	NaN	NaN	131	116	134	29	39	21	42	47	54	NaN	NaN	189	199	72	70	83	48	53	62	244	217	229	27	27	33	121	141	90	71	102	81	65	75	54	31	34	16
96.67	NaN	NaN	NaN	140	122	132	25	36	27	41	40	44	NaN	NaN	197	187	74	64	88	43	57	58	241	230	231	31	27	33	118	147	96	67	106	75	71	63	57	24	24	14
96.83	NaN	NaN	NaN	135	117	134	26	44	28	41	42	46	NaN	NaN	185	190	76	64	87	43	56	61	245	221	233	28	29	38	121	144	88	72	112	78	67	71	49	27	26	17
97	NaN	NaN	NaN	126	110	129	31	34	24	41	42	52	NaN	NaN	193	193	74	72	93	45	60	56	226	224	243	36	33	32	119	131	96	66	103	70	66	64	54	24	26	18
97.17	NaN	NaN	NaN	146	108	130	25	45	25	46	46	45	NaN	NaN	191	197	72	71	97	46	57	55	239	220	235	38	32	35	130	147	95	69	97	72	67	69	47	27	28	12
97.33	NaN	NaN	NaN	130	122	140	29	45	28	44	49	50	NaN	NaN	192	195	72	70	90	45	64	49	244	230	233	35	31	39	131	142	89	67	109	81	66	64	49	29	23	17
97.5	NaN	NaN	NaN	139	121	131	24	37	26	41	39	51	NaN	NaN	187	200	77	75	97	38	54	53	241	229	235	33	25	31	124	142	91	62	104	72	65	69	55	22	23	12
97.67	NaN	NaN	NaN	139	114	133	31	37	28	38	42	42	NaN	NaN	187	183	74	77	89	38	48	62	232	217	240	28	30	38	121	148	95	65	107	74	63	55	47	27	26	15
97.83	NaN	NaN	NaN	137	113	127	33	33	29	37	47	45	NaN	NaN	202	206	76	82	92	36	54	59	248	216	241	28	23	24	123	141	98	65	103	70	71	58	48	26	22	12
98	NaN	NaN	NaN	129	125	129	25	32	30	40	47	48	NaN	NaN	173	186	84	78	87	42	58	54	234	219	251	33	31	33	120	150	96	65	109	71	54	66	49	26	22	13
98.17	NaN	NaN	NaN	131	119	129	32	33	24	34	36	45	NaN	NaN	189	189	72	77	94	40	51	60	241	213	252	30	30	33	123	140	85	63	104	73	51	59	44	23	32	11
98.33	NaN	NaN	NaN	126	116	132	26	38	31	39	45	43	NaN	NaN	202	182	72	81	90	40	54	47	236	201	250	33	27	32	128	147	94	64	104	78	53	66	46	25	32	14
98.5	NaN	NaN	NaN	131	121	124	27	35	22	39	47	44	NaN	NaN	193	187	69	75	101	35	52	56	232	209	238	42	26	25	123	143	88	68	111	74	56	66	52	24	30	12
98.67	NaN	NaN	NaN	129	131	123	24	31	24	45	47	45	NaN	NaN	179	190	69	80	95	34	53	48	240	205	245	32	32	22	123	153	88	63	99	73	59	68	45	28	29	14
98.83	NaN	NaN	NaN	137	136	132	24	34	19	38	44	45	NaN	NaN	179	180	69	85	94	34	45	52	224	204	237	34	28	29	116	157	98	63	102	74	52	60	42	19	23	14
99	NaN	NaN	NaN	125	134	130	25	38	21	37	46	51	NaN	NaN	197	189	67	77	99	37	60	56	229	208	225	30	34	29	120	142	89	65	97	78	50	75	44	23	25	14
99.17	NaN	NaN	NaN	124	121	124	26	34	23	38	42	43	NaN	NaN	191	187	63	79	87	47	44	55	239	213	236	31	25	26	127	153	91	63	109	73	60	72	47	28	31	18
99.33	NaN	NaN	NaN	130	115	123	27	31	19	42	46	48	NaN	NaN	187	189	64	74	88	44	54	57	222	198	236	35	26	24	131	147	93	62	105	74	58	75	40	25	30	10
99.5	NaN	NaN	NaN	128	130	120	27	34	21	47	37	57	NaN	NaN	188	184	67	74	89	40	53	57	229	211	240	32	25	24	124	142	92	65	113	78	55	74	47	27	32	13
99.67	NaN	NaN	NaN	127	125	126	33	34	24	45	42	53	NaN	NaN	198	190	61	78	89	40	51	50	236	203	220	31	30	26	127	144	94	64	105	71	50	68	41	14	30	20
99.83	NaN	NaN	NaN	132	122	122	30	40	21	37	46	44	NaN	NaN	182	188	66	73	91	47	56	56	237	221	222	35	27	31	127	148	96	67	104	72	55	78	41	27	26	16
100	NaN	NaN	NaN	127	126	120	30	32	21	42	37	49	NaN	NaN	193	184	65	72	94	50	43	54	234	202	219	33	29	26	135	139	89	69	112	69	63	77	41	27	33	12
100.17	NaN	NaN	NaN	119	126	122	23	35	24	43	43	47	NaN	NaN	188	180	58	73	96	40	46	55	239	206	224	36	26	32	126	138	91	67	105	70	58	73	37	32	25	15
100.33	NaN	NaN	NaN	130	118	121	30	37	19	42	38	51	NaN	NaN	191	183	56	78	94	47	46	55	241	207	231	32	28	34	131	136	90	69	102	69	56	73	39	28	30	17
100.5	NaN	NaN	NaN	122	124	119	29	40	17	43	39	47	NaN	NaN	197	188	59	81	96	42	57	60	251	209	223	31	29	32	124	135	87	66	100	71	52	70	43	30	34	19
100.67	NaN	NaN	NaN	121	125	121	28	43	19	43	40	53	NaN	NaN	203	180	52	73	104	45	46	51	233	209	215	31	26	35	128	136	86	70	102	76	51	70	37	27	31	12
100.83	NaN	NaN	NaN	128	129	126	34	37	24	42	43	49	NaN	NaN	189	186	72	79	104	36	47	52	225	201	225	36	26	35	129	132	91	64	99	70	47	69	34	26	31	11
101	NaN	NaN	NaN	119	127	114	32	38	28	44	38	42	NaN	NaN	193	176	63	71	101	53	50	48	220	208	234	31	31	29	129	137	85	70	109	73	43	73	31	26	33	14
101.17	NaN	NaN	NaN	112	121	126	23	34	26	49	46	49	NaN	NaN	181	186	57	68	101	40	53	48	234	208	220	43	32	32	129	129	94	70	97	75	45	65	29	26	34	12
101.33	NaN	NaN	NaN	115	113	117	35	42	23	34	45	54	NaN	NaN	178	183	62	66	102	54	50	58	232	206	221	40	28	36	123	134	87	63	97	68	46	64	35	25	34	16
101.5	NaN	NaN	NaN	126	114	114	28	38	24	39	51	57	NaN	NaN	199	187	65	73	98	52	45	55	242	205	212	39	28	36	121	129	86	69	102	75	57	54	37	32	28	14
101.67	NaN	NaN	NaN	123	119	123	24	36	21	43	37	48	NaN	NaN	180	187	66	76	100	48	54	60	240	215	217	33	35	30	126	133	77	66	103	68	50	65	37	25	27	13
101.83	NaN	NaN	NaN	125	123	120	28	34	23	35	43	46	NaN	NaN	190	188	59	73	102	49	52	60	239	204	212	39	32	36	122	131	88	66	93	69	49	62	38	20	35	15
102	NaN	NaN	NaN	118	126	116	24	38	26	35	40	55	NaN	NaN	173	171	63	75	100	52	57	63	236	204	210	33	30	36	126	136	90	68	94	73	45	59	29	22	29	16
102.17	NaN	NaN	NaN	116	117	116	33	38	23	31	52	48	NaN	NaN	188	181	66	80	99	46	50	56	244	191	211	32	29	34	120	140	92	69	102	77	46	62	23	21	27	16
102.33	NaN	NaN	NaN	120	125	110	28	31	23	40	42	48	NaN	NaN	181	185	52	80	105	48	49	58	234	197	210	29	39	30	122	138	89	66	99	72	57	54	30	19	31	14
102.5	NaN	NaN	NaN	119	120	112	27	41	20	44	43	45	NaN	NaN	180	174	66	76	103	50	52	54	225	206	220	37	27	40	122	138	88	66	98	78	55	62	30	22	26	23
102.67	NaN	NaN	NaN	123	122	113	32	37	22	41	41	51	NaN	NaN	179	186	66	80	98	42	47	52	237	200	227	33	22	30	120	137	89	65	100	69	57	67	30	29	33	14
102.83	NaN	NaN	NaN	126	125	116	31	41	18	38	48	49	NaN	NaN	182	180	63	82	96	45	59	55	245	210	224	38	30	30	124	133	84	70	95	71	51	59	27	25	27	14
103	NaN	NaN	NaN	113	124	124	30	34	27	39	48	51	NaN	NaN	177	178	67	84	92	57	52	50	241	201	227	38	29	32	116	135	84	63	101	79	51	56	27	32	27	15
103.17	NaN	NaN	NaN	127	125	116	28	39	25	41	51	46	NaN	NaN	176	174	63	78	100	42	53	60	240	208	222	37	27	40	115	146	87	63	94	71	50	52	24	25	25	15
103.33	NaN	NaN	NaN	114	117	113	28	35	23	35	43	49	NaN	NaN	177	172	60	74	94	46	54	56	248	206	217	37	30	38	118	143	86	62	95	69	55	56	24	23	29	15
103.5	NaN	NaN	NaN	118	126	110	27	37	28	40	39	47	NaN	NaN	171	175	60	82	92	47	49	60	233	209	228	37	27	36	125	142	85	66	89	69	54	54	27	20	31	16
103.67	NaN	NaN	NaN	118	135	107	29	32	27	36	45	47	NaN	NaN	176	169	64	77	100	46	50	62	241	206	221	44	28	32	120	139	83	63	93	77	48	61	25	22	31	18
103.83	NaN	NaN	NaN	115	116	111	30	35	20	38	49	45	NaN	NaN	183	170	58	88	107	41	54	46	243	214	205	38	29	40	122	141	88	65	96	72	56	60	26	25	31	12
104	NaN	NaN	NaN	122	117	104	26	34	20	36	46	46	NaN	NaN	162	181	65	88	113	42	52	51	247	201	214	34	29	31	117	136	90	63	89	76	47	52	25	25	29	12
104.17	NaN	NaN	NaN	114	124	108	30	33	21	38	41	55	NaN	NaN	174	174	60	85	108	44	50	52	248	208	214	42	31	37	129	137	92	63	93	70	56	62	33	27	32	19
104.33	NaN	NaN	NaN	121	113	123	24	33	21	37	45	40	NaN	NaN	164	166	63	81	117	48	50	55	250	193	214	36	28	37	120	144	88	60	99	68	52	55	28	23	34	20
104.5	NaN	NaN	NaN	113	114	111	33	36	22	38	46	40	NaN	NaN	170	178	64	79	109	45	50	56	238	201	203	39	21	39	126	137	90	63	93	67	56	57	24	24	28	13
104.67	NaN	NaN	NaN	119	114	115	29	35	20	36	45	44	NaN	NaN	171	162	72	71	113	45	57	55	235	196	214	35	28	30	121	142	91	61	92	69	49	59	25	24	26	14
104.83	NaN	NaN	NaN	117	116	113	34	35	21	38	47	49	NaN	NaN	176	182	66	71	112	44	55	48	234	189	214	33	28	34	122	142	83	60	88	65	52	54	26	26	26	12
105	NaN	NaN	NaN	110	132	113	35	42	21	35	50	43	NaN	NaN	178	189	65	74	106	42	57	56	232	194	213	45	28	35	121	146	82	70	90	70	53	55	31	22	29	18
105.17	NaN	NaN	NaN	118	119	117	29	35	25	33	48	48	NaN	NaN	177	178	70	75	104	50	51	54	245	208	214	29	23	36	119	133	86	62	89	69	59	49	28	23	29	14
105.33	NaN	NaN	NaN	117	102	111	29	34	26	31	42	36	NaN	NaN	179	178	70	79	106	42	52	54	237	194	211	33	28	41	122	131	86	62	85	68	51	49	29	23	30	15
105.5	NaN	NaN	NaN	117	107	106	36	37	21	37	44	44	NaN	NaN	169	185	63	80	108	53	59	50	241	202	204	38	23	29	125	141	85	59	90	66	58	47	29	23	36	19
105.67	NaN	NaN	NaN	123	113	112	22	36	27	38	50	48	NaN	NaN	164	180	65	87	108	47	51	51	233	210	189	40	28	32	121	143	89	63	91	69	59	49	23	21	34	24
105.83	NaN	NaN	NaN	122	113	120	27	40	25	32	44	43	NaN	NaN	179	182	54	84	106	45	57	50	243	214	198	35	28	40	115	142	90	66	87	66	51	44	21	28	24	13
106	NaN	NaN	NaN	116	118	120	31	41	26	37	39	43	NaN	NaN	175	188	56	83	103	46	52	56	235	209	195	38	26	35	114	139	80	61	90	65	61	49	24	22	24	16
106.17	NaN	NaN	NaN	124	121	122	24	40	22	39	46	43	NaN	NaN	171	190	61	82	105	52	55	57	249	208	200	38	34	32	125	140	87	66	89	68	57	47	28	19	31	16
106.33	NaN	NaN	NaN	121	113	115	24	36	20	34	44	45	NaN	NaN	174	183	63	80	103	44	55	60	237	224	215	33	27	28	112	149	85	60	89	66	58	44	20	28	23	16
106.5	NaN	NaN	NaN	120	118	119	22	30	23	39	41	46	NaN	NaN	179	177	63	84	101	47	57	52	243	214	206	32	28	32	122	142	88	63	86	69	51	40	22	23	28	12
106.67	NaN	NaN	NaN	119	128	118	26	40	20	33	44	50	NaN	NaN	178	179	65	83	100	44	57	53	236	220	210	30	28	31	114	149	92	59	86	72	52	47	24	25	28	15
106.83	NaN	NaN	NaN	124	115	120	23	33	22	31	44	42	NaN	NaN	163	183	58	81	97	43	47	48	242	212	207	34	33	31	117	148	83	65	87	69	54	41	23	23	29	14
107	NaN	NaN	NaN	128	122	128	29	37	17	36	44	44	NaN	NaN	166	187	62	75	101	50	55	56	237	214	210	41	27	34	114	142	88	65	84	69	45	47	26	28	32	15
107.17	NaN	NaN	NaN	116	117	117	30	31	26	40	54	47	NaN	NaN	165	189	65	74	109	47	51	52	238	210	210	35	26	29	123	145	86	69	91	69	53	48	26	33	30	11
107.33	NaN	NaN	NaN	117	122	129	24	41	24	33	40	39	NaN	NaN	167	187	63	83	103	48	48	52	242	214	214	31	31	31	112	149	82	66	84	65	55	42	29	34	37	16
107.5	NaN	NaN	NaN	114	112	113	26	32	17	34	42	50	NaN	NaN	165	186	56	73	99	49	56	50	233	220	195	41	33	29	124	147	86	61	87	70	51	49	17	28	37	13
107.67	NaN	NaN	NaN	125	119	116	28	37	19	38	44	42	NaN	NaN	172	196	55	77	104	48	51	49	221	207	190	29	27	32	118	145	88	69	87	70	57	47	21	24	34	14
107.83	NaN	NaN	NaN	120	129	119	30	35	22	35	42	44	NaN	NaN	161	179	61	78	109	48	54	47	223	208	192	36	27	28	115	149	87	65	92	69	55	41	19	32	38	18
108	NaN	NaN	NaN	114	128	120	29	34	20	34	45	41	NaN	NaN	161	189	59	84	100	52	58	51	217	221	197	36	24	28	114	147	83	63	81	66	55	39	17	28	31	18
108.17	NaN	NaN	NaN	121	112	119	23	35	21	36	42	44	NaN	NaN	167	177	54	92	97	50	55	55	227	207	184	38	33	28	112	139	77	60	90	68	59	36	19	31	31	20
108.33	NaN	NaN	NaN	127	121	121	25	33	16	37	48	45	NaN	NaN	164	181	57	84	99	48	51	56	239	211	183	42	30	30	118	141	88	65	84	68	60	40	17	29	33	17
108.5	NaN	NaN	NaN	119	118	115	26	33	22	34	47	52	NaN	NaN	169	173	56	85	97	49	53	54	236	204	186	34	30	27	121	140	82	61	83	70	61	45	14	23	35	14
108.67	NaN	NaN	NaN	119	126	123	21	38	24	35	50	46	NaN	NaN	163	178	52	79	94	52	53	48	246	192	192	33	25	24	120	139	94	61	88	69	58	41	23	30	38	13
108.83	NaN	NaN	NaN	120	110	111	21	34	23	37	46	41	NaN	NaN	172	159	51	84	104	48	55	46	232	202	186	38	28	30	118	139	85	62	84	67	55	41	20	27	38	18
109	NaN	NaN	NaN	117	121	117	24	33	18	34	48	45	NaN	NaN	145	180	67	85	100	47	58	56	230	201	197	31	24	31	115	132	85	64	87	66	56	44	21	25	36	17
109.17	NaN	NaN	NaN	112	114	114	30	27	25	38	47	47	NaN	NaN	174	188	55	74	99	47	60	49	226	200	194	33	29	24	112	141	88	65	84	70	55	53	21	27	35	17
109.33	NaN	NaN	NaN	128	110	115	31	30	20	36	46	46	NaN	NaN	159	182	59	78	106	48	61	49	230	208	179	35	31	24	119	131	85	62	83	69	60	40	24	35	39	15
109.5	NaN	NaN	NaN	117	105	107	32	29	23	33	47	47	NaN	NaN	169	177	61	81	98	40	61	49	236	213	201	34	30	30	113	141	84	61	82	70	60	52	18	30	37	12
109.67	NaN	NaN	NaN	113	106	116	27	30	19	36	45	46	NaN	NaN	167	183	58	85	88	49	59	47	243	223	191	34	27	27	115	131	94	62	86	63	57	50	20	30	36	18
109.83	NaN	NaN	NaN	120	115	104	20	34	22	33	42	46	NaN	NaN	167	184	56	71	97	50	50	49	235	229	206	27	31	24	116	141	86	66	86	63	54	44	26	27	32	17
110	NaN	NaN	NaN	116	106	119	22	31	21	36	51	51	NaN	NaN	167	190	51	73	92	50	54	61	235	219	194	37	31	23	117	144	88	67	80	67	60	40	21	35	36	19
110.17	NaN	NaN	NaN	110	107	114	26	29	24	34	46	51	NaN	NaN	162	190	60	72	97	48	54	54	221	220	201	36	32	27	108	139	88	64	85	68	58	45	27	24	30	15
110.33	NaN	NaN	NaN	111	99	101	27	32	27	34	47	45	NaN	NaN	155	177	62	70	100	45	58	50	218	226	191	34	30	23	116	143	94	65	87	60	60	41	23	31	27	14
110.5	NaN	NaN	NaN	121	109	112	27	35	25	37	55	52	NaN	NaN	171	173	53	75	89	48	62	46	222	212	199	35	35	32	108	136	86	64	87	67	60	33	25	29	29	21
110.67	NaN	NaN	NaN	115	103	110	27	40	25	34	47	49	NaN	NaN	163	180	55	71	92	45	54	52	227	208	199	38	34	24	112	138	89	65	82	68	55	58	22	28	32	15
110.83	NaN	NaN	NaN	112	115	101	20	46	23	37	49	44	NaN	NaN	160	174	57	72	95	45	52	43	221	192	210	36	33	27	121	136	86	61	87	67	59	44	21	23	35	15
111	NaN	NaN	NaN	108	118	107	23	40	26	35	49	50	NaN	NaN	153	176	57	65	95	48	53	53	224	179	200	30	33	28	112	133	90	63	89	69	66	53	20	35	29	18
111.17	NaN	NaN	NaN	118	108	108	28	35	25	37	44	43	NaN	NaN	164	179	59	70	101	49	54	49	215	193	195	33	40	28	116	131	90	63	81	66	54	47	23	21	30	15
111.33	NaN	NaN	NaN	113	113	105	23	39	25	38	50	52	NaN	NaN	153	185	60	75	107	49	50	56	221	184	198	40	33	26	109	139	86	62	80	74	60	52	21	31	33	23
111.5	NaN	NaN	NaN	120	114	115	21	34	21	30	38	48	NaN	NaN	165	187	67	74	101	43	55	55	212	178	192	32	35	30	110	133	85	66	79	66	61	52	22	23	29	19
111.67	NaN	NaN	NaN	114	115	110	27	36	27	31	46	45	NaN	NaN	167	185	63	74	103	46	57	48	219	185	188	41	30	33	109	138	86	68	86	66	60	39	23	33	36	21
111.83	NaN	NaN	NaN	113	111	104	28	33	22	33	46	48	NaN	NaN	165	180	69	72	97	45	56	51	217	179	191	44	35	31	105	139	87	63	91	66	66	42	24	27	31	25
112	NaN	NaN	NaN	112	111	104	27	35	23	34	53	46	NaN	NaN	159	181	67	71	91	52	58	49	223	185	193	36	38	31	117	139	93	67	83	72	54	41	26	30	32	18
112.17	NaN	NaN	NaN	111	109	108	30	38	24	33	45	46	NaN	NaN	179	189	66	81	93	41	54	55	210	183	189	36	37	28	112	143	96	64	85	69	61	43	24	34	33	23
112.33	NaN	NaN	NaN	113	104	99	24	33	25	31	55	43	NaN	NaN	168	177	61	78	98	42	57	52	210	175	185	41	35	28	112	140	89	67	82	69	58	45	22	31	27	28
112.5	NaN	NaN	NaN	122	110	103	26	36	21	36	48	43	NaN	NaN	161	186	70	77	94	43	55	55	218	180	187	39	39	26	118	139	91	62	83	64	46	39	28	32	32	22
112.67	NaN	NaN	NaN	127	110	112	22	41	21	28	43	48	NaN	NaN	170	173	68	76	104	51	51	61	195	184	184	38	36	35	114	135	91	59	86	67	42	40	24	27	25	22
112.83	NaN	NaN	NaN	119	107	115	19	33	24	31	44	57	NaN	NaN	173	177	62	74	99	45	62	51	218	179	186	45	34	32	112	130	88	64	80	65	45	52	25	27	26	20
113	NaN	NaN	NaN	118	109	106	16	28	22	33	44	44	NaN	NaN	169	177	67	68	92	51	59	60	219	187	188	36	37	28	114	136	85	62	85	67	43	52	21	33	38	21
113.17	NaN	NaN	NaN	132	105	112	21	33	21	34	44	51	NaN	NaN	160	190	61	72	98	51	54	55	215	188	182	38	29	28	120	145	92	62	88	70	49	50	22	32	33	19
113.33	NaN	NaN	NaN	120	101	108	25	27	19	30	46	48	NaN	NaN	165	165	59	81	93	53	63	59	223	198	183	43	36	28	108	138	93	60	82	68	50	44	17	31	32	18
113.5	NaN	NaN	NaN	119	112	101	20	31	19	32	50	46	NaN	NaN	172	179	63	69	97	57	53	62	210	193	191	41	25	38	119	140	93	64	78	65	47	44	17	36	34	21
113.67	NaN	NaN	NaN	123	98	101	16	24	20	32	50	46	NaN	NaN	166	189	61	74	103	45	57	59	206	200	184	42	35	31	118	144	83	63	83	71	51	40	24	29	28	25
113.83	NaN	NaN	NaN	118	93	97	19	32	25	33	49	49	NaN	NaN	170	183	60	78	100	50	56	68	204	192	186	38	34	27	112	146	85	61	92	69	57	51	25	28	28	19
114	NaN	NaN	NaN	120	106	104	29	31	20	35	46	47	NaN	NaN	164	177	51	79	104	54	55	60	220	190	193	38	33	36	113	149	89	64	84	68	51	48	32	24	31	18
114.17	NaN	NaN	NaN	120	105	105	21	27	22	32	48	44	NaN	NaN	149	185	56	86	108	47	50	54	226	173	198	42	31	24	110	145	90	64	79	73	44	43	26	27	35	20
114.33	NaN	NaN	NaN	124	96	102	20	32	22	30	44	46	NaN	NaN	163	198	62	82	101	49	54	55	204	176	190	33	34	27	117	137	88	63	81	67	55	43	21	23	34	20
114.5	NaN	NaN	NaN	114	98	98	21	35	20	29	47	48	NaN	NaN	163	176	53	85	101	47	54	54	217	199	202	38	32	32	124	131	87	59	88	65	47	51	20	25	33	18
114.67	NaN	NaN	NaN	113	104	95	26	30	19	34	44	50	NaN	NaN	173	173	57	77	99	46	59	49	204	200	201	39	29	32	121	135	88	68	88	73	43	41	21	24	35	17
114.83	NaN	NaN	NaN	131	96	96	22	32	21	34	51	39	NaN	NaN	159	180	56	79	92	64	61	63	214	205	198	35	31	34	114	138	88	63	86	71	52	54	20	28	40	24
115	NaN	NaN	NaN	123	109	88	22	33	23	34	52	44	NaN	NaN	157	165	57	86	97	52	58	53	197	202	194	38	30	28	122	132	92	60	89	64	47	58	19	25	35	20
115.17	NaN	NaN	NaN	114	102	96	22	32	26	35	50	42	NaN	NaN	158	175	51	89	93	47	59	57	190	202	193	34	39	23	112	132	89	64	83	68	42	49	24	27	35	14
115.33	NaN	NaN	NaN	106	96	87	25	33	22	36	47	46	NaN	NaN	159	182	53	87	90	51	53	56	192	213	192	35	30	25	116	133	96	66	84	70	47	54	22	22	32	14
115.5	NaN	NaN	NaN	120	105	101	26	26	21	36	46	49	NaN	NaN	164	180	61	81	88	50	51	58	195	198	192	36	32	30	117	140	89	63	80	62	47	52	26	22	35	19
115.67	NaN	NaN	NaN	118	107	93	21	24	21	35	51	44	NaN	NaN	152	179	49	89	90	55	55	56	203	206	186	39	26	33	121	142	92	64	80	65	56	48	21	23	41	17
115.83	NaN	NaN	NaN	126	114	94	24	33	22	33	47	48	NaN	NaN	157	181	54	87	98	55	54	47	209	207	188	34	26	24	119	137	82	67	78	70	43	51	21	24	32	16
116	NaN	NaN	NaN	125	104	88	22	28	18	34	43	41	NaN	NaN	137	166	60	83	95	50	52	51	213	204	196	38	31	34	107	142	90	62	81	63	49	48	19	22	36	18
116.17	NaN	NaN	NaN	120	101	90	20	33	22	33	48	44	NaN	NaN	143	177	62	75	95	51	55	47	222	196	194	36	34	29	111	141	90	64	78	70	46	48	22	25	36	19
116.33	NaN	NaN	NaN	129	99	83	19	31	22	36	53	45	NaN	NaN	168	168	65	78	89	55	54	61	209	194	193	30	28	32	127	143	92	62	79	64	47	49	21	24	36	19
116.5	NaN	NaN	NaN	114	109	94	19	27	21	35	47	57	NaN	NaN	148	166	65	80	111	50	59	49	209	207	187	29	31	28	125	145	88	61	84	65	49	45	19	29	45	12
116.67	NaN	NaN	NaN	114	108	91	25	29	23	32	57	45	NaN	NaN	154	169	67	70	105	52	55	54	210	195	199	33	31	37	120	137	90	63	82	65	47	47	22	26	37	16
116.83	NaN	NaN	NaN	121	112	101	18	33	21	39	52	47	NaN	NaN	162	157	60	77	87	50	57	62	223	178	192	38	29	34	122	135	94	62	80	69	41	53	19	24	37	19
117	NaN	NaN	NaN	97	103	97	20	40	28	32	42	46	NaN	NaN	148	172	56	77	91	43	56	54	219	168	205	36	32	25	113	146	86	67	77	75	50	49	23	26	43	19
117.17	NaN	NaN	NaN	113	102	81	22	33	27	37	42	48	NaN	NaN	160	170	57	73	92	54	47	59	221	171	203	31	28	32	114	139	89	63	78	69	48	54	17	26	44	15
117.33	NaN	NaN	NaN	117	98	90	20	30	25	33	52	46	NaN	NaN	149	159	63	74	91	53	55	56	221	173	202	38	25	37	116	140	92	63	78	64	52	48	18	32	34	19
117.5	NaN	NaN	NaN	115	104	89	21	36	26	33	54	47	NaN	NaN	126	161	56	66	89	58	59	53	214	158	189	27	32	31	112	137	86	66	77	63	51	49	19	32	37	15
117.67	NaN	NaN	NaN	106	95	86	24	36	24	34	48	51	NaN	NaN	144	174	62	70	93	54	53	64	213	173	193	34	28	27	110	140	90	64	77	65	56	49	17	34	40	17
117.83	NaN	NaN	NaN	113	99	82	23	35	24	34	53	51	NaN	NaN	153	171	49	75	96	50	53	49	205	169	192	33	30	35	110	135	95	67	74	63	55	51	17	28	39	17
118	NaN	NaN	NaN	122	94	81	24	37	25	37	50	48	NaN	NaN	152	165	53	76	93	53	59	49	197	174	195	30	31	29	114	138	87	65	79	69	51	41	19	33	37	13
118.17	NaN	NaN	NaN	113	89	75	22	36	26	37	50	44	NaN	NaN	147	164	49	81	99	54	61	45	196	174	193	42	33	33	121	130	93	63	77	63	57	41	19	31	35	12
118.33	NaN	NaN	NaN	115	100	83	26	38	24	26	43	52	NaN	NaN	144	161	51	72	98	57	62	51	191	170	198	35	32	31	107	132	90	62	77	70	47	37	12	25	37	17
118.5	NaN	NaN	NaN	115	92	85	16	31	22	34	44	45	NaN	NaN	150	159	52	74	96	50	54	55	202	168	192	32	29	26	113	142	84	65	74	69	51	31	13	28	37	14
118.67	NaN	NaN	NaN	118	93	86	21	33	24	30	52	56	NaN	NaN	139	149	54	75	87	61	59	48	205	177	196	33	41	34	108	135	86	63	78	64	53	34	17	31	33	15
118.83	NaN	NaN	NaN	119	96	73	20	33	24	32	43	47	NaN	NaN	142	145	57	69	87	53	49	55	205	180	188	32	33	25	118	135	88	63	72	65	40	42	15	27	36	20
119	NaN	NaN	NaN	118	95	79	18	33	24	32	46	50	NaN	NaN	142	155	56	73	82	55	58	65	197	169	194	36	33	33	113	139	81	64	70	68	50	38	15	33	36	15
119.17	NaN	NaN	NaN	108	99	75	18	28	23	32	48	48	NaN	NaN	140	148	54	73	90	54	51	54	200	162	187	36	26	31	112	128	87	63	86	69	53	37	17	29	38	16
119.33	NaN	NaN	NaN	115	103	82	23	40	23	27	53	52	NaN	NaN	145	148	49	67	95	55	53	65	204	158	175	30	34	26	114	140	78	63	82	63	52	42	11	32	40	18
119.5	NaN	NaN	NaN	120	100	77	20	30	22	37	48	47	NaN	NaN	137	158	60	69	97	56	53	55	201	161	182	39	33	31	111	134	78	61	76	62	49	33	8	28	36	16
119.67	NaN	NaN	NaN	113	97	79	24	31	20	37	44	54	NaN	NaN	134	153	57	72	91	57	48	59	211	159	175	39	32	30	111	138	90	62	81	66	50	35	14	32	36	19
119.83	NaN	NaN	NaN	119	90	83	18	34	22	32	54	47	NaN	NaN	141	159	57	72	97	50	45	52	205	149	166	30	30	37	112	140	84	64	73	65	53	40	13	34	39	18
120	NaN	NaN	NaN	110	87	80	21	32	21	30	48	45	NaN	NaN	138	160	56	64	103	57	55	50	191	165	189	32	31	26	109	133	88	60	77	66	53	42	12	28	40	14
120.17	NaN	NaN	NaN	115	84	79	18	37	21	32	46	54	NaN	NaN	145	160	59	83	102	52	60	61	200	159	185	30	26	29	113	137	89	67	78	64	57	41	6	35	33	17
120.33	NaN	NaN	NaN	111	92	77	23	37	17	32	61	51	NaN	NaN	130	156	56	65	96	48	52	55	195	163	181	36	29	29	110	133	83	62	76	68	51	43	11	28	27	10
120.5	NaN	NaN	NaN	115	87	79	32	31	20	33	57	48	NaN	NaN	143	156	58	70	108	64	52	48	195	170	170	38	30	28	116	139	85	62	80	64	44	38	14	34	31	14
120.67	NaN	NaN	NaN	111	84	79	18	30	24	33	48	56	NaN	NaN	122	157	57	70	104	65	50	72	179	171	169	28	30	33	114	133	82	65	78	69	45	40	14	37	33	16
120.83	NaN	NaN	NaN	111	96	80	26	36	24	29	54	44	NaN	NaN	137	149	56	73	108	59	46	58	192	158	172	33	35	32	110	129	84	62	83	62	47	40	12	30	29	13
121	NaN	NaN	NaN	108	83	78	22	30	19	36	41	51	NaN	NaN	127	151	55	71	111	50	53	50	202	178	162	32	27	35	119	137	81	60	79	61	47	40	10	38	41	17
121.17	NaN	NaN	NaN	113	81	82	21	28	22	38	49	53	NaN	NaN	144	148	55	75	108	57	63	61	198	166	171	29	26	40	115	132	76	65	74	63	47	42	13	40	37	20
121.33	NaN	NaN	NaN	116	88	76	23	32	21	32	54	50	NaN	NaN	128	144	54	66	118	59	47	50	194	174	162	35	31	35	111	138	81	58	84	64	48	45	9	29	37	17
121.5	NaN	NaN	NaN	108	84	72	24	35	21	45	54	42	NaN	NaN	125	146	54	71	109	46	47	53	189	171	167	32	33	31	113	138	80	62	82	69	50	42	11	33	42	18
121.67	NaN	NaN	NaN	112	90	71	26	30	24	38	56	44	NaN	NaN	134	139	57	71	112	54	49	55	192	172	156	31	30	33	114	137	75	65	82	64	61	41	18	31	37	18
121.83	NaN	NaN	NaN	105	74	67	21	27	22	26	49	47	NaN	NaN	127	141	58	68	109	53	56	52	187	171	164	33	32	31	112	139	85	63	77	66	53	48	18	28	38	15
122	NaN	NaN	NaN	101	85	76	20	29	19	29	49	46	NaN	NaN	127	158	62	70	113	51	50	47	174	184	167	28	29	37	116	135	87	60	79	68	56	44	10	38	45	16
122.17	NaN	NaN	NaN	102	81	72	23	31	19	31	54	48	NaN	NaN	132	140	66	67	106	53	52	58	180	193	168	37	30	26	114	133	80	65	75	68	55	46	10	34	36	15
122.33	NaN	NaN	NaN	111	87	69	20	31	18	32	51	50	NaN	NaN	133	154	57	72	104	51	55	58	164	187	161	36	26	33	107	129	85	60	78	65	58	44	11	31	40	11
122.5	NaN	NaN	NaN	105	84	68	18	34	19	39	55	47	NaN	NaN	134	137	61	80	99	55	52	50	172	186	159	32	29	32	115	136	78	60	74	65	59	43	9	24	46	15
122.67	NaN	NaN	NaN	106	83	69	22	32	18	32	48	41	NaN	NaN	137	147	69	77	98	55	49	50	178	174	162	40	36	37	111	133	83	64	82	67	61	47	7	38	39	15
122.83	NaN	NaN	NaN	116	81	77	21	31	23	36	53	42	NaN	NaN	146	140	52	74	104	55	45	62	181	168	157	37	30	33	118	140	81	62	82	69	61	46	9	37	44	15
123	NaN	NaN	NaN	112	85	73	19	38	18	26	49	48	NaN	NaN	137	146	51	67	114	54	55	67	193	171	162	39	33	34	120	144	86	60	76	70	56	41	9	39	41	9
123.17	NaN	NaN	NaN	109	78	64	21	29	20	36	49	47	NaN	NaN	151	145	55	78	108	59	57	56	186	180	151	34	26	31	118	147	91	61	82	62	49	48	12	34	50	11
123.33	NaN	NaN	NaN	111	85	71	20	28	21	31	49	49	NaN	NaN	134	135	57	72	108	61	54	62	186	182	161	38	35	32	121	141	89	60	80	68	52	37	8	31	39	13
123.5	NaN	NaN	NaN	110	84	73	24	27	16	33	53	46	NaN	NaN	134	146	51	82	116	64	64	54	188	177	152	33	34	30	118	145	87	63	82	60	54	40	7	33	35	12
123.67	NaN	NaN	NaN	112	85	66	18	30	16	36	47	52	NaN	NaN	143	155	52	71	111	56	64	51	175	184	156	38	34	24	115	143	87	62	78	65	57	49	13	32	48	13
123.83	NaN	NaN	NaN	115	85	68	19	28	24	27	55	43	NaN	NaN	145	151	59	66	120	58	60	55	188	178	156	30	29	33	112	145	85	59	81	63	45	55	12	36	45	10
124	NaN	NaN	NaN	116	90	69	20	27	18	32	54	45	NaN	NaN	139	137	56	69	106	60	63	59	190	181	159	43	30	26	117	140	91	61	78	59	52	50	11	33	43	13
124.17	NaN	NaN	NaN	108	84	73	18	37	18	33	50	46	NaN	NaN	134	148	51	71	114	57	61	65	185	167	163	30	33	32	115	142	83	55	79	64	43	47	7	34	44	10
124.33	NaN	NaN	NaN	110	84	73	21	28	16	30	47	46	NaN	NaN	141	139	60	75	115	63	61	56	181	178	171	38	30	29	116	139	84	60	79	64	46	51	8	30	46	12
124.5	NaN	NaN	NaN	101	84	75	19	28	14	37	49	47	NaN	NaN	133	141	60	79	105	52	55	58	178	183	172	34	29	31	111	142	90	59	78	62	39	54	8	35	53	13
124.67	NaN	NaN	NaN	110	83	70	23	24	19	33	48	46	NaN	NaN	137	148	59	78	109	48	58	53	177	183	170	35	27	34	112	138	84	59	74	64	40	55	10	40	38	15
124.83	NaN	NaN	NaN	107	90	70	23	24	16	36	49	45	NaN	NaN	139	144	55	83	105	49	57	59	178	180	173	32	31	24	121	139	86	60	78	63	37	48	12	32	47	18
125	NaN	NaN	NaN	109	88	72	22	28	21	27	51	46	NaN	NaN	138	137	61	74	117	56	61	60	176	169	171	35	30	31	120	137	81	57	78	64	38	44	14	34	44	13
125.17	NaN	NaN	NaN	108	86	67	24	29	19	31	47	44	NaN	NaN	142	136	62	75	110	65	46	55	166	164	171	34	20	28	114	135	79	59	74	63	47	56	14	34	49	11
125.33	NaN	NaN	NaN	103	82	65	21	23	15	29	50	47	NaN	NaN	131	141	58	70	109	48	60	59	173	175	164	34	35	35	117	137	87	60	75	67	41	53	9	30	45	17
125.5	NaN	NaN	NaN	105	89	75	22	26	21	34	55	41	NaN	NaN	146	153	67	80	124	44	55	65	189	187	166	30	28	26	113	137	79	62	75	66	48	47	10	33	40	11
125.67	NaN	NaN	NaN	105	87	66	22	27	18	39	45	47	NaN	NaN	136	140	64	78	117	59	51	54	180	170	158	38	28	28	113	148	75	58	80	66	45	52	12	34	43	13
125.83	NaN	NaN	NaN	102	80	75	24	35	16	33	49	46	NaN	NaN	137	139	60	72	119	59	65	59	182	159	164	35	28	29	116	136	79	58	79	68	39	42	11	36	54	13
126	NaN	NaN	NaN	110	90	81	30	28	15	34	53	45	NaN	NaN	134	144	62	79	126	67	60	61	184	161	163	29	26	31	107	141	80	56	82	66	44	38	9	34	49	13
126.17	NaN	NaN	NaN	109	81	77	21	29	17	39	50	50	NaN	NaN	128	150	66	88	115	60	54	52	168	168	178	36	34	24	111	136	88	58	81	69	40	40	11	34	46	12
126.33	NaN	NaN	NaN	112	90	70	21	29	14	30	54	48	NaN	NaN	138	145	65	82	111	54	59	59	167	174	186	33	30	32	113	137	82	59	77	62	47	35	12	40	47	16
126.5	NaN	NaN	NaN	104	92	74	24	26	19	36	45	49	NaN	NaN	138	135	60	84	103	56	61	52	173	178	170	37	29	35	111	135	80	57	78	62	46	38	16	42	47	13
126.67	NaN	NaN	NaN	89	84	64	24	27	15	37	54	47	NaN	NaN	139	141	60	76	110	62	52	61	176	169	183	37	39	34	108	146	79	59	74	63	43	40	10	40	48	20
126.83	NaN	NaN	NaN	102	84	75	25	30	13	38	43	49	NaN	NaN	142	137	59	76	111	57	51	54	169	163	173	35	28	28	117	145	88	58	80	69	43	37	12	36	52	12
127	NaN	NaN	NaN	99	84	74	26	28	12	35	53	45	NaN	NaN	132	132	55	79	111	58	65	53	175	152	166	36	28	29	114	147	84	61	76	67	43	33	14	42	52	11
127.17	NaN	NaN	NaN	99	84	63	21	33	10	32	53	41	NaN	NaN	139	135	57	83	112	55	58	53	181	160	178	35	29	27	108	149	86	59	76	70	49	31	10	42	45	10
127.33	NaN	NaN	NaN	99	89	65	21	31	17	29	45	44	NaN	NaN	132	129	58	85	110	61	53	51	187	161	184	39	29	30	107	158	80	61	73	64	51	28	16	35	48	9
127.5	NaN	NaN	NaN	87	78	61	21	25	15	36	48	44	NaN	NaN	128	139	61	95	108	60	54	55	172	165	180	36	24	23	113	154	89	62	78	66	49	31	14	42	40	12
127.67	NaN	NaN	NaN	93	79	62	22	33	17	30	54	49	NaN	NaN	136	142	66	84	101	53	50	58	170	166	189	32	29	26	110	145	88	55	77	64	52	28	14	36	46	13
127.83	NaN	NaN	NaN	84	74	60	21	20	12	35	46	46	NaN	NaN	134	138	65	80	108	59	54	61	174	171	182	28	25	34	112	142	89	55	72	62	50	33	10	35	43	13
128	NaN	NaN	NaN	96	85	63	20	27	14	33	48	45	NaN	NaN	136	140	67	89	97	54	50	62	181	160	179	31	28	31	112	142	84	58	81	66	47	30	14	33	50	10
128.17	NaN	NaN	NaN	81	76	67	26	30	14	33	49	50	NaN	NaN	127	129	64	86	103	56	50	55	195	153	168	34	23	27	114	138	80	58	74	63	41	34	13	34	35	10
128.33	NaN	NaN	NaN	97	75	55	22	27	13	34	53	43	NaN	NaN	137	133	70	79	106	54	54	63	186	168	183	31	21	32	113	145	82	58	77	70	45	29	10	29	48	11
128.5	NaN	NaN	NaN	91	76	54	24	28	16	37	56	48	NaN	NaN	141	132	59	87	110	51	56	57	176	162	172	29	21	40	110	148	85	58	78	65	47	35	9	38	50	10
128.67	NaN	NaN	NaN	87	74	58	17	32	18	35	57	47	NaN	NaN	139	125	80	84	118	51	53	54	171	172	174	32	23	28	105	143	83	59	74	68	48	34	8	34	45	17
128.83	NaN	NaN	NaN	89	83	56	28	32	14	30	51	49	NaN	NaN	136	129	65	75	107	55	52	57	161	164	182	37	22	25	111	148	82	56	77	59	46	32	12	42	42	18
129	NaN	NaN	NaN	97	74	53	19	27	17	33	51	45	NaN	NaN	136	136	70	85	111	57	45	55	166	159	165	31	28	36	109	151	82	61	69	63	50	31	9	35	43	16
129.17	NaN	NaN	NaN	90	86	53	26	29	15	36	53	41	NaN	NaN	130	130	68	82	106	49	55	55	172	165	180	32	28	29	112	146	83	56	71	66	55	39	11	30	48	23
129.33	NaN	NaN	NaN	87	75	49	21	33	20	34	53	42	NaN	NaN	134	124	70	88	104	62	47	60	175	171	193	39	28	28	102	138	86	59	76	66	53	36	9	43	55	14
129.5	NaN	NaN	NaN	91	76	59	20	31	17	34	48	42	NaN	NaN	136	123	66	84	100	53	48	62	181	178	178	37	29	26	95	137	91	58	77	68	47	39	7	39	46	15
129.67	NaN	NaN	NaN	86	69	52	27	28	20	41	53	48	NaN	NaN	130	125	71	82	109	56	48	52	166	183	186	33	23	24	105	151	81	63	79	69	45	35	8	40	39	18
129.83	NaN	NaN	NaN	95	72	51	24	26	19	37	49	46	NaN	NaN	128	129	70	88	101	56	50	60	168	185	174	34	26	25	105	149	82	60	73	71	48	35	12	36	54	20
130	NaN	NaN	NaN	88	72	52	28	34	27	37	56	43	NaN	NaN	127	137	77	83	104	57	56	57	170	173	172	28	23	29	105	140	90	55	74	67	42	35	13	31	48	17
130.17	NaN	NaN	NaN	89	69	54	25	26	24	36	52	46	NaN	NaN	117	139	74	90	102	57	44	56	161	180	170	30	26	24	109	142	86	58	70	68	40	39	13	28	43	11
130.33	NaN	NaN	NaN	92	71	50	22	32	21	32	48	47	NaN	NaN	118	122	71	91	108	54	52	58	165	183	183	33	29	29	103	145	87	60	74	67	48	36	17	33	44	12
130.5	NaN	NaN	NaN	85	68	48	22	33	21	36	51	45	NaN	NaN	129	119	70	85	109	54	45	52	173	178	175	23	26	25	106	144	86	58	70	65	46	35	15	28	48	9
130.67	NaN	NaN	NaN	94	72	47	24	32	29	27	55	44	NaN	NaN	125	121	76	94	104	52	53	55	170	184	182	27	29	26	104	142	81	61	74	63	49	34	12	36	47	11
130.83	NaN	NaN	NaN	88	67	51	23	30	23	34	60	47	NaN	NaN	114	118	77	93	108	53	61	53	171	169	169	29	27	25	106	138	84	59	72	71	46	33	8	33	46	12
131	NaN	NaN	NaN	102	75	50	22	31	26	33	59	46	NaN	NaN	123	135	78	88	98	59	47	52	175	162	169	34	25	25	108	143	80	61	72	68	42	36	7	35	40	11
131.17	NaN	NaN	NaN	90	68	48	21	29	22	41	49	41	NaN	NaN	119	113	67	88	95	55	50	53	170	160	175	29	27	30	103	143	87	58	74	68	42	32	10	32	48	13
131.33	NaN	NaN	NaN	98	71	44	24	29	18	32	49	46	NaN	NaN	122	123	72	91	97	51	51	54	173	170	169	32	22	30	111	149	86	58	77	61	40	34	9	33	42	14
131.5	NaN	NaN	NaN	91	68	53	25	32	21	35	58	40	NaN	NaN	126	121	60	86	106	56	51	54	170	162	176	30	24	28	110	139	88	62	80	67	47	35	11	31	43	10
131.67	NaN	NaN	NaN	91	67	54	22	33	20	27	51	42	NaN	NaN	113	131	64	91	108	57	49	56	191	156	164	27	31	28	113	140	89	54	71	65	45	29	11	41	43	15
131.83	NaN	NaN	NaN	90	66	56	21	28	17	31	52	47	NaN	NaN	118	130	67	83	102	48	47	55	185	159	148	34	24	18	109	145	82	58	74	67	44	33	11	35	44	16
132	NaN	NaN	NaN	93	67	49	21	34	23	30	50	49	NaN	NaN	133	121	66	79	99	51	52	51	188	171	155	29	27	23	110	134	78	58	78	67	47	30	7	33	45	18
132.17	NaN	NaN	NaN	87	71	54	23	32	22	31	49	44	NaN	NaN	121	117	70	83	100	52	50	51	180	157	152	27	28	25	109	138	77	63	74	68	44	32	9	33	48	11
132.33	NaN	NaN	NaN	86	71	56	25	29	23	31	49	41	NaN	NaN	123	137	70	83	99	54	45	50	171	150	160	28	25	26	99	138	84	61	77	69	47	37	14	35	46	14
132.5	NaN	NaN	NaN	101	67	51	19	24	22	38	58	48	NaN	NaN	131	125	61	85	89	46	44	49	174	162	158	32	30	29	108	143	82	56	78	70	46	35	10	37	41	14
132.67	NaN	NaN	NaN	87	72	48	26	28	26	32	50	44	NaN	NaN	117	135	65	87	95	53	52	55	175	154	159	40	28	29	106	141	81	58	78	69	47	33	14	39	45	14
132.83	NaN	NaN	NaN	88	63	47	19	28	26	33	45	47	NaN	NaN	116	122	62	89	89	55	47	52	186	160	160	30	26	22	108	147	81	62	75	62	40	33	8	35	48	16
133	NaN	NaN	NaN	88	67	45	20	33	25	32	48	42	NaN	NaN	113	123	66	79	99	45	54	60	167	155	147	26	33	38	112	149	77	62	76	66	42	38	6	34	48	13
133.17	NaN	NaN	NaN	87	79	50	22	29	19	33	51	42	NaN	NaN	119	126	68	82	93	48	44	53	171	158	160	29	22	21	106	144	85	60	74	66	50	33	12	33	46	9
133.33	NaN	NaN	NaN	82	74	50	21	29	25	38	52	51	NaN	NaN	113	126	63	83	92	49	50	56	174	162	157	31	24	32	106	147	83	61	76	65	44	40	13	35	49	14
133.5	NaN	NaN	NaN	83	64	46	21	35	25	37	47	42	NaN	NaN	125	123	57	86	91	54	50	57	174	165	156	36	25	24	109	147	87	61	79	62	40	38	13	31	49	12
133.67	NaN	NaN	NaN	83	63	44	23	33	23	36	50	45	NaN	NaN	115	131	64	80	97	56	44	55	179	163	144	32	27	24	109	140	79	56	69	62	36	42	13	34	47	9
133.83	NaN	NaN	NaN	82	61	46	18	34	28	32	46	39	NaN	NaN	106	122	66	87	86	52	52	55	180	158	163	28	24	21	104	148	86	64	79	70	38	55	12	34	49	16
134	NaN	NaN	NaN	85	69	43	14	29	25	36	52	41	NaN	NaN	112	123	66	80	99	50	47	56	182	155	157	31	26	25	102	145	84	61	80	66	39	46	11	36	48	15
134.17	NaN	NaN	NaN	92	70	45	20	30	21	38	51	40	NaN	NaN	120	124	69	82	91	45	48	64	170	167	167	33	26	28	108	147	77	63	77	62	39	48	9	32	45	17
134.33	NaN	NaN	NaN	89	66	47	18	37	26	33	47	38	NaN	NaN	110	117	73	81	99	54	50	53	166	168	167	31	19	15	99	142	77	64	78	72	48	44	12	39	51	23
134.5	NaN	NaN	NaN	85	63	50	21	29	28	33	46	47	NaN	NaN	106	112	64	82	99	50	45	61	161	168	176	35	23	25	110	148	82	64	74	63	56	41	15	41	56	17
134.67	NaN	NaN	NaN	77	71	43	21	31	24	32	50	43	NaN	NaN	118	117	62	80	100	56	47	60	175	164	154	34	28	34	113	144	82	61	78	73	41	41	9	37	53	19
134.83	NaN	NaN	NaN	84	62	44	19	33	22	38	52	42	NaN	NaN	111	128	61	94	92	53	40	56	171	172	158	33	22	28	108	142	83	58	77	67	40	35	9	35	45	16
135	NaN	NaN	NaN	79	63	44	21	32	24	29	46	43	NaN	NaN	102	119	60	86	97	52	44	56	167	161	152	21	27	29	106	156	81	60	77	61	46	27	18	35	39	16
135.17	NaN	NaN	NaN	79	70	41	22	27	25	38	48	43	NaN	NaN	108	118	56	95	101	49	43	62	167	164	155	33	25	24	110	151	81	61	81	73	44	27	16	36	47	18
135.33	NaN	NaN	NaN	85	60	45	21	32	26	32	52	44	NaN	NaN	112	128	66	86	94	49	42	57	169	169	161	25	28	28	102	143	85	61	79	69	39	36	12	36	43	16
135.5	NaN	NaN	NaN	81	62	44	19	27	21	33	46	51	NaN	NaN	122	118	59	85	89	49	50	56	159	174	148	31	34	30	111	145	88	59	80	67	41	37	10	32	50	16
135.67	NaN	NaN	NaN	68	64	50	23	26	21	33	52	45	NaN	NaN	101	117	60	88	82	54	50	52	153	161	149	24	33	31	103	143	79	60	81	69	45	29	14	35	45	18
135.83	NaN	NaN	NaN	73	68	42	24	26	22	33	45	45	NaN	NaN	100	117	67	90	94	50	46	59	152	165	133	32	26	28	102	140	80	58	80	66	40	28	16	33	41	23
136	NaN	NaN	NaN	72	67	40	23	25	23	34	53	42	NaN	NaN	108	126	67	91	92	56	55	58	153	177	133	28	28	28	107	157	77	63	79	65	45	28	13	36	48	19
136.17	NaN	NaN	NaN	83	63	40	27	29	19	34	48	43	NaN	NaN	116	119	64	97	88	60	42	57	156	171	147	31	24	31	103	144	86	57	79	65	49	35	12	32	32	15
136.33	NaN	NaN	NaN	83	61	44	22	32	21	33	59	48	NaN	NaN	120	121	67	91	95	58	47	64	141	181	144	34	33	31	102	148	83	53	75	71	50	39	10	34	43	16
136.5	NaN	NaN	NaN	83	53	41	24	26	19	33	50	54	NaN	NaN	106	110	70	93	90	56	45	57	147	166	139	30	29	25	102	148	87	64	78	59	45	36	12	32	43	18
136.67	NaN	NaN	NaN	84	66	40	25	32	21	31	48	46	NaN	NaN	109	115	58	97	99	56	47	55	151	156	137	29	21	33	103	144	83	59	81	64	42	37	10	31	42	16
136.83	NaN	NaN	NaN	82	72	36	26	26	17	34	54	45	NaN	NaN	108	124	57	91	89	53	51	52	142	164	143	28	28	28	102	138	81	57	79	65	48	42	11	25	46	23
137	NaN	NaN	NaN	77	70	42	22	33	21	35	53	40	NaN	NaN	109	116	59	91	92	48	39	58	153	153	137	23	29	32	94	139	77	61	80	61	48	42	13	35	49	17
137.17	NaN	NaN	NaN	81	63	41	27	27	21	35	60	47	NaN	NaN	110	121	55	91	86	50	42	55	153	160	145	29	28	26	100	136	72	62	80	62	44	39	13	29	43	18
137.33	NaN	NaN	NaN	80	66	38	21	29	22	33	43	44	NaN	NaN	97	123	56	93	93	60	38	60	155	158	141	28	30	33	107	143	84	61	83	62	45	43	14	32	45	18
137.5	NaN	NaN	NaN	80	70	45	17	31	20	33	57	47	NaN	NaN	117	112	59	94	93	54	45	59	152	154	145	31	26	24	101	143	78	57	85	60	35	34	10	31	43	14
137.67	NaN	NaN	NaN	82	68	41	26	27	23	34	53	45	NaN	NaN	110	111	51	80	92	54	44	59	166	142	146	33	34	34	104	147	85	60	81	59	45	41	10	32	54	12
137.83	NaN	NaN	NaN	77	66	39	22	29	21	41	54	49	NaN	NaN	109	121	55	74	84	55	42	55	162	157	142	34	31	34	98	143	80	64	79	60	38	38	13	29	57	15
138	NaN	NaN	NaN	77	57	46	24	33	22	38	45	42	NaN	NaN	107	110	52	66	99	51	49	57	152	150	133	28	33	34	101	153	83	59	84	68	38	38	15	34	53	14
138.17	NaN	NaN	NaN	77	65	42	17	29	19	32	52	44	NaN	NaN	106	126	56	78	89	53	47	53	163	142	139	32	29	43	102	145	83	57	81	57	37	36	19	35	49	11
138.33	NaN	NaN	NaN	77	71	42	22	33	21	35	49	48	NaN	NaN	108	122	57	86	107	54	53	61	153	140	134	32	28	33	104	164	80	57	75	71	38	39	10	34	42	17
138.5	NaN	NaN	NaN	75	63	44	16	33	24	34	53	48	NaN	NaN	99	120	55	69	101	51	47	56	162	127	145	39	35	34	103	151	81	58	84	61	37	47	10	30	47	18
138.67	NaN	NaN	NaN	88	62	40	20	26	21	38	53	48	NaN	NaN	98	116	58	65	102	51	45	60	170	133	151	33	29	35	98	144	81	62	85	66	38	41	11	33	50	15
138.83	NaN	NaN	NaN	83	62	44	19	31	18	33	48	45	NaN	NaN	97	110	53	66	98	51	43	56	159	132	138	36	27	35	104	153	86	60	82	71	36	37	14	30	42	18
139	NaN	NaN	NaN	79	64	42	23	31	19	33	50	51	NaN	NaN	107	114	54	63	99	56	39	57	158	141	146	28	28	42	110	155	76	56	79	67	47	40	12	36	46	13
139.17	NaN	NaN	NaN	79	67	39	18	30	25	31	50	47	NaN	NaN	93	106	58	70	92	47	43	55	151	144	145	39	29	36	102	144	77	59	85	62	39	41	11	28	53	12
139.33	NaN	NaN	NaN	77	60	38	16	32	19	36	49	48	NaN	NaN	104	116	57	72	93	51	41	64	160	136	134	35	32	37	109	165	85	61	77	65	36	43	12	39	43	14
139.5	NaN	NaN	NaN	74	64	43	19	29	22	35	48	43	NaN	NaN	106	114	56	71	103	52	50	59	154	139	141	28	29	33	108	151	70	58	78	63	40	43	11	33	40	19
139.67	NaN	NaN	NaN	69	72	38	23	31	22	38	49	47	NaN	NaN	102	110	55	76	100	48	48	49	157	146	138	29	28	35	100	150	73	55	82	67	38	37	10	32	49	15
139.83	NaN	NaN	NaN	79	59	34	21	39	22	38	51	48	NaN	NaN	107	108	53	77	108	49	40	54	160	148	144	38	36	36	96	150	77	63	81	67	36	44	10	36	48	16
140	NaN	NaN	NaN	80	66	40	27	32	21	35	54	45	NaN	NaN	94	109	56	77	112	53	44	56	161	147	128	36	32	29	114	145	79	56	82	70	43	33	9	34	38	14
140.17	NaN	NaN	NaN	75	64	41	20	32	25	36	46	49	NaN	NaN	105	112	53	71	110	50	47	58	163	155	136	31	30	35	108	151	88	56	72	61	48	38	13	27	43	15
140.33	NaN	NaN	NaN	86	59	31	23	29	26	40	52	48	NaN	NaN	102	103	55	64	108	52	49	52	162	150	131	32	33	25	108	147	81	57	79	67	45	47	14	37	43	20
140.5	NaN	NaN	NaN	85	62	33	15	28	20	35	52	41	NaN	NaN	102	116	65	68	108	55	44	51	163	152	134	36	30	32	106	153	77	58	78	71	54	49	14	31	44	19
140.67	NaN	NaN	NaN	77	57	43	22	30	22	36	51	46	NaN	NaN	97	106	59	65	104	56	44	56	171	139	147	28	30	35	108	151	84	58	79	69	45	44	11	36	41	12
140.83	NaN	NaN	NaN	77	56	46	19	28	31	35	54	38	NaN	NaN	99	105	54	64	100	51	45	54	169	151	127	33	27	37	106	145	82	56	82	72	48	41	10	36	42	20
141	NaN	NaN	NaN	84	53	40	21	29	22	36	54	47	NaN	NaN	116	119	64	69	104	54	43	57	160	136	128	31	27	39	111	155	90	62	77	66	52	35	9	37	49	15
141.17	NaN	NaN	NaN	78	56	35	19	27	24	35	53	45	NaN	NaN	99	97	62	75	108	46	45	50	151	132	123	30	28	27	106	155	79	62	80	67	44	44	12	41	44	18
141.33	NaN	NaN	NaN	83	58	43	20	31	25	37	54	40	NaN	NaN	108	107	68	75	107	56	52	50	158	138	133	30	25	32	103	154	80	62	81	65	44	41	11	33	51	16
141.5	NaN	NaN	NaN	80	63	37	22	33	26	42	51	45	NaN	NaN	103	105	61	78	109	47	48	56	155	134	135	27	28	30	108	147	78	61	78	60	42	51	14	37	42	20
141.67	NaN	NaN	NaN	77	58	42	18	34	19	41	49	45	NaN	NaN	109	93	77	81	115	48	44	57	149	140	140	33	26	30	97	151	79	58	84	66	45	42	12	31	48	15
141.83	NaN	NaN	NaN	74	67	38	16	39	28	35	50	47	NaN	NaN	98	103	60	74	99	49	38	53	155	143	142	33	29	35	107	155	82	63	82	72	36	46	9	29	47	16
142	NaN	NaN	NaN	80	61	41	19	33	25	32	58	48	NaN	NaN	109	100	65	81	111	46	49	54	145	136	138	25	26	40	110	165	79	61	80	67	43	42	10	31	48	15
142.17	NaN	NaN	NaN	84	60	36	17	35	21	37	57	43	NaN	NaN	99	104	70	80	110	49	45	49	146	155	145	29	32	33	93	150	87	55	78	64	43	42	9	30	48	14
142.33	NaN	NaN	NaN	83	68	40	22	36	22	40	59	42	NaN	NaN	93	93	64	73	103	58	45	50	150	144	137	32	26	38	101	151	86	56	78	69	32	44	11	30	49	21
142.5	NaN	NaN	NaN	85	60	46	17	26	23	36	47	50	NaN	NaN	96	92	66	70	107	48	43	66	167	136	148	31	24	39	109	157	88	55	76	66	32	45	10	37	50	16
142.67	NaN	NaN	NaN	80	53	47	20	34	24	42	54	42	NaN	NaN	99	101	71	68	105	48	45	54	161	134	134	32	23	38	105	162	85	59	80	64	34	46	12	36	45	19
142.83	NaN	NaN	NaN	77	56	35	19	27	19	37	49	44	NaN	NaN	103	95	61	71	101	52	41	49	159	139	132	31	27	35	108	152	84	55	82	67	35	44	13	31	48	21
143	NaN	NaN	NaN	76	55	35	19	31	20	37	55	46	NaN	NaN	105	97	67	72	106	41	43	55	160	131	123	28	31	36	108	153	79	56	78	67	39	39	9	30	40	22
143.17	NaN	NaN	NaN	83	66	48	17	28	23	40	58	38	NaN	NaN	96	99	64	68	111	50	40	47	153	136	129	31	27	37	106	145	88	62	78	68	29	35	9	37	42	17
143.33	NaN	NaN	NaN	81	54	34	18	31	16	34	58	42	NaN	NaN	111	93	50	70	96	48	47	53	148	141	120	28	21	36	108	145	80	55	74	62	36	35	10	30	52	24
143.5	NaN	NaN	NaN	79	59	51	18	32	20	33	59	49	NaN	NaN	107	90	62	68	101	55	47	54	150	119	115	32	24	33	108	160	87	57	81	68	29	41	12	32	42	18
143.67	NaN	NaN	NaN	89	54	38	21	31	23	32	53	48	NaN	NaN	108	99	54	62	99	47	44	54	151	133	118	31	23	33	99	153	87	56	73	72	30	34	13	39	40	15
143.83	NaN	NaN	NaN	83	64	45	18	29	19	34	52	45	NaN	NaN	106	98	63	61	106	42	43	58	152	137	125	32	26	39	109	150	81	55	75	65	31	38	9	35	54	16
144	NaN	NaN	NaN	88	66	43	17	33	22	37	55	40	NaN	NaN	105	108	45	71	94	46	49	53	146	147	125	28	26	38	105	153	78	63	79	70	29	32	12	35	44	18
144.17	NaN	NaN	NaN	90	71	45	20	35	24	39	48	43	NaN	NaN	110	100	51	68	93	46	50	51	149	141	129	31	22	29	99	152	80	60	79	65	31	41	12	36	46	17
144.33	NaN	NaN	NaN	83	67	44	17	24	22	41	55	52	NaN	NaN	104	105	59	74	94	43	43	51	150	134	130	28	17	33	109	150	86	60	82	69	33	33	16	33	37	18
144.5	NaN	NaN	NaN	77	64	40	19	34	21	42	59	45	NaN	NaN	107	100	59	63	87	48	46	55	152	130	126	34	22	33	105	155	77	59	77	67	33	41	16	34	44	16
144.67	NaN	NaN	NaN	77	69	40	22	33	26	36	51	46	NaN	NaN	106	101	62	69	98	44	50	51	148	137	130	28	24	24	104	153	79	63	79	72	32	45	17	41	39	14

## Sheet: Live cells, compound set 2
Description: Dynamic changes in live cell count measured from time-lapse live cell microscopy data for COLO858 cell responses to different treatment cnditions: AZ6102, Abemaciclib, NVP-TNKS656, ORY-1001, Palbociclib and SP2509 (or DMSO vehicle), in combination with Vemurafenib plus Trametinib (or DMSO vehicle)
Time (hr)	AZ6102 (1 uM) + DMSO	AZ6102 (1 uM) + DMSO	AZ6102 (1 uM) + DMSO	AZ6102 (1 uM) + Vemurafenib (0.32 uM) + Trametinib (0.032 uM)	AZ6102 (1 uM) + Vemurafenib (0.32 uM) + Trametinib (0.032 uM)	AZ6102 (1 uM) + Vemurafenib (0.32 uM) + Trametinib (0.032 uM)	Abemaciclib (1 uM) + DMSO	Abemaciclib (1 uM) + DMSO	Abemaciclib (1 uM) + DMSO	Abemaciclib (1 uM) + Vemurafenib (0.32 uM) + Trametinib (0.032 uM)	Abemaciclib (1 uM) + Vemurafenib (0.32 uM) + Trametinib (0.032 uM)	Abemaciclib (1 uM) + Vemurafenib (0.32 uM) + Trametinib (0.032 uM)	DMSO + DMSO	DMSO + DMSO	DMSO + Vemurafenib (0.32 uM) + Trametinib (0.032 uM)	DMSO + Vemurafenib (0.32 uM) + Trametinib (0.032 uM)	NVP-TNKS656 (1 uM) + DMSO	NVP-TNKS656 (1 uM) + DMSO	NVP-TNKS656 (1 uM) + DMSO	NVP-TNKS656 (1 uM) + Vemurafenib (0.32 uM) + Trametinib (0.032 uM)	NVP-TNKS656 (1 uM) + Vemurafenib (0.32 uM) + Trametinib (0.032 uM)	NVP-TNKS656 (1 uM) + Vemurafenib (0.32 uM) + Trametinib (0.032 uM)	ORY-1001 (1 uM) + DMSO	ORY-1001 (1 uM) + DMSO	ORY-1001 (1 uM) + DMSO	ORY-1001 (1 uM) + Vemurafenib (0.32 uM) + Trametinib (0.032 uM)	ORY-1001 (1 uM) + Vemurafenib (0.32 uM) + Trametinib (0.032 uM)	ORY-1001 (1 uM) + Vemurafenib (0.32 uM) + Trametinib (0.032 uM)	Palbociclib (1 uM) + DMSO	Palbociclib (1 uM) + DMSO	Palbociclib (1 uM) + DMSO	Palbociclib (1 uM) + Vemurafenib (0.32 uM) + Trametinib (0.032 uM)	Palbociclib (1 uM) + Vemurafenib (0.32 uM) + Trametinib (0.032 uM)	Palbociclib (1 uM) + Vemurafenib (0.32 uM) + Trametinib (0.032 uM)	SP2509 (1 uM) + DMSO	SP2509 (1 uM) + DMSO	SP2509 (1 uM) + DMSO	SP2509 (1 uM) + Vemurafenib (0.32 uM) + Trametinib (0.032 uM)	SP2509 (1 uM) + Vemurafenib (0.32 uM) + Trametinib (0.032 uM)	SP2509 (1 uM) + Vemurafenib (0.32 uM) + Trametinib (0.032 uM)
0.17	131	136	191	148	153	176	133	179	152	126	231	188	342	366	332	323	184	164	148	167	180	154	181	141	149	182	181	144	197	193	175	197	150	137	142	130	177	150	182	166
0.33	130	138	193	148	149	167	134	165	157	124	228	178	333	362	316	317	177	157	142	160	174	150	192	138	153	187	177	146	190	186	173	188	149	146	143	130	175	147	189	171
0.5	129	132	192	145	147	155	139	162	156	128	230	189	339	362	320	310	164	161	147	166	178	162	184	132	154	183	181	144	187	192	169	186	141	148	141	133	171	141	190	165
0.67	124	125	192	146	144	164	136	168	146	130	229	185	352	368	319	316	174	170	152	169	172	149	181	142	156	182	184	140	184	199	166	186	135	147	150	135	179	146	192	166
0.83	128	129	193	150	150	169	137	163	147	118	235	186	344	354	319	319	167	162	151	168	177	157	184	146	155	186	185	146	194	191	167	190	140	144	152	133	175	151	197	160
1	130	128	188	147	152	163	137	158	151	127	231	179	362	357	325	324	165	157	148	161	181	152	177	139	157	184	186	155	200	194	166	193	141	143	151	133	175	146	198	168
1.17	135	129	188	158	157	166	139	161	156	128	229	187	359	353	326	316	183	157	145	156	176	152	177	140	156	189	178	146	202	196	172	188	142	141	144	137	170	153	184	168
1.33	135	128	188	158	166	169	128	158	154	125	224	192	370	360	325	318	170	169	145	165	171	157	179	145	159	184	178	147	203	202	174	197	145	144	157	142	180	152	192	167
1.5	129	124	187	153	157	170	137	152	154	129	225	189	362	356	322	323	172	161	152	171	175	151	184	133	162	188	173	150	187	206	171	185	146	144	149	140	173	158	204	159
1.67	131	130	185	158	165	168	140	156	154	128	228	186	374	351	321	330	174	161	147	169	176	158	187	138	161	196	182	140	197	200	166	182	145	145	149	134	178	159	208	167
1.83	130	139	184	156	165	169	135	157	155	128	235	182	363	348	326	327	174	159	152	176	177	151	192	140	154	186	183	152	186	200	164	201	155	144	152	141	172	156	200	170
2	129	130	189	157	166	166	137	164	155	129	239	183	368	365	318	322	179	164	150	178	179	162	192	144	157	196	188	150	191	214	171	200	145	148	152	134	176	159	203	175
2.17	123	132	187	171	171	164	130	162	159	132	239	180	363	352	320	324	184	168	157	163	183	158	194	145	163	190	186	155	198	204	174	203	150	143	159	143	176	160	202	172
2.33	125	135	181	166	174	168	131	164	154	133	235	184	370	366	308	319	177	167	160	171	177	162	197	139	152	202	187	156	202	212	169	211	155	149	157	144	168	154	198	161
2.5	122	129	173	166	168	162	132	166	162	132	235	185	359	365	303	320	182	168	159	174	175	170	190	135	151	196	177	157	196	207	172	208	158	142	151	144	174	148	201	164
2.67	126	126	186	164	169	169	138	169	157	122	233	188	357	374	318	333	179	168	160	171	175	165	197	143	162	190	187	154	202	212	164	209	160	139	144	136	173	149	200	167
2.83	126	127	175	163	172	172	136	167	162	128	242	187	357	373	315	334	185	173	159	172	179	158	193	140	154	189	187	155	210	214	164	207	158	149	148	135	180	152	202	171
3	125	132	183	171	157	173	137	166	153	127	242	195	360	386	327	334	187	165	152	168	184	165	192	144	159	197	187	157	202	222	162	196	159	148	146	139	181	150	202	168
3.17	121	130	188	161	177	171	135	162	155	132	242	192	358	366	328	340	190	171	158	165	183	166	200	150	162	191	185	164	202	219	171	205	164	150	147	134	182	147	197	170
3.33	125	127	187	160	170	167	134	160	148	136	234	191	366	363	320	340	191	171	164	177	191	165	199	148	158	193	194	165	206	216	168	209	170	152	151	138	188	142	202	162
3.5	124	128	182	161	172	181	133	160	151	135	238	191	363	378	323	340	183	174	159	184	193	164	197	149	165	185	198	163	213	222	156	201	163	149	147	139	184	157	199	169
3.67	128	132	181	166	169	178	133	163	159	135	239	195	366	372	319	341	192	169	167	181	186	165	198	150	160	183	192	163	216	223	163	205	164	152	147	135	183	154	198	173
3.83	132	132	183	159	179	179	130	157	156	137	238	195	375	376	323	339	184	164	169	190	188	170	194	146	162	185	197	164	224	229	174	203	157	152	149	135	184	149	200	169
4	122	129	189	162	177	173	131	161	160	132	238	190	365	384	324	334	184	170	166	188	183	166	191	151	159	200	185	161	202	224	173	205	160	154	147	139	185	147	195	172
4.17	124	126	185	168	176	181	134	162	167	139	245	190	358	376	331	341	182	169	161	186	185	164	190	147	160	199	181	163	210	230	176	211	165	153	153	140	183	146	207	176
4.33	130	127	192	160	181	187	134	168	159	130	236	194	372	373	334	344	190	181	166	178	187	166	195	147	158	195	197	170	216	227	166	213	161	152	157	142	186	145	203	176
4.5	133	124	186	166	180	177	136	168	154	138	231	196	368	367	328	335	181	178	164	189	191	163	202	142	157	193	194	166	212	223	169	220	170	156	155	140	180	161	209	178
4.67	128	125	193	169	178	176	130	169	157	132	236	195	385	384	331	334	196	175	173	190	187	163	199	150	161	199	191	165	212	226	170	206	165	155	152	134	183	155	209	173
4.83	128	124	191	166	174	174	128	171	160	135	244	196	380	383	342	326	202	176	164	195	187	169	200	150	166	194	183	159	203	224	176	205	165	158	151	141	193	159	210	176
5	127	134	205	166	176	175	130	171	165	133	238	197	371	378	343	333	202	176	169	180	185	172	195	149	162	202	199	167	204	231	169	205	166	155	149	138	193	167	206	173
5.17	138	132	197	151	170	179	130	165	161	136	239	198	369	391	336	343	202	168	168	185	192	170	192	151	158	200	193	169	212	227	174	200	171	157	147	138	193	163	213	176
5.33	134	127	205	166	177	177	133	178	159	136	239	202	385	373	338	336	205	174	174	187	184	162	200	145	166	200	198	166	210	223	175	208	167	150	156	138	199	153	210	176
5.5	136	122	197	160	179	176	136	162	151	131	237	196	381	378	334	349	208	179	170	189	194	177	192	150	167	193	194	171	203	218	170	216	173	155	156	142	200	161	212	180
5.67	130	121	199	167	179	182	130	173	155	130	235	198	381	379	347	343	204	176	170	193	186	174	193	154	169	203	196	166	205	226	174	213	166	160	155	140	198	155	208	176
5.83	129	122	200	162	174	176	128	172	158	128	235	196	388	376	340	344	191	178	169	187	189	162	203	142	169	202	197	170	208	222	170	215	164	163	151	138	193	159	210	181
6	131	127	194	164	175	181	128	167	152	131	230	192	375	385	330	341	199	181	175	183	189	182	202	146	169	209	198	168	205	208	177	202	167	161	154	143	192	158	215	183
6.17	137	135	186	164	176	176	130	174	161	127	237	195	366	387	350	342	201	178	180	188	190	183	205	148	169	207	203	166	198	224	176	212	168	165	155	143	189	159	211	178
6.33	136	127	199	167	179	179	127	172	154	129	232	197	381	383	356	345	199	174	182	184	195	172	203	154	166	212	204	172	208	212	180	207	159	158	159	148	194	161	209	180
6.5	135	131	203	163	169	182	129	174	167	127	231	187	392	384	355	337	196	171	176	193	185	175	201	158	168	207	199	170	203	224	174	205	168	162	164	144	192	161	212	175
6.67	125	131	203	168	174	188	130	172	157	124	226	187	391	383	355	342	188	174	180	189	198	177	200	154	159	215	195	172	206	220	177	206	171	160	162	147	199	161	216	181
6.83	138	125	195	164	172	183	129	167	154	128	227	190	379	396	357	348	188	175	183	180	193	185	202	155	162	212	188	175	207	223	181	214	166	161	163	148	191	165	215	176
7	130	128	199	167	174	179	126	180	160	129	227	195	380	386	349	345	192	173	185	175	197	176	208	147	167	212	196	172	220	229	180	208	171	169	163	145	197	167	211	181
7.17	137	128	187	172	171	182	132	168	151	130	228	190	376	376	364	335	195	172	180	172	187	177	217	154	170	205	193	176	214	231	170	199	168	166	161	138	194	171	207	187
7.33	132	133	198	176	174	182	130	165	151	131	222	195	391	396	361	337	194	170	194	182	190	181	201	151	169	206	188	177	209	227	181	206	166	169	169	136	197	163	218	189
7.5	136	127	214	163	174	185	129	166	154	132	221	194	379	381	359	347	189	182	189	192	195	174	208	151	174	196	191	181	215	231	167	212	165	170	163	135	212	171	218	182
7.67	141	132	197	172	172	189	129	168	162	130	234	190	394	373	358	341	200	184	180	185	187	183	217	157	185	202	204	169	218	215	180	215	162	166	162	141	200	175	206	184
7.83	139	138	199	175	177	190	136	163	158	140	234	199	392	384	352	349	192	177	182	190	193	180	207	151	169	197	198	179	212	227	169	215	164	167	164	145	206	177	220	182
8	136	133	207	169	165	191	132	170	158	136	230	198	395	374	361	344	189	169	192	187	194	180	204	156	173	207	200	174	219	230	168	220	170	162	158	140	206	169	221	184
8.17	130	126	201	170	169	191	131	168	152	140	238	197	394	396	362	343	193	183	185	188	205	166	201	150	175	206	201	169	215	230	171	219	169	162	155	138	211	167	208	186
8.33	127	123	191	172	167	183	130	169	155	141	228	197	395	398	354	341	192	184	190	194	197	178	208	151	176	207	197	173	218	227	181	219	168	158	156	145	210	174	216	175
8.5	128	119	196	166	176	183	131	167	150	137	228	192	394	406	357	347	196	185	197	198	194	170	213	150	184	217	206	183	212	242	169	210	173	152	154	141	211	163	227	187
8.67	132	122	200	169	171	184	134	176	150	138	239	195	390	411	353	354	208	179	189	192	205	182	204	154	177	212	197	181	222	238	178	214	177	156	161	143	214	173	218	190
8.83	131	125	192	173	166	186	133	170	159	137	236	197	393	397	361	358	201	180	188	191	200	178	206	145	179	210	205	185	228	226	184	225	173	154	162	142	205	170	210	188
9	136	126	201	171	175	185	129	168	153	139	237	191	392	395	373	356	212	175	190	184	199	189	211	155	185	210	203	182	233	234	177	218	174	152	169	143	205	175	211	193
9.17	135	129	201	167	173	180	132	161	161	135	238	192	389	408	357	361	209	175	183	199	200	182	209	159	178	205	192	184	226	242	180	220	174	157	169	145	202	167	211	187
9.33	130	128	199	169	174	188	133	162	153	130	240	197	397	403	370	347	203	172	182	194	206	192	217	155	187	218	194	184	220	236	176	220	173	158	165	143	210	167	212	189
9.5	142	126	208	175	186	183	130	177	150	133	242	195	401	404	358	354	214	164	191	196	205	193	212	162	184	218	193	174	221	227	182	213	173	153	158	146	206	163	225	191
9.67	135	130	197	161	183	191	135	171	145	130	236	196	388	410	365	356	222	179	186	195	200	188	204	160	175	212	197	187	233	237	177	220	175	154	161	133	213	167	227	179
9.83	137	127	192	159	181	190	138	165	145	137	250	194	397	413	357	363	216	177	190	206	192	196	210	148	186	208	205	185	222	229	180	219	180	161	160	139	201	168	225	192
10	136	122	192	161	183	193	135	163	149	136	247	203	395	408	361	354	221	181	192	198	198	189	212	150	188	211	203	174	235	238	168	208	176	154	167	146	214	168	236	192
10.17	139	126	193	166	185	192	132	169	147	136	249	200	403	424	370	354	218	189	193	205	205	192	221	156	184	213	205	178	237	236	173	217	180	156	166	139	208	159	233	193
10.33	135	122	191	169	180	197	128	164	150	138	240	196	396	417	364	349	218	191	189	209	194	194	219	150	188	210	208	186	227	240	168	209	180	165	166	138	208	165	230	187
10.5	136	122	202	171	180	194	131	168	155	141	238	189	396	424	347	362	221	191	191	203	191	192	222	154	199	214	213	179	236	244	181	221	174	171	166	133	202	167	230	189
10.67	133	126	193	175	176	188	135	174	156	135	245	192	409	419	375	343	215	192	203	201	203	204	222	153	187	207	216	184	242	242	173	221	176	166	159	137	205	170	220	201
10.83	137	128	196	171	184	193	130	175	151	148	247	189	405	421	376	360	230	189	205	213	190	201	231	158	193	219	219	181	227	240	176	231	180	170	164	144	200	176	235	198
11	136	127	184	178	185	193	131	179	149	140	239	201	394	423	377	358	231	192	199	217	200	194	228	150	180	220	220	190	228	252	176	222	189	160	163	136	206	172	235	193
11.17	136	133	190	176	183	192	133	172	153	146	239	200	406	417	387	373	218	198	201	217	210	202	232	155	183	225	221	193	230	250	179	227	180	164	163	128	209	172	235	200
11.33	126	127	191	174	182	195	133	165	155	143	240	190	407	404	382	377	229	186	197	217	203	204	237	152	186	231	229	186	226	257	177	228	176	165	166	135	208	175	229	188
11.5	125	128	194	170	183	199	131	172	151	141	239	194	414	416	391	374	230	184	201	214	205	200	237	158	193	220	227	193	227	243	174	231	176	160	171	134	215	177	233	203
11.67	128	135	191	170	182	195	134	167	140	139	240	188	407	420	373	367	227	199	198	217	202	212	229	163	197	220	219	186	222	255	172	225	174	166	171	142	222	173	241	204
11.83	131	127	189	177	184	194	136	171	147	141	245	197	407	424	386	382	226	201	202	219	196	201	223	162	183	218	220	185	242	247	182	222	182	167	169	142	214	182	240	210
12	134	132	187	175	178	197	132	167	149	144	241	198	403	431	379	367	228	200	207	214	205	209	228	159	181	221	223	186	239	245	181	222	184	166	178	146	215	182	243	209
12.17	137	130	204	179	184	194	143	166	153	144	250	197	410	430	392	371	232	205	203	213	203	212	232	162	186	219	217	194	226	241	181	219	177	169	174	145	211	188	245	193
12.33	131	132	195	181	189	192	131	161	143	137	243	208	429	427	382	372	225	205	203	206	204	211	242	161	183	221	209	195	232	241	187	220	170	165	176	143	221	182	242	201
12.5	136	139	192	176	181	198	135	165	150	131	249	192	419	435	365	372	234	209	207	206	203	216	233	160	178	229	217	199	234	248	185	230	165	171	169	146	223	182	241	195
12.67	130	140	187	181	189	195	138	157	156	135	256	197	413	435	373	362	230	215	203	212	204	212	236	155	178	231	219	190	232	238	179	231	181	174	177	147	212	185	248	202
12.83	131	145	192	175	190	196	134	157	150	135	243	207	425	430	384	374	231	201	208	211	197	211	244	157	175	231	218	195	243	245	181	229	176	171	180	141	209	188	247	197
13	132	144	192	183	185	194	134	164	147	139	247	211	424	442	387	380	229	205	208	210	207	203	231	169	183	232	225	193	232	245	175	226	174	174	179	149	214	188	257	204
13.17	132	148	186	176	191	188	127	164	156	134	245	206	420	444	386	360	228	206	202	213	209	211	244	154	179	220	227	194	224	246	180	224	174	174	171	144	212	187	251	206
13.33	134	145	195	181	180	188	122	169	154	141	255	206	429	431	392	382	243	213	202	208	208	207	240	162	193	221	230	201	228	242	188	227	175	172	169	153	215	189	254	204
13.5	133	139	196	173	175	198	124	173	147	140	247	209	434	440	406	370	236	208	206	211	203	212	229	168	191	215	229	195	236	240	186	222	183	168	172	153	216	191	255	204
13.67	138	146	191	167	174	201	132	172	159	137	247	205	429	455	394	382	236	205	194	220	209	215	248	157	188	231	230	203	238	249	187	226	178	176	179	152	224	191	247	205
13.83	135	139	185	173	183	201	130	168	162	137	247	203	429	458	409	374	232	208	200	217	205	220	233	161	191	229	235	201	240	251	181	228	181	175	173	151	211	182	250	200
14	145	139	188	176	175	197	121	168	156	142	252	197	443	461	392	369	244	213	201	223	210	204	234	166	200	240	233	200	237	248	177	224	180	171	174	148	225	183	257	203
14.17	137	153	184	175	177	202	121	173	151	140	251	205	446	445	397	383	244	209	206	224	215	217	237	170	192	243	241	196	233	247	184	226	181	166	177	154	222	181	245	208
14.33	133	146	190	175	176	204	127	176	149	144	254	205	441	462	396	392	251	210	200	223	216	223	252	169	197	230	240	200	237	245	187	235	185	168	174	153	213	182	244	202
14.5	137	137	197	173	181	204	134	172	154	138	251	213	459	436	401	406	245	214	212	220	222	221	257	176	196	230	241	202	241	254	177	232	188	169	167	156	222	182	239	205
14.67	134	137	191	180	174	209	129	181	160	134	257	212	457	442	401	401	252	209	207	224	216	219	243	173	197	228	236	204	232	246	175	224	177	167	176	149	221	180	242	208
14.83	130	133	188	179	166	204	123	171	158	139	246	208	440	464	399	379	246	222	206	240	221	217	258	176	194	238	253	212	240	247	176	232	181	172	170	154	222	184	255	205
15	134	130	184	177	172	205	129	179	157	137	249	214	456	470	406	397	246	220	216	232	224	225	247	171	200	239	249	207	242	250	188	235	188	174	173	156	220	183	251	212
15.17	139	130	190	169	170	207	131	181	157	139	256	218	454	449	420	395	244	218	213	228	229	228	257	164	203	235	238	204	248	240	178	223	180	173	174	148	226	193	252	211
15.33	132	140	190	185	171	205	129	186	164	136	260	217	469	462	402	412	246	220	209	232	224	224	242	179	198	226	244	201	252	246	178	224	189	173	176	159	236	188	256	215
15.5	128	131	196	176	169	204	132	186	169	139	262	223	472	460	398	411	245	212	211	232	221	227	259	178	200	222	242	207	241	244	181	227	183	175	170	155	238	196	253	212
15.67	134	133	193	177	164	209	133	186	158	131	261	218	460	469	404	402	246	217	215	238	230	228	251	189	195	239	236	216	241	244	184	237	192	169	181	153	232	185	266	213
15.83	128	137	189	179	177	201	136	188	154	133	257	231	479	473	399	397	236	220	214	242	228	243	258	186	206	239	234	208	246	249	182	229	182	170	175	158	245	185	255	214
16	133	135	193	181	169	203	137	187	150	140	261	222	462	469	399	407	238	217	222	241	229	235	259	180	203	252	238	222	245	249	193	222	190	180	177	155	231	190	258	205
16.17	132	141	188	185	174	202	135	183	152	142	265	222	475	467	407	417	249	220	229	236	235	237	264	182	209	244	251	211	241	251	194	228	191	181	183	146	233	189	266	198
16.33	132	142	184	183	172	204	134	184	154	142	257	226	468	474	410	413	241	223	227	233	242	244	257	176	208	252	251	217	245	254	197	222	186	178	184	149	249	191	264	210
16.5	133	137	193	183	176	205	135	185	162	137	251	221	473	487	412	416	241	222	228	241	240	235	268	181	211	229	247	213	256	260	203	227	186	178	179	156	246	193	265	211
16.67	134	139	188	184	169	203	141	185	157	146	268	224	480	477	415	421	245	224	218	241	238	233	257	182	205	248	241	209	249	258	186	230	189	174	185	149	255	190	260	219
16.83	133	144	195	186	172	203	142	185	159	141	265	213	474	485	434	425	248	225	217	249	238	239	260	180	210	249	249	214	249	254	191	237	193	176	186	163	245	189	260	211
17	144	138	188	184	174	208	137	188	159	143	275	224	475	489	423	436	243	228	224	244	243	248	261	179	219	245	244	215	248	253	184	233	185	175	184	157	250	192	250	210
17.17	137	135	190	187	168	204	139	189	162	145	279	225	479	490	436	434	253	231	236	253	240	244	280	182	208	233	248	211	254	250	186	226	184	182	180	166	243	191	254	210
17.33	141	133	185	179	166	206	150	194	159	141	267	219	491	470	432	441	245	236	232	248	239	248	271	183	218	251	251	217	255	254	183	237	190	178	186	164	242	197	257	217
17.5	133	134	188	183	164	200	137	192	146	151	278	220	494	476	442	444	249	238	228	247	237	250	267	179	218	249	255	229	258	254	189	244	187	182	181	172	248	192	259	216
17.67	134	124	186	183	162	206	150	193	145	150	280	214	493	469	440	435	249	229	235	256	246	245	270	184	215	272	253	223	267	243	187	241	191	187	194	171	250	196	258	211
17.83	140	132	193	180	172	199	142	196	154	156	271	215	503	500	446	428	247	233	227	267	245	248	266	181	213	239	255	235	268	248	185	242	187	184	188	165	256	202	265	210
18	138	128	193	190	182	212	138	197	150	156	275	220	492	488	444	441	258	242	230	260	257	241	273	190	211	246	259	237	257	250	188	251	193	182	190	170	265	194	259	207
18.17	137	143	202	191	176	206	135	199	149	159	272	218	480	480	443	442	257	240	227	267	250	249	261	185	198	263	262	238	274	250	187	250	195	183	189	165	261	195	275	217
18.33	140	126	191	192	178	201	134	199	158	164	273	220	492	509	448	448	260	235	230	261	251	254	257	190	207	263	256	245	260	255	197	253	195	179	193	167	258	194	269	209
18.5	132	132	191	191	183	207	139	203	161	157	266	227	499	496	458	441	264	240	225	261	251	256	270	188	219	261	270	248	259	257	197	255	191	179	196	176	259	199	268	213
18.67	142	130	197	178	177	214	138	202	151	149	277	220	497	485	466	448	259	242	228	265	257	254	267	192	211	253	261	243	256	259	199	256	195	185	191	164	264	200	273	216
18.83	131	133	181	190	178	212	149	208	151	158	282	226	497	495	460	457	266	239	235	262	264	252	280	186	213	257	267	239	256	259	199	249	193	180	196	153	255	195	263	217
19	145	139	193	185	171	211	141	204	156	158	278	221	495	493	456	459	274	233	236	266	247	243	276	195	214	261	270	232	254	265	192	252	191	187	189	171	260	203	266	216
19.17	137	133	189	185	173	205	139	202	155	154	273	227	500	485	475	444	273	239	242	260	251	249	287	194	218	256	268	240	258	264	192	249	191	188	192	170	260	198	271	219
19.33	138	132	189	189	166	212	141	210	157	152	277	222	513	501	477	462	274	235	242	258	261	249	288	200	214	256	264	238	264	259	194	251	197	188	189	182	253	201	274	216
19.5	143	135	187	186	181	210	135	208	158	151	284	233	506	494	488	448	271	233	247	263	258	248	285	196	221	264	260	226	267	273	190	251	195	187	190	174	260	197	272	212
19.67	136	142	189	191	179	209	133	207	164	149	283	228	498	498	491	459	276	235	239	270	259	251	303	190	221	267	274	239	262	268	189	243	194	194	192	178	256	198	263	224
19.83	129	131	197	180	163	207	136	208	162	152	283	230	497	511	490	456	279	238	238	261	258	248	304	194	233	267	282	233	263	272	202	251	192	186	188	173	259	206	269	215
20	133	129	187	181	175	206	145	201	168	152	293	242	500	527	487	468	275	239	236	271	270	244	295	190	221	288	288	240	262	273	197	249	198	189	186	180	261	203	260	219
20.17	131	129	182	173	173	208	133	198	169	160	294	234	509	524	488	468	276	237	234	288	277	242	295	186	223	280	291	239	267	271	205	245	195	186	193	172	262	199	263	209
20.33	139	126	183	181	174	193	140	212	167	160	290	235	516	521	493	460	279	238	237	287	263	244	299	195	232	285	278	248	267	269	206	254	189	185	194	179	262	214	255	216
20.5	137	129	186	183	174	207	151	206	176	157	287	243	500	519	491	463	285	239	247	270	270	252	299	195	230	281	279	236	270	271	208	253	192	192	192	172	262	207	258	215
20.67	145	123	186	184	175	206	137	214	169	162	297	243	505	522	491	458	284	234	243	281	273	258	300	199	226	276	276	246	265	266	203	254	189	191	196	176	265	210	258	212
20.83	145	131	183	174	180	209	155	208	167	158	286	238	511	526	506	465	281	238	238	286	284	256	298	191	232	282	275	244	265	265	203	252	199	190	187	179	269	217	267	213
21	135	128	193	182	187	201	138	206	170	161	291	239	519	525	498	471	288	230	243	282	268	263	292	201	228	286	281	246	268	274	200	249	195	190	196	173	268	209	267	212
21.17	136	133	196	175	174	207	145	219	178	158	287	231	507	528	507	464	292	227	247	280	280	251	303	200	224	286	277	253	261	271	203	246	199	194	202	173	263	215	269	209
21.33	130	123	184	177	176	202	138	204	169	155	293	238	512	527	518	480	289	233	244	280	275	261	302	200	230	291	283	252	269	274	197	242	202	189	193	172	258	224	285	215
21.5	145	131	183	178	183	207	134	208	169	163	300	246	513	530	523	487	299	242	245	274	270	257	297	194	228	289	283	250	264	278	198	250	198	193	198	173	267	221	281	221
21.67	143	125	189	173	175	207	142	216	176	166	298	237	500	532	516	491	303	229	246	280	272	266	299	191	235	282	285	256	268	274	203	245	196	195	200	187	271	222	280	223
21.83	136	128	192	169	185	213	140	210	183	157	292	245	499	531	514	496	294	224	245	282	276	262	307	194	246	278	299	259	260	277	205	253	206	196	192	186	268	210	282	228
22	139	127	183	180	183	212	139	215	179	166	295	247	515	538	520	485	306	233	245	284	284	260	295	199	238	284	298	260	272	278	213	253	208	192	202	174	275	212	280	224
22.17	137	127	183	184	187	202	136	204	171	165	294	235	514	551	520	491	295	237	259	289	277	271	294	204	237	292	286	261	270	276	208	254	210	196	197	187	265	219	294	220
22.33	141	123	185	172	173	203	134	208	171	156	300	240	527	534	520	491	287	253	252	285	287	266	291	212	235	284	287	269	265	277	203	254	212	192	199	177	278	226	302	228
22.5	143	122	189	181	181	197	142	212	164	160	295	245	543	534	516	509	295	246	255	291	288	264	298	212	244	279	286	260	264	272	208	250	212	197	189	181	279	219	282	232
22.67	140	119	182	184	184	196	141	212	170	168	298	246	544	523	530	495	300	248	263	284	280	270	284	212	242	277	293	255	269	275	203	256	206	196	196	191	283	227	285	235
22.83	141	116	186	178	182	199	151	213	172	163	298	253	546	523	511	504	297	250	261	284	282	269	284	206	246	279	285	266	272	270	211	256	207	196	195	185	285	225	290	233
23	134	119	185	173	185	206	156	214	180	161	302	241	548	523	525	497	290	259	271	287	299	274	297	211	254	289	286	253	262	267	212	263	207	195	203	181	281	228	292	235
23.17	127	117	184	180	185	209	151	217	182	163	304	238	538	546	519	500	294	255	262	286	292	273	302	214	252	296	296	256	267	269	203	260	206	190	202	177	280	220	294	234
23.33	127	119	184	178	179	206	148	207	175	158	298	248	544	556	526	515	294	252	268	295	287	281	300	214	254	296	299	270	266	274	213	264	214	192	206	180	278	223	289	238
23.5	138	118	187	172	179	202	152	216	179	166	306	249	543	563	534	523	290	250	261	292	294	278	301	212	250	290	298	263	266	281	210	250	211	192	197	185	290	222	302	237
23.67	126	123	185	170	134	206	150	210	171	161	291	240	562	550	532	505	295	249	260	301	271	268	307	202	247	284	310	271	271	283	213	250	197	186	208	179	292	229	241	237
23.83	132	124	186	173	133	207	158	209	180	163	294	240	551	573	533	500	294	254	263	300	279	273	307	202	249	287	304	267	270	271	213	253	200	187	198	176	282	235	240	240
24	135	118	176	174	137	211	163	219	181	164	307	251	549	571	524	509	288	251	269	304	274	280	300	208	252	288	293	275	265	266	218	247	198	182	207	179	282	222	236	228
24.17	123	115	182	177	137	211	149	227	181	165	292	244	558	565	531	499	314	252	268	304	283	282	301	204	242	289	291	270	267	283	216	252	199	182	208	184	288	229	237	235
24.33	127	122	180	169	134	208	159	218	178	171	305	244	547	576	543	498	305	246	275	316	281	288	315	207	251	282	310	270	262	284	215	251	195	179	214	182	285	228	238	238
24.5	132	114	176	176	125	201	150	220	178	162	317	247	552	568	546	505	309	254	268	301	286	296	310	218	260	292	306	268	260	280	210	252	193	182	211	188	286	237	246	236
24.67	124	119	172	176	137	207	154	222	175	170	310	248	555	567	528	516	302	258	282	301	296	301	314	219	269	282	319	277	277	278	218	252	196	187	210	193	288	218	239	247
24.83	129	123	185	176	137	196	150	224	182	173	313	259	579	569	543	515	300	261	284	305	293	296	291	214	253	292	311	271	277	286	212	255	200	185	228	190	288	241	239	246
25	133	123	179	168	135	205	151	223	181	174	306	256	568	568	557	527	307	259	281	308	288	289	316	224	254	292	311	278	270	282	220	259	198	191	213	185	290	229	239	239
25.17	129	125	181	166	131	209	151	219	176	168	309	253	566	577	565	519	332	254	294	309	295	292	301	218	262	284	300	265	265	276	222	241	192	187	212	195	287	235	246	239
25.33	128	126	174	178	136	206	152	212	182	167	300	256	580	591	562	550	320	266	284	310	292	294	311	217	249	302	311	267	266	269	219	256	190	189	213	203	288	220	249	230
25.5	121	127	178	177	129	201	157	227	175	168	315	257	600	601	560	512	328	262	289	304	291	300	317	229	260	305	314	278	270	273	221	246	194	187	215	194	302	238	246	241
25.67	129	122	179	175	139	204	156	224	177	175	305	252	580	586	568	512	325	262	282	306	293	294	309	232	270	305	309	274	273	261	223	253	195	187	221	196	289	233	249	240
25.83	127	125	179	178	131	203	156	215	175	169	302	247	587	611	562	534	316	260	294	313	289	307	315	232	276	317	296	273	271	283	231	253	198	187	216	198	292	237	260	252
26	128	125	182	168	126	211	155	219	180	180	307	242	587	605	557	532	323	265	288	317	292	300	320	223	266	302	310	277	270	277	219	250	196	187	219	198	288	243	251	236
26.17	127	126	173	178	120	207	161	220	176	177	293	257	578	594	558	510	323	270	292	311	291	300	322	229	267	307	296	278	272	271	225	256	190	184	218	198	280	240	248	247
26.33	122	129	176	170	132	203	154	219	170	177	305	253	592	617	573	515	317	260	297	323	292	307	313	237	272	314	309	273	278	269	223	258	192	182	220	200	288	236	245	239
26.5	128	122	177	164	125	206	161	224	174	181	306	256	617	618	566	521	332	270	291	304	290	307	320	235	270	301	303	277	272	278	221	250	189	177	218	208	297	242	246	242
26.67	119	126	167	159	125	202	158	214	170	183	303	253	614	631	580	520	332	267	299	309	304	301	318	227	255	313	298	282	267	271	221	250	191	187	218	205	295	232	250	238
26.83	118	126	175	157	119	204	158	215	175	185	307	255	616	621	579	523	339	273	287	308	314	310	322	239	265	315	296	285	275	278	229	252	197	185	229	208	295	244	258	235
27	117	128	161	169	120	198	148	216	169	184	303	264	612	636	577	523	331	263	290	310	305	299	317	236	268	319	305	296	275	279	221	248	194	179	224	208	295	243	254	241
27.17	123	116	174	166	116	203	154	213	185	181	299	254	624	623	581	533	327	261	288	309	305	298	329	234	263	306	305	284	280	277	221	244	192	182	224	210	301	247	252	238
27.33	117	119	172	157	117	194	155	218	185	184	302	262	592	632	566	545	342	261	286	315	306	305	336	241	276	303	296	299	280	269	231	242	199	181	227	198	301	240	262	240
27.5	117	127	164	152	114	196	164	223	184	178	305	257	598	648	577	544	336	268	289	317	312	300	332	238	274	304	308	294	279	274	233	235	196	182	228	205	311	243	255	241
27.67	110	122	163	153	114	194	159	217	177	176	309	261	610	644	572	535	336	262	290	311	309	304	345	242	273	313	306	293	280	265	229	234	193	188	225	201	301	249	265	245
27.83	119	130	175	152	117	204	155	217	181	178	315	263	619	635	572	537	334	273	292	320	313	308	345	236	272	314	306	283	279	270	236	232	198	182	231	208	308	250	266	249
28	120	125	169	157	116	186	160	217	191	181	311	259	617	641	581	553	337	270	298	319	315	306	329	242	265	327	301	282	278	271	228	227	192	182	229	207	306	254	277	250
28.17	110	123	178	156	107	193	159	216	185	173	316	257	627	652	595	538	325	268	288	326	322	312	337	245	266	324	306	281	281	283	231	236	200	185	234	206	305	261	270	255
28.33	113	109	174	152	116	183	149	219	181	181	305	256	608	653	579	535	328	268	299	322	305	315	328	235	265	315	316	304	276	287	226	242	202	181	224	198	300	251	271	249
28.5	103	120	170	150	114	182	157	220	192	179	299	254	627	648	601	544	323	272	300	327	318	306	335	243	275	326	312	288	272	282	227	233	198	181	239	201	310	253	275	254
28.67	117	124	163	149	113	182	156	222	188	180	308	259	622	643	579	544	331	276	311	324	308	320	336	251	284	315	310	302	274	278	223	235	205	183	234	195	310	249	269	248
28.83	116	118	173	148	113	175	153	225	199	176	318	251	622	638	586	536	329	271	297	330	313	316	342	251	288	318	316	300	282	282	232	249	205	179	227	209	303	256	275	240
29	117	120	172	139	114	176	156	225	197	176	318	254	618	648	602	561	334	279	300	332	315	311	340	245	284	317	319	303	280	283	226	242	194	179	239	202	319	258	283	244
29.17	114	119	168	140	112	187	152	223	191	175	316	249	629	645	603	558	339	273	304	335	318	320	342	259	279	329	315	301	277	282	233	242	200	186	236	205	309	253	283	244
29.33	119	120	172	142	112	184	160	215	189	170	317	255	636	645	608	566	339	275	303	328	317	313	343	258	273	326	312	309	269	275	235	239	196	186	239	202	308	261	282	251
29.5	113	117	167	149	111	177	157	219	197	175	323	250	632	646	605	559	341	277	304	348	311	315	346	260	284	320	310	308	274	287	227	246	199	187	230	200	304	261	288	255
29.67	115	118	169	144	119	185	160	227	182	181	326	251	642	644	592	566	349	288	304	341	318	319	340	258	282	323	310	297	276	290	234	249	206	178	227	212	322	258	279	250
29.83	112	116	165	133	115	192	170	235	191	183	307	244	637	654	610	571	342	284	324	351	317	311	344	262	282	326	314	299	270	287	235	242	205	178	233	209	308	268	277	259
30	103	118	171	140	116	180	160	217	195	186	313	250	648	654	609	563	342	288	313	342	315	319	351	267	279	333	311	309	269	284	246	235	203	180	241	208	323	262	276	253
30.17	112	120	166	138	110	178	166	221	188	187	327	251	642	649	612	561	337	283	306	352	309	316	344	259	285	328	317	305	273	294	242	248	201	186	242	211	309	268	274	258
30.33	113	121	159	139	105	172	169	232	195	192	315	261	657	647	606	553	349	287	311	357	310	321	342	255	284	335	323	309	282	283	245	247	204	184	237	202	312	268	280	256
30.5	119	116	159	140	112	174	169	221	184	192	322	257	650	665	605	571	359	291	325	351	313	313	344	255	284	346	329	303	270	288	245	252	199	185	242	198	318	262	276	251
30.67	115	111	165	136	105	176	171	222	197	182	321	258	646	648	611	570	350	289	307	360	315	323	347	260	293	335	324	302	277	291	238	243	205	185	242	207	299	268	266	254
30.83	111	116	160	139	105	183	165	225	193	190	327	251	637	655	622	557	360	282	313	359	317	319	348	257	285	345	324	298	276	289	238	250	195	184	237	203	308	266	281	258
31	115	114	166	135	110	172	165	236	199	190	328	257	634	659	628	562	362	286	312	356	317	319	358	264	292	347	319	301	276	287	241	246	197	182	239	210	306	271	273	257
31.17	109	112	160	136	106	174	164	229	194	198	332	255	634	671	627	572	356	283	298	359	327	325	360	261	285	342	313	307	277	290	236	239	194	184	240	213	304	268	277	248
31.33	104	109	160	143	101	186	154	228	193	191	339	252	644	664	619	559	371	291	308	350	335	329	359	262	284	347	324	309	274	292	245	240	195	185	240	202	309	274	290	255
31.5	109	106	166	142	108	183	164	228	197	189	333	256	645	672	639	574	368	295	312	361	322	318	364	262	285	346	325	308	276	282	243	250	199	181	240	201	312	268	288	254
31.67	106	102	157	139	105	172	154	224	191	185	328	248	645	667	631	573	367	293	314	353	321	327	365	264	295	352	334	312	273	297	246	247	202	186	239	216	317	277	289	250
31.83	104	105	156	131	101	175	157	223	199	190	335	256	654	662	623	586	379	291	311	360	321	328	359	254	289	346	325	307	281	298	244	244	194	182	246	209	321	277	296	254
32	110	100	161	130	108	180	171	230	208	191	327	258	638	667	623	579	371	293	321	349	327	328	374	258	286	347	327	321	285	299	245	243	202	184	239	207	308	268	292	262
32.17	109	105	156	121	106	175	163	228	197	193	334	265	654	663	627	590	370	280	324	349	319	334	358	268	298	346	334	310	277	290	244	246	200	180	240	210	309	253	297	262
32.33	108	102	156	129	93	176	166	226	190	190	341	256	653	657	619	585	377	291	320	365	325	325	369	260	296	344	329	317	274	296	248	245	196	182	248	208	315	257	282	258
32.5	104	106	160	127	99	174	158	230	200	192	321	260	647	661	629	602	385	285	334	364	331	320	367	266	307	347	344	315	274	283	240	259	204	186	248	210	313	265	288	261
32.67	105	110	162	122	101	165	155	230	197	191	334	261	659	674	635	601	371	296	321	373	334	328	366	271	300	348	326	331	279	288	241	255	197	181	245	215	324	255	296	251
32.83	108	98	161	125	92	165	156	228	197	193	348	255	652	689	618	599	369	284	331	358	329	332	361	262	295	337	337	316	277	299	244	261	202	180	258	209	331	268	278	259
33	104	91	151	132	95	164	157	232	201	195	334	262	624	669	618	600	372	289	333	367	335	338	361	256	302	347	334	327	272	293	239	253	203	181	247	214	336	260	283	258
33.17	103	96	154	126	94	168	156	234	204	199	335	257	645	676	636	595	378	291	327	365	334	332	358	274	311	355	334	332	267	289	239	252	199	188	262	215	330	255	289	259
33.33	104	97	149	119	94	168	148	232	209	189	340	265	659	679	627	605	391	290	323	368	340	328	374	270	314	355	322	335	273	288	238	258	204	190	260	213	324	262	286	264
33.5	105	90	149	127	93	162	155	236	205	195	351	265	656	680	638	597	382	284	330	370	332	336	372	273	320	351	335	344	269	290	240	256	203	184	248	215	323	268	282	272
33.67	108	88	152	113	97	164	158	234	207	198	344	261	665	700	643	599	387	281	325	375	344	333	374	271	312	375	342	329	270	294	241	260	196	191	253	203	326	260	288	264
33.83	100	92	154	121	96	170	159	232	208	203	332	267	660	702	656	617	402	297	323	366	341	337	373	285	321	355	335	332	269	291	243	260	205	189	252	210	332	271	286	260
34	107	83	151	121	92	167	158	238	201	188	355	269	662	701	642	617	385	295	327	366	337	345	383	267	312	364	334	334	275	294	242	256	200	184	258	216	334	277	284	273
34.17	100	90	147	130	100	163	158	250	214	189	348	268	663	692	662	612	397	293	329	362	345	340	386	270	321	356	340	333	270	289	237	259	212	189	260	216	341	277	289	276
34.33	99	81	144	127	92	166	156	241	211	193	362	272	662	685	651	618	407	290	324	361	337	342	361	265	324	360	346	324	267	292	247	263	205	186	255	211	338	271	298	271
34.5	101	85	147	127	94	165	158	238	203	199	358	275	666	693	663	620	389	290	330	375	341	354	374	271	321	359	334	346	278	295	245	261	204	191	265	213	344	264	297	275
34.67	96	80	132	130	100	158	153	246	205	189	356	270	686	695	675	620	391	290	335	377	357	346	375	276	329	356	353	329	274	284	250	262	208	187	263	223	340	273	290	278
34.83	109	81	142	122	92	162	158	239	199	198	344	263	674	692	651	625	401	298	332	379	352	344	370	281	319	357	337	333	273	294	240	265	205	190	257	216	342	271	292	275
35	99	78	149	120	91	162	157	235	200	196	344	270	683	717	669	611	399	293	329	368	355	341	387	274	320	355	346	332	270	294	236	261	205	188	263	217	342	269	286	275
35.17	96	76	144	122	91	160	156	250	211	198	350	267	690	708	667	624	402	292	333	383	354	344	389	280	328	361	345	341	271	291	249	267	209	193	260	223	345	284	296	275
35.33	91	78	138	115	91	156	157	245	207	197	346	260	681	720	673	619	406	293	339	382	357	353	385	273	331	358	344	344	271	298	244	263	203	188	263	218	346	276	294	276
35.5	93	84	138	111	97	145	161	231	207	193	354	274	708	707	677	625	415	296	332	381	354	359	384	279	328	363	344	351	270	291	240	267	204	188	267	229	351	267	291	273
35.67	92	88	132	120	95	152	158	234	202	198	364	269	698	726	682	632	409	297	332	392	362	355	372	283	335	376	341	356	263	293	247	266	203	190	271	226	346	280	293	275
35.83	96	86	136	122	90	149	157	244	200	204	369	277	695	716	687	642	406	296	333	387	363	358	383	282	334	362	353	353	267	287	241	274	209	188	268	227	342	285	298	271
36	97	84	135	120	89	149	160	242	193	202	350	277	688	723	680	638	408	304	334	385	361	341	374	284	333	370	367	346	262	289	241	268	206	190	277	226	351	292	296	271
36.17	100	87	139	117	95	154	159	242	204	199	357	277	714	729	689	633	414	297	335	396	360	351	379	273	334	376	360	356	264	289	234	270	203	189	284	230	352	288	293	272
36.33	101	85	130	115	92	145	158	242	194	198	363	263	698	713	675	624	404	299	338	393	354	349	384	278	331	388	354	349	271	294	245	267	199	193	277	237	347	273	291	269
36.5	96	83	138	113	89	141	161	234	209	202	353	275	688	723	680	635	407	306	344	383	365	352	377	271	337	374	366	351	269	299	247	265	202	186	278	220	347	289	290	272
36.67	98	86	140	107	90	146	164	241	203	188	359	274	699	740	687	642	401	307	349	389	360	357	372	269	337	389	368	353	269	294	247	271	201	196	286	222	354	289	294	279
36.83	97	83	141	118	94	152	161	244	208	196	360	274	708	744	689	632	418	312	336	395	362	364	393	292	345	395	367	352	269	294	242	269	205	193	280	230	356	289	295	275
37	93	87	136	114	92	157	163	233	215	193	355	282	717	720	689	639	419	307	344	402	369	361	395	289	343	385	385	355	276	295	234	278	205	188	288	225	355	296	298	271
37.17	100	84	133	116	91	143	157	245	213	198	368	269	700	731	702	646	426	308	349	404	369	356	400	285	340	397	370	352	274	295	241	273	203	186	286	229	362	293	293	278
37.33	96	82	137	120	93	153	155	239	218	199	358	271	704	747	705	660	427	316	354	394	370	358	402	292	342	383	371	357	275	299	235	277	205	187	284	233	357	294	301	274
37.5	93	80	140	128	90	146	160	239	206	200	371	278	725	748	714	640	424	304	343	404	376	349	400	280	337	382	375	371	268	293	238	274	204	183	283	231	356	295	297	271
37.67	94	87	146	122	94	151	154	245	203	205	366	274	731	727	704	670	434	317	356	399	379	358	384	285	339	391	372	373	279	292	238	277	206	180	282	228	356	289	297	277
37.83	99	89	145	130	91	143	162	254	210	203	369	272	737	741	694	656	413	314	359	402	375	358	394	284	353	397	376	365	273	298	237	275	200	181	280	232	364	297	295	265
38	94	85	147	119	90	149	159	244	210	202	367	278	712	753	709	666	437	319	360	410	374	365	410	292	346	414	382	363	277	307	235	277	205	185	275	232	367	296	301	277
38.17	94	89	146	125	90	150	154	245	207	200	370	279	725	749	691	665	435	323	356	416	376	385	408	292	360	411	385	364	274	299	231	278	208	186	273	233	364	288	294	276
38.33	91	84	144	130	87	142	162	253	208	202	353	280	701	759	711	663	448	318	357	407	380	366	408	283	341	398	383	375	274	292	234	274	204	183	282	240	382	296	286	283
38.5	92	80	129	125	87	148	155	252	221	205	371	278	716	775	718	654	431	320	356	415	382	372	412	285	360	403	388	365	271	297	234	279	207	185	279	232	362	296	291	272
38.67	92	86	133	120	88	144	158	255	219	202	370	273	710	754	696	683	438	324	358	423	390	384	407	285	347	415	381	354	280	298	232	281	206	182	282	238	367	289	292	274
38.83	93	80	146	117	92	147	160	242	217	203	369	275	718	750	701	679	443	324	369	422	395	372	421	287	349	420	393	383	276	293	239	269	205	182	288	239	371	294	298	271
39	94	81	131	119	89	145	161	243	220	203	362	284	720	762	710	683	447	318	359	422	387	378	414	295	354	410	390	374	275	298	241	266	206	187	290	246	373	303	303	277
39.17	93	86	134	121	82	146	164	248	224	207	376	290	726	773	730	685	435	322	366	429	399	378	413	285	361	409	400	377	276	296	235	275	203	185	286	239	386	298	301	272
39.33	95	92	133	116	91	139	156	248	214	211	367	285	724	752	724	666	438	327	370	421	391	383	422	290	364	423	393	386	285	295	246	273	215	188	288	242	383	299	296	271
39.5	92	83	134	118	86	143	159	251	213	205	368	285	724	761	717	671	446	334	371	432	398	378	415	286	373	428	381	386	276	304	243	273	216	178	297	238	378	309	306	277
39.67	92	96	134	112	84	148	159	251	221	211	374	286	740	755	718	684	440	337	347	425	389	383	428	286	346	431	400	382	279	300	235	276	218	175	298	243	382	295	298	291
39.83	100	81	138	113	83	144	159	256	216	213	368	284	732	775	742	681	438	343	361	424	397	378	423	300	383	430	394	380	286	304	235	273	216	181	287	240	385	299	309	287
40	91	79	137	121	86	143	156	255	211	219	377	287	752	769	727	680	441	337	362	420	394	381	428	297	388	427	393	383	285	299	245	267	217	180	292	244	384	300	302	286
40.17	87	87	126	111	79	137	159	255	221	211	387	287	743	768	731	694	446	332	375	417	402	382	435	295	376	429	406	386	283	304	233	281	211	184	293	243	375	299	306	277
40.33	94	83	134	115	78	135	155	249	221	213	388	289	743	785	741	691	444	332	384	425	405	400	430	294	394	437	403	385	283	299	240	268	210	181	300	246	381	303	307	282
40.5	96	91	133	119	84	134	159	262	215	217	387	301	742	783	716	687	448	345	382	427	404	386	449	303	391	431	415	382	285	300	247	277	212	184	292	239	390	307	305	285
40.67	94	86	131	118	81	138	159	264	211	214	381	286	758	790	736	702	458	349	373	434	407	399	437	298	378	427	419	384	289	298	247	279	223	186	290	241	392	306	305	292
40.83	89	81	133	113	79	142	166	257	212	219	390	302	745	785	726	704	455	330	377	438	409	397	454	298	379	426	422	391	294	307	249	278	221	184	290	245	392	308	302	301
41	95	84	136	118	82	134	172	254	218	214	398	296	747	798	740	706	464	338	373	430	409	400	443	309	391	430	406	399	279	293	246	278	225	182	295	241	388	296	298	293
41.17	99	84	140	116	83	135	169	259	214	213	396	298	745	802	735	692	451	343	371	429	403	404	444	310	397	433	403	397	288	299	251	279	223	184	299	236	393	306	299	300
41.33	93	88	139	123	84	136	166	250	216	222	402	294	755	799	738	701	459	365	375	433	403	397	445	298	400	436	403	394	293	303	243	278	230	185	296	240	392	307	308	295
41.5	98	81	133	113	79	136	166	253	219	211	396	295	747	792	743	695	462	344	375	422	410	388	449	314	394	443	412	396	289	311	248	280	228	193	296	241	393	308	306	293
41.67	95	78	140	116	80	130	178	249	211	217	398	296	769	796	730	702	465	333	377	425	413	393	444	307	395	451	417	407	282	306	244	278	223	185	299	245	382	303	304	290
41.83	97	83	134	105	78	133	177	257	221	223	397	306	776	801	726	692	465	346	382	433	406	410	451	307	388	442	407	403	288	308	239	275	219	184	301	244	408	308	305	293
42	100	85	128	106	78	129	171	261	214	225	391	295	775	795	741	710	478	349	385	442	414	398	465	321	394	437	410	404	287	304	244	278	225	181	300	251	391	315	304	302
42.17	94	84	128	112	94	126	171	256	214	218	390	302	780	804	736	712	478	349	393	435	406	402	456	306	402	439	416	396	288	308	247	282	225	195	304	260	398	312	306	296
42.33	101	90	128	105	91	134	165	262	219	223	409	295	780	804	731	707	466	342	390	439	418	400	471	311	406	443	413	412	289	305	245	281	222	186	306	253	395	311	300	293
42.5	95	83	134	110	86	132	168	268	218	216	409	293	780	808	741	711	476	350	385	436	402	401	459	313	402	447	417	403	293	298	249	280	224	185	303	251	404	316	306	299
42.67	105	87	129	108	80	127	174	261	227	213	404	288	773	810	763	697	469	347	389	439	412	418	463	307	392	436	411	406	285	309	241	275	225	182	300	254	405	311	313	292
42.83	89	90	122	106	86	127	164	256	219	215	399	282	797	795	752	700	466	346	394	433	409	410	461	310	389	443	420	410	295	309	248	273	229	187	309	250	402	316	303	295
43	96	84	131	103	85	124	169	255	219	214	401	283	801	802	750	707	467	350	389	428	412	415	468	312	409	445	416	405	294	303	239	277	228	187	312	258	402	316	302	309
43.17	93	79	125	114	80	123	169	257	222	221	401	282	807	798	741	700	477	357	386	435	413	411	478	305	394	442	420	397	285	312	252	286	236	189	315	250	407	308	303	301
43.33	90	79	127	102	83	128	184	260	216	216	400	278	807	783	751	707	482	356	377	438	409	400	468	311	391	445	431	408	291	313	246	281	232	190	316	257	408	304	301	291
43.5	96	81	124	111	80	129	165	254	222	215	399	279	823	797	755	710	484	352	387	440	420	405	486	304	387	456	411	397	291	310	246	283	231	183	306	253	409	310	309	297
43.67	96	77	120	106	85	122	171	253	222	215	415	287	822	800	758	710	479	352	391	438	421	418	475	302	384	450	414	398	284	312	253	284	231	184	307	257	405	312	304	296
43.83	92	82	118	106	87	119	173	258	229	205	406	292	826	822	752	722	479	357	395	441	418	418	484	306	399	453	421	397	289	315	248	281	232	185	305	260	420	316	300	287
44	86	84	115	103	80	130	178	259	230	214	389	290	846	811	746	714	476	367	384	444	419	409	472	314	400	445	412	398	290	315	243	283	231	181	314	264	415	303	308	301
44.17	91	81	123	108	78	127	175	265	232	211	409	288	821	812	744	713	484	357	392	449	422	418	485	314	411	443	419	396	295	317	251	284	232	184	313	263	407	313	308	294
44.33	93	87	127	103	82	112	177	272	224	213	410	287	827	812	746	725	482	365	386	442	425	418	487	311	409	459	426	401	299	314	242	277	232	186	315	265	416	302	303	296
44.5	97	88	126	107	81	122	180	258	224	217	410	293	822	812	749	716	488	355	405	436	413	409	476	310	407	462	422	391	305	312	242	285	229	183	317	256	419	313	295	294
44.67	87	79	127	109	89	130	183	269	229	221	412	294	836	836	752	717	488	378	396	436	420	425	483	311	409	461	415	394	297	310	245	279	233	181	311	262	417	317	302	285
44.83	90	84	127	105	84	128	183	259	226	219	402	291	850	830	757	708	495	372	400	439	427	409	486	314	398	471	421	399	306	326	241	281	223	178	321	264	429	308	303	285
45	81	86	124	107	82	125	185	276	224	217	407	290	841	844	746	710	499	376	395	430	420	408	485	312	419	448	433	400	298	318	240	278	229	183	328	256	426	310	302	286
45.17	80	83	125	101	79	121	187	271	223	219	398	287	840	824	747	706	500	368	397	429	416	420	485	315	410	457	418	401	299	315	245	280	229	183	313	268	437	310	304	285
45.33	86	79	118	102	84	121	178	264	224	216	412	288	839	831	750	721	500	378	397	432	408	411	491	319	413	451	414	399	297	313	237	279	232	185	318	268	419	314	302	284
45.5	86	84	114	98	87	124	188	271	227	221	403	292	852	834	765	715	509	370	403	438	414	401	487	321	416	461	412	399	299	323	242	283	224	188	320	261	427	326	300	286
45.67	82	82	110	102	87	130	188	262	229	223	406	287	840	828	742	721	518	365	401	430	407	411	490	318	414	459	408	388	296	322	239	283	220	186	321	259	432	315	303	280
45.83	85	80	120	95	88	123	188	262	236	225	399	292	845	843	740	723	510	367	406	434	412	408	488	313	415	460	415	391	298	323	248	288	229	187	317	259	428	317	301	277
46	81	77	117	100	77	120	186	272	235	222	409	289	829	849	742	731	509	366	399	421	410	415	507	316	417	467	416	403	301	322	246	282	225	183	318	261	431	321	303	288
46.17	76	84	111	98	80	126	194	278	232	223	404	291	834	860	741	712	512	378	403	430	408	413	507	317	407	458	418	384	296	329	245	285	227	186	331	274	432	315	305	278
46.33	76	80	114	103	82	122	191	272	235	222	402	280	828	847	739	714	518	369	418	422	403	407	495	313	401	451	415	387	302	320	252	279	233	179	320	269	424	317	309	280
46.5	77	74	113	94	79	116	188	263	235	219	403	286	840	868	743	716	NaN	NaN	NaN	424	404	410	503	303	409	460	414	394	303	320	247	283	234	178	325	267	425	318	293	286
46.67	69	79	113	97	82	121	182	271	240	220	397	289	854	860	760	732	NaN	NaN	NaN	424	399	418	512	306	401	469	416	395	306	323	247	291	232	181	318	268	432	318	308	284
46.83	81	82	116	96	83	124	184	275	233	223	407	290	857	869	757	708	NaN	NaN	NaN	429	398	410	517	314	400	466	419	390	307	317	248	287	235	182	319	273	432	317	290	275
47	76	78	113	92	83	124	184	269	236	223	401	283	861	856	757	735	NaN	NaN	NaN	437	403	402	529	321	395	458	429	387	312	315	243	286	238	182	329	276	436	315	297	285
47.17	74	74	109	93	85	120	180	266	239	226	397	283	867	852	761	725	NaN	NaN	NaN	420	404	408	510	302	410	450	430	393	302	325	252	286	234	183	316	270	434	317	296	274
47.33	75	77	110	86	84	118	186	264	237	224	410	278	870	871	749	718	NaN	NaN	NaN	420	393	417	513	322	411	454	436	379	305	318	252	285	234	184	318	270	429	313	303	283
47.5	75	76	106	92	80	124	187	276	239	215	412	283	864	872	749	738	NaN	NaN	NaN	417	400	420	506	316	423	458	423	383	300	331	247	286	236	175	322	273	433	311	302	276
47.67	67	83	106	97	79	114	195	271	243	219	405	291	876	865	747	725	NaN	NaN	NaN	422	396	408	518	328	428	453	415	376	291	319	246	288	237	181	329	275	444	307	297	276
47.83	69	87	113	98	81	121	193	284	234	227	413	283	871	871	764	711	NaN	NaN	NaN	421	387	400	517	317	421	460	426	377	305	322	250	292	229	183	324	268	433	313	304	281
48	74	74	118	99	77	121	200	271	242	218	398	283	883	869	755	727	NaN	NaN	NaN	418	402	404	519	325	426	460	430	386	305	320	243	284	227	176	323	275	432	303	295	272
48.17	78	84	114	103	74	118	196	287	235	222	407	277	870	885	734	717	NaN	NaN	NaN	427	397	407	506	317	422	455	419	384	305	325	246	286	231	177	329	276	436	310	298	281
48.33	70	83	110	101	80	115	198	286	242	216	406	273	862	877	746	719	NaN	NaN	NaN	413	385	409	511	331	427	461	420	380	306	331	249	290	229	181	323	275	436	315	297	281
48.5	81	83	112	100	71	123	198	282	238	218	404	280	877	897	735	706	NaN	NaN	NaN	418	394	408	520	329	424	466	424	379	311	329	251	278	232	179	327	278	441	311	291	274
48.67	81	78	118	97	78	111	192	269	240	219	398	274	871	886	757	720	NaN	NaN	NaN	412	388	404	514	329	419	459	426	392	308	332	249	279	234	175	323	277	449	315	286	276
48.83	79	83	109	97	78	113	195	285	234	220	401	273	889	897	740	717	NaN	NaN	NaN	421	396	402	524	345	425	441	418	380	307	330	252	277	237	172	334	279	453	314	293	280
49	87	81	112	96	82	113	198	273	238	224	404	280	872	893	746	722	NaN	NaN	NaN	419	387	412	536	336	420	448	429	374	311	325	253	285	229	182	330	276	461	316	300	282
49.17	79	88	114	106	71	120	199	268	245	225	406	275	880	891	741	727	NaN	NaN	NaN	417	395	401	545	340	423	442	423	382	316	331	242	282	238	181	326	277	450	306	292	280
49.33	78	82	109	98	81	118	191	286	246	220	405	277	892	901	748	717	NaN	NaN	NaN	412	385	401	539	336	427	443	423	370	309	334	244	280	234	176	332	278	449	307	295	279
49.5	78	84	111	99	80	121	200	288	240	223	409	273	919	900	732	704	NaN	NaN	NaN	424	384	397	550	340	449	448	426	380	312	328	256	278	235	174	330	277	451	305	295	285
49.67	82	76	117	110	77	112	195	286	238	224	407	283	893	902	751	722	NaN	NaN	NaN	419	390	400	NaN	NaN	NaN	448	419	379	308	330	248	276	235	177	324	291	462	302	294	268
49.83	76	82	116	95	75	119	194	282	239	220	401	278	883	901	727	714	NaN	NaN	NaN	418	396	398	NaN	NaN	NaN	441	412	377	307	331	253	267	232	176	329	282	454	297	295	268
50	81	77	115	106	81	117	193	290	240	220	399	274	909	922	728	706	NaN	NaN	NaN	410	389	391	NaN	NaN	NaN	443	409	380	309	329	249	273	234	176	328	284	456	294	294	276
50.17	72	82	118	95	77	111	191	288	234	223	403	283	903	902	739	701	NaN	NaN	NaN	423	387	382	NaN	NaN	NaN	440	424	374	313	328	262	277	234	166	331	291	460	297	289	274
50.33	69	77	113	103	74	105	192	303	234	221	402	269	907	910	743	700	NaN	NaN	NaN	405	382	392	NaN	NaN	NaN	439	424	373	307	326	245	268	227	175	332	300	464	300	291	276
50.5	73	83	119	102	74	107	203	291	240	213	410	278	899	917	736	715	NaN	NaN	NaN	405	379	390	NaN	NaN	NaN	446	417	365	309	334	255	278	235	171	321	300	476	295	287	273
50.67	72	75	115	94	76	105	194	291	239	220	412	280	916	910	743	699	NaN	NaN	NaN	418	384	388	NaN	NaN	NaN	445	405	384	308	325	257	277	230	180	322	291	471	292	297	275
50.83	74	78	111	98	77	105	194	288	241	221	409	284	910	902	736	711	NaN	NaN	NaN	410	381	392	NaN	NaN	NaN	446	417	379	309	327	242	277	240	179	325	301	477	298	301	282
51	74	83	123	104	79	121	199	283	251	219	404	282	920	912	735	712	NaN	NaN	NaN	400	376	386	NaN	NaN	NaN	442	412	392	314	330	249	270	230	179	328	305	469	296	295	268
51.17	83	81	123	103	79	122	195	286	250	220	408	294	946	934	738	693	NaN	NaN	NaN	413	373	383	NaN	NaN	NaN	443	409	378	314	326	245	279	238	178	324	288	481	290	294	276
51.33	73	81	122	94	80	117	198	281	251	218	399	289	938	937	731	706	NaN	NaN	NaN	409	382	387	NaN	NaN	NaN	451	421	383	318	335	244	280	232	179	327	298	464	293	290	273
51.5	77	78	120	103	89	111	197	293	253	220	402	287	941	946	736	717	NaN	NaN	NaN	409	377	387	NaN	NaN	NaN	446	423	386	319	338	253	276	238	177	323	291	481	291	289	268
51.67	75	76	122	103	86	116	199	297	249	224	412	284	952	942	734	710	NaN	NaN	NaN	409	363	382	NaN	NaN	NaN	440	417	381	313	342	244	277	231	182	319	305	483	294	286	269
51.83	78	75	116	99	76	113	195	297	253	225	405	285	945	955	737	700	NaN	NaN	NaN	408	378	387	NaN	NaN	NaN	434	401	376	312	338	250	277	228	181	323	300	469	302	282	269
52	75	79	127	105	81	111	198	293	248	220	391	282	954	931	742	708	NaN	NaN	NaN	402	372	374	NaN	NaN	NaN	436	402	374	314	339	254	267	234	181	319	296	468	293	288	276
52.17	79	79	116	100	82	106	192	300	249	220	401	290	954	944	717	694	NaN	NaN	NaN	392	365	382	NaN	NaN	NaN	431	424	369	319	337	248	274	231	178	323	299	475	299	289	269
52.33	84	80	113	103	83	107	194	305	252	212	409	280	940	951	728	697	NaN	NaN	NaN	391	376	374	NaN	NaN	NaN	445	410	370	321	330	243	277	223	181	319	295	475	292	297	257
52.5	75	77	118	104	71	109	205	299	244	215	401	280	949	946	736	699	NaN	NaN	NaN	389	382	372	NaN	NaN	NaN	436	417	376	317	338	255	279	228	183	322	301	466	288	292	256
52.67	66	77	118	96	77	111	198	297	241	213	402	271	950	948	727	700	NaN	NaN	NaN	389	382	368	NaN	NaN	NaN	433	405	378	316	349	244	271	224	178	330	303	474	292	282	260
52.83	75	77	115	103	83	115	197	307	242	221	385	284	960	948	727	686	NaN	NaN	NaN	385	366	366	NaN	NaN	NaN	429	401	376	321	338	249	275	228	179	330	305	482	284	291	254
53	76	76	114	95	80	121	200	316	238	218	387	273	939	950	725	705	NaN	NaN	NaN	389	381	368	NaN	NaN	NaN	426	409	369	315	352	250	277	229	179	329	293	479	282	282	269
53.17	77	79	114	102	85	114	201	310	251	218	393	279	953	945	722	697	NaN	NaN	NaN	383	373	366	NaN	NaN	NaN	431	395	368	312	336	250	278	231	179	329	310	491	289	283	256
53.33	72	80	104	98	77	112	196	309	251	218	398	280	944	956	711	689	NaN	NaN	NaN	385	362	371	NaN	NaN	NaN	422	403	373	311	336	248	278	229	176	328	314	485	283	288	258
53.5	75	78	110	101	81	110	191	311	249	216	393	271	955	961	711	687	NaN	NaN	NaN	389	362	373	NaN	NaN	NaN	412	410	369	316	336	256	277	230	172	333	302	488	279	278	260
53.67	79	69	105	98	80	109	193	309	245	218	388	275	954	936	717	684	NaN	NaN	NaN	394	356	373	NaN	NaN	NaN	414	388	373	320	327	251	279	227	183	343	310	485	275	283	251
53.83	75	72	109	101	86	116	193	308	251	222	390	271	976	947	708	682	NaN	NaN	NaN	397	381	371	NaN	NaN	NaN	420	410	373	323	338	253	273	232	179	347	314	488	275	273	257
54	78	81	118	101	80	122	189	318	241	217	383	279	956	954	718	683	NaN	NaN	NaN	408	382	369	NaN	NaN	NaN	411	401	371	326	332	247	280	229	187	348	314	476	273	284	247
54.17	84	70	108	99	92	119	190	304	245	213	401	277	967	973	701	682	NaN	NaN	NaN	400	372	371	NaN	NaN	NaN	411	398	371	328	337	257	285	233	177	354	321	490	283	281	243
54.33	82	83	111	101	77	118	186	305	248	217	392	279	965	976	720	707	NaN	NaN	NaN	398	374	374	NaN	NaN	NaN	399	392	374	328	348	254	277	229	183	341	323	483	289	281	254
54.5	83	75	118	99	78	115	198	310	246	218	398	277	970	969	715	688	NaN	NaN	NaN	386	376	359	NaN	NaN	NaN	404	402	367	317	350	252	269	224	183	346	313	478	284	280	250
54.67	81	81	117	100	73	116	192	314	243	217	390	281	973	976	709	694	NaN	NaN	NaN	382	379	363	NaN	NaN	NaN	404	404	376	335	356	252	269	231	175	343	316	487	284	288	250
54.83	85	81	110	104	77	119	205	301	259	210	388	278	972	961	706	681	NaN	NaN	NaN	386	381	366	NaN	NaN	NaN	400	393	370	327	351	258	274	228	178	347	321	483	284	296	255
55	82	81	116	104	74	112	188	310	253	210	387	269	976	964	710	684	NaN	NaN	NaN	381	374	356	NaN	NaN	NaN	405	407	370	340	359	247	277	226	171	341	332	491	273	276	255
55.17	83	74	116	108	79	110	189	310	253	205	392	281	986	955	710	677	NaN	NaN	NaN	386	371	351	NaN	NaN	NaN	409	380	355	331	354	252	273	222	175	347	315	481	280	279	249
55.33	82	75	110	106	79	108	191	309	258	200	373	270	997	960	700	687	NaN	NaN	NaN	379	373	356	NaN	NaN	NaN	419	388	369	328	356	254	266	219	174	344	319	492	272	283	255
55.5	73	75	102	102	76	118	189	316	249	203	378	265	981	988	715	683	NaN	NaN	NaN	383	369	352	NaN	NaN	NaN	408	382	360	328	353	258	277	221	171	348	317	493	270	275	248
55.67	77	77	116	100	75	112	197	314	253	205	384	272	985	989	707	678	NaN	NaN	NaN	382	374	355	NaN	NaN	NaN	412	381	356	335	348	242	276	222	171	336	325	501	274	276	247
55.83	69	76	105	96	83	116	199	314	257	212	373	265	982	982	711	688	NaN	NaN	NaN	389	361	344	NaN	NaN	NaN	405	380	356	334	350	252	271	222	175	347	324	497	266	282	248
56	76	72	113	99	76	107	199	314	262	209	381	262	974	963	712	664	NaN	NaN	NaN	393	359	346	NaN	NaN	NaN	394	380	368	335	353	253	273	220	174	347	321	498	274	271	252
56.17	78	77	103	95	82	118	191	314	254	204	377	263	975	977	708	682	NaN	NaN	NaN	378	360	335	NaN	NaN	NaN	402	365	349	327	358	247	271	222	164	351	320	483	273	273	253
56.33	83	74	113	105	72	118	198	308	257	208	385	267	979	969	706	676	NaN	NaN	NaN	372	361	339	NaN	NaN	NaN	404	379	337	338	351	255	273	223	172	347	319	478	281	264	255
56.5	70	78	122	91	77	106	201	318	261	219	376	268	986	978	709	684	NaN	NaN	NaN	361	357	356	NaN	NaN	NaN	408	379	355	352	358	255	267	218	170	340	331	484	281	280	244
56.67	75	75	110	94	80	102	200	317	256	207	376	264	1000	991	704	678	NaN	NaN	NaN	378	366	354	NaN	NaN	NaN	408	377	360	336	355	257	267	226	164	348	324	494	282	283	241
56.83	73	73	108	93	77	108	203	325	260	204	381	251	995	983	705	672	NaN	NaN	NaN	372	361	348	NaN	NaN	NaN	406	370	353	342	359	262	262	222	162	350	327	489	269	274	241
57	69	65	107	95	81	102	197	320	259	207	382	260	987	1019	694	685	NaN	NaN	NaN	376	372	348	NaN	NaN	NaN	404	380	337	341	358	253	262	227	172	341	324	492	260	275	246
57.17	72	73	111	97	91	108	197	308	261	207	374	262	1013	1000	696	662	NaN	NaN	NaN	376	372	355	NaN	NaN	NaN	406	383	342	343	371	259	264	225	178	343	326	503	269	275	253
57.33	83	73	117	88	84	109	199	319	257	209	378	262	1009	995	707	676	NaN	NaN	NaN	387	361	336	NaN	NaN	NaN	387	388	343	340	364	255	263	223	170	347	327	508	272	282	250
57.5	77	77	114	98	86	116	208	310	264	201	367	263	1013	994	688	673	NaN	NaN	NaN	379	372	343	NaN	NaN	NaN	410	380	341	351	387	260	256	221	161	358	325	504	267	284	259
57.67	86	68	115	92	86	106	211	312	261	200	379	263	NaN	NaN	690	672	NaN	NaN	NaN	375	360	347	NaN	NaN	NaN	408	384	340	357	372	259	261	218	173	352	322	492	273	283	250
57.83	77	77	125	94	80	109	203	302	253	208	378	256	NaN	NaN	680	665	NaN	NaN	NaN	363	372	338	NaN	NaN	NaN	406	377	352	343	370	246	259	218	168	356	335	507	274	286	257
58	77	74	121	93	92	110	197	302	257	208	381	260	NaN	NaN	686	670	NaN	NaN	NaN	371	372	346	NaN	NaN	NaN	400	382	349	355	376	257	257	214	159	364	336	498	258	288	248
58.17	87	82	116	96	95	111	204	312	252	216	378	260	NaN	NaN	695	681	NaN	NaN	NaN	380	370	349	NaN	NaN	NaN	422	390	345	350	365	257	259	212	170	NaN	NaN	NaN	264	288	248
58.33	93	84	117	93	79	107	200	328	260	207	386	263	NaN	NaN	687	657	NaN	NaN	NaN	375	363	344	NaN	NaN	NaN	411	381	350	349	382	256	260	215	170	NaN	NaN	NaN	271	282	252
58.5	81	82	121	88	86	119	193	326	260	207	371	262	NaN	NaN	688	674	NaN	NaN	NaN	367	368	354	NaN	NaN	NaN	410	382	363	361	368	258	257	208	171	NaN	NaN	NaN	265	284	255
58.67	85	82	127	105	89	106	203	314	268	204	375	265	NaN	NaN	691	664	NaN	NaN	NaN	361	374	330	NaN	NaN	NaN	406	379	356	351	370	259	256	218	162	NaN	NaN	NaN	262	292	252
58.83	88	83	128	100	85	112	199	316	254	205	373	262	NaN	NaN	688	669	NaN	NaN	NaN	372	366	346	NaN	NaN	NaN	407	380	347	345	378	262	254	215	162	NaN	NaN	NaN	266	280	244
59	80	87	115	93	88	108	211	317	258	210	370	247	NaN	NaN	678	684	NaN	NaN	NaN	365	370	338	NaN	NaN	NaN	395	386	339	353	390	260	251	213	162	NaN	NaN	NaN	265	275	249
59.17	83	77	113	93	86	111	196	322	259	202	374	267	NaN	NaN	679	671	NaN	NaN	NaN	360	365	331	NaN	NaN	NaN	405	366	346	364	378	267	261	213	164	NaN	NaN	NaN	262	279	259
59.33	85	83	122	92	74	111	199	310	261	202	377	266	NaN	NaN	687	665	NaN	NaN	NaN	359	358	344	NaN	NaN	NaN	403	377	343	360	371	266	251	214	162	NaN	NaN	NaN	262	272	251
59.5	88	82	113	97	81	112	190	318	256	205	372	257	NaN	NaN	688	669	NaN	NaN	NaN	361	349	340	NaN	NaN	NaN	394	364	338	361	381	262	246	217	165	NaN	NaN	NaN	266	263	249
59.67	75	68	128	98	86	111	195	330	265	207	369	251	NaN	NaN	699	681	NaN	NaN	NaN	356	348	338	NaN	NaN	NaN	399	377	348	352	364	267	249	217	163	NaN	NaN	NaN	256	269	249
59.83	83	81	119	102	82	102	203	321	269	208	359	259	NaN	NaN	681	665	NaN	NaN	NaN	357	355	325	NaN	NaN	NaN	404	372	342	349	378	266	247	214	166	NaN	NaN	NaN	256	284	238
60	78	79	123	102	86	103	192	319	265	206	372	256	NaN	NaN	683	666	NaN	NaN	NaN	353	350	342	NaN	NaN	NaN	385	369	338	353	381	271	250	221	162	NaN	NaN	NaN	264	264	242
60.17	84	87	117	99	85	99	192	323	263	200	358	250	NaN	NaN	682	666	NaN	NaN	NaN	354	350	327	NaN	NaN	NaN	386	374	333	364	375	273	254	213	166	NaN	NaN	NaN	265	274	245
60.33	81	74	118	103	86	99	206	319	263	204	372	258	NaN	NaN	668	666	NaN	NaN	NaN	354	347	317	NaN	NaN	NaN	389	370	331	355	376	264	249	219	168	NaN	NaN	NaN	268	275	242
60.5	85	81	111	101	83	100	186	322	266	206	355	257	NaN	NaN	673	661	NaN	NaN	NaN	341	343	335	NaN	NaN	NaN	389	373	326	354	370	270	250	223	170	NaN	NaN	NaN	274	277	239
60.67	86	80	117	106	88	95	202	331	271	211	354	242	NaN	NaN	673	673	NaN	NaN	NaN	343	333	328	NaN	NaN	NaN	387	373	330	368	377	265	247	213	166	NaN	NaN	NaN	253	275	251
60.83	79	73	121	101	83	100	195	332	276	205	370	248	NaN	NaN	677	678	NaN	NaN	NaN	340	331	334	NaN	NaN	NaN	393	357	334	363	371	269	250	223	167	NaN	NaN	NaN	275	284	244
61	79	79	120	96	84	111	201	329	277	204	361	244	NaN	NaN	665	689	NaN	NaN	NaN	347	337	320	NaN	NaN	NaN	406	369	326	360	375	268	242	219	166	NaN	NaN	NaN	264	270	245
61.17	84	73	116	95	82	99	196	335	274	202	368	250	NaN	NaN	684	679	NaN	NaN	NaN	345	335	323	NaN	NaN	NaN	394	361	331	357	377	264	248	221	175	NaN	NaN	NaN	271	279	246
61.33	86	73	120	99	85	110	209	334	273	197	379	250	NaN	NaN	663	670	NaN	NaN	NaN	347	342	341	NaN	NaN	NaN	387	368	346	356	380	266	247	224	165	NaN	NaN	NaN	267	263	246
61.5	77	86	121	87	84	105	205	334	264	210	375	252	NaN	NaN	658	679	NaN	NaN	NaN	346	341	336	NaN	NaN	NaN	392	357	345	361	385	268	248	219	168	NaN	NaN	NaN	261	281	248
61.67	88	79	118	93	86	107	199	323	263	192	375	252	NaN	NaN	675	659	NaN	NaN	NaN	331	339	318	NaN	NaN	NaN	395	363	336	369	389	262	246	213	165	NaN	NaN	NaN	269	271	248
61.83	87	73	125	95	83	113	206	326	270	199	371	239	NaN	NaN	671	660	NaN	NaN	NaN	326	331	316	NaN	NaN	NaN	392	372	325	370	373	263	253	213	163	NaN	NaN	NaN	266	271	243
62	80	70	120	92	87	109	204	328	277	196	377	245	NaN	NaN	663	667	NaN	NaN	NaN	334	331	312	NaN	NaN	NaN	395	368	339	369	374	266	241	220	162	NaN	NaN	NaN	272	271	241
62.17	87	76	121	92	82	105	203	324	279	188	376	245	NaN	NaN	666	667	NaN	NaN	NaN	327	337	310	NaN	NaN	NaN	387	362	336	378	374	272	242	212	160	NaN	NaN	NaN	267	263	245
62.33	81	73	122	95	82	107	206	324	272	190	385	239	NaN	NaN	669	661	NaN	NaN	NaN	316	330	315	NaN	NaN	NaN	379	355	328	382	387	267	250	208	168	NaN	NaN	NaN	269	265	246
62.5	73	78	121	102	92	106	213	327	266	200	367	233	NaN	NaN	665	667	NaN	NaN	NaN	326	321	306	NaN	NaN	NaN	384	364	322	379	382	267	242	216	158	NaN	NaN	NaN	268	261	241
62.67	79	76	120	91	79	105	212	327	274	198	380	232	NaN	NaN	656	656	NaN	NaN	NaN	312	334	299	NaN	NaN	NaN	373	366	334	374	383	275	239	210	157	NaN	NaN	NaN	267	263	239
62.83	77	71	118	100	86	104	214	332	275	200	379	225	NaN	NaN	647	644	NaN	NaN	NaN	321	319	309	NaN	NaN	NaN	370	373	336	371	392	274	243	202	161	NaN	NaN	NaN	270	268	239
63	78	66	113	95	85	97	209	324	286	202	376	232	NaN	NaN	661	648	NaN	NaN	NaN	318	333	308	NaN	NaN	NaN	374	370	330	380	393	266	241	205	168	NaN	NaN	NaN	272	273	244
63.17	76	82	116	99	81	107	213	333	273	202	368	227	NaN	NaN	653	655	NaN	NaN	NaN	320	335	301	NaN	NaN	NaN	383	370	333	364	401	269	244	206	167	NaN	NaN	NaN	263	271	238
63.33	86	81	114	97	73	99	212	331	273	206	371	240	NaN	NaN	661	652	NaN	NaN	NaN	313	331	302	NaN	NaN	NaN	374	369	331	377	382	262	246	206	167	NaN	NaN	NaN	271	269	242
63.5	83	71	118	97	82	98	212	333	278	204	377	237	NaN	NaN	644	645	NaN	NaN	NaN	323	334	303	NaN	NaN	NaN	372	357	328	381	400	261	242	205	168	NaN	NaN	NaN	263	271	243
63.67	80	76	121	99	88	108	218	339	278	190	378	243	NaN	NaN	639	648	NaN	NaN	NaN	312	340	291	NaN	NaN	NaN	367	367	337	377	391	273	240	208	167	NaN	NaN	NaN	276	267	238
63.83	79	73	125	100	82	102	207	329	265	200	361	242	NaN	NaN	653	656	NaN	NaN	NaN	311	329	297	NaN	NaN	NaN	376	357	326	376	396	275	247	218	162	NaN	NaN	NaN	267	270	239
64	84	76	121	109	83	96	212	334	275	193	373	245	NaN	NaN	645	645	NaN	NaN	NaN	320	339	307	NaN	NaN	NaN	375	349	325	380	393	267	246	207	163	NaN	NaN	NaN	265	262	244
64.17	81	78	122	97	85	100	211	346	269	200	364	249	NaN	NaN	658	655	NaN	NaN	NaN	311	346	312	NaN	NaN	NaN	375	366	325	371	394	274	256	204	161	NaN	NaN	NaN	256	271	246
64.33	86	72	128	106	89	102	208	342	267	200	359	239	NaN	NaN	657	639	NaN	NaN	NaN	311	337	314	NaN	NaN	NaN	374	358	322	382	393	263	245	211	165	NaN	NaN	NaN	265	269	239
64.5	75	75	125	106	87	102	210	335	278	198	365	232	NaN	NaN	646	652	NaN	NaN	NaN	311	328	314	NaN	NaN	NaN	372	360	323	381	395	271	239	206	162	NaN	NaN	NaN	257	273	247
64.67	80	81	126	101	87	99	202	340	271	195	375	242	NaN	NaN	647	633	NaN	NaN	NaN	317	330	319	NaN	NaN	NaN	376	363	326	389	381	270	239	217	163	NaN	NaN	NaN	261	267	237
64.83	82	76	112	103	89	108	210	355	273	193	362	237	NaN	NaN	647	633	NaN	NaN	NaN	309	341	307	NaN	NaN	NaN	386	350	326	374	394	280	239	206	170	NaN	NaN	NaN	259	274	238
65	86	74	124	100	87	109	215	339	277	197	380	226	NaN	NaN	628	620	NaN	NaN	NaN	301	342	306	NaN	NaN	NaN	373	354	323	386	396	274	252	203	161	NaN	NaN	NaN	258	271	238
65.17	72	70	111	97	92	100	212	353	276	193	369	239	NaN	NaN	637	636	NaN	NaN	NaN	318	319	292	NaN	NaN	NaN	376	341	322	384	389	278	247	204	163	NaN	NaN	NaN	256	263	232
65.33	71	61	105	92	79	98	213	349	274	194	365	222	NaN	NaN	639	630	NaN	NaN	NaN	313	320	299	NaN	NaN	NaN	369	352	319	385	407	272	246	205	167	NaN	NaN	NaN	263	266	237
65.5	76	74	107	97	86	106	206	356	282	193	365	223	NaN	NaN	635	638	NaN	NaN	NaN	307	322	309	NaN	NaN	NaN	367	343	328	383	404	264	242	210	168	NaN	NaN	NaN	244	257	247
65.67	73	79	112	88	82	97	221	346	283	194	366	235	NaN	NaN	647	626	NaN	NaN	NaN	312	338	305	NaN	NaN	NaN	379	346	310	390	398	268	238	214	166	NaN	NaN	NaN	245	257	241
65.83	70	66	115	89	88	109	226	343	280	193	367	224	NaN	NaN	639	642	NaN	NaN	NaN	317	330	301	NaN	NaN	NaN	377	342	316	387	394	270	246	212	155	NaN	NaN	NaN	255	263	245
66	74	76	114	93	89	101	220	358	280	200	370	221	NaN	NaN	622	628	NaN	NaN	NaN	310	335	301	NaN	NaN	NaN	378	355	317	390	402	276	241	205	161	NaN	NaN	NaN	254	260	242
66.17	79	76	118	98	78	107	226	355	279	196	362	230	NaN	NaN	636	632	NaN	NaN	NaN	304	339	302	NaN	NaN	NaN	376	371	312	390	403	275	250	195	157	NaN	NaN	NaN	242	248	239
66.33	76	71	107	82	78	111	223	357	277	201	363	216	NaN	NaN	631	632	NaN	NaN	NaN	304	322	299	NaN	NaN	NaN	379	348	327	388	399	283	254	206	160	NaN	NaN	NaN	251	265	239
66.5	70	71	115	88	87	105	214	358	282	206	365	222	NaN	NaN	611	629	NaN	NaN	NaN	311	337	294	NaN	NaN	NaN	377	348	309	375	406	282	244	209	158	NaN	NaN	NaN	250	258	238
66.67	77	81	117	99	84	101	216	351	287	203	355	229	NaN	NaN	620	627	NaN	NaN	NaN	306	338	298	NaN	NaN	NaN	382	352	300	399	399	282	247	208	159	NaN	NaN	NaN	260	256	243
66.83	74	74	114	92	87	102	215	366	278	203	359	235	NaN	NaN	619	621	NaN	NaN	NaN	296	335	296	NaN	NaN	NaN	380	348	310	401	410	286	243	204	167	NaN	NaN	NaN	251	258	240
67	74	74	119	91	86	99	223	359	281	200	362	227	NaN	NaN	622	620	NaN	NaN	NaN	304	323	299	NaN	NaN	NaN	375	359	301	402	398	284	243	211	158	NaN	NaN	NaN	254	256	236
67.17	74	81	121	108	85	109	221	360	285	204	361	234	NaN	NaN	626	621	NaN	NaN	NaN	312	329	305	NaN	NaN	NaN	378	371	302	396	391	297	247	217	168	NaN	NaN	NaN	251	268	242
67.33	78	81	115	100	85	103	222	363	277	198	359	224	NaN	NaN	625	621	NaN	NaN	NaN	307	330	304	NaN	NaN	NaN	369	351	294	388	392	290	254	213	162	NaN	NaN	NaN	251	284	249
67.5	83	83	115	101	87	110	211	356	277	196	373	233	NaN	NaN	634	632	NaN	NaN	NaN	300	334	295	NaN	NaN	NaN	376	355	304	397	399	296	244	216	163	NaN	NaN	NaN	250	262	234
67.67	80	81	106	101	88	97	229	352	274	194	366	228	NaN	NaN	606	637	NaN	NaN	NaN	308	328	303	NaN	NaN	NaN	367	359	296	397	406	301	244	208	166	NaN	NaN	NaN	247	278	245
67.83	80	76	112	104	91	104	221	351	272	194	366	233	NaN	NaN	613	628	NaN	NaN	NaN	294	338	311	NaN	NaN	NaN	370	342	307	402	413	293	239	208	160	NaN	NaN	NaN	254	266	246
68	84	78	116	101	79	99	215	361	266	199	376	226	NaN	NaN	622	620	NaN	NaN	NaN	303	325	298	NaN	NaN	NaN	379	347	314	410	404	298	236	208	166	NaN	NaN	NaN	251	276	244
68.17	82	72	109	93	79	96	220	352	276	196	348	227	NaN	NaN	621	619	NaN	NaN	NaN	301	332	305	NaN	NaN	NaN	362	354	316	402	406	293	240	206	168	NaN	NaN	NaN	249	262	250
68.33	88	79	118	93	89	101	227	354	273	196	369	228	NaN	NaN	628	636	NaN	NaN	NaN	303	335	304	NaN	NaN	NaN	364	347	319	413	417	292	243	202	167	NaN	NaN	NaN	251	278	249
68.5	81	80	117	103	83	107	226	361	273	193	360	219	NaN	NaN	624	617	NaN	NaN	NaN	307	327	293	NaN	NaN	NaN	380	360	318	404	414	286	253	210	167	NaN	NaN	NaN	255	270	245
68.67	87	83	125	103	92	99	218	355	271	192	365	231	NaN	NaN	609	628	NaN	NaN	NaN	294	320	288	NaN	NaN	NaN	356	339	318	405	421	294	245	196	160	NaN	NaN	NaN	243	274	238
68.83	83	81	111	99	90	104	219	364	269	193	372	231	NaN	NaN	611	622	NaN	NaN	NaN	278	318	275	NaN	NaN	NaN	354	356	293	406	421	294	254	211	167	NaN	NaN	NaN	249	276	238
69	85	81	117	95	85	105	222	362	273	195	359	232	NaN	NaN	606	615	NaN	NaN	NaN	292	328	298	NaN	NaN	NaN	363	358	306	414	425	297	251	206	165	NaN	NaN	NaN	246	273	232
69.17	82	77	114	99	84	97	223	364	280	188	359	235	NaN	NaN	628	627	NaN	NaN	NaN	297	319	289	NaN	NaN	NaN	370	365	307	407	422	304	243	207	168	NaN	NaN	NaN	238	266	239
69.33	100	92	124	108	85	107	220	357	287	184	352	232	NaN	NaN	631	608	NaN	NaN	NaN	312	330	300	NaN	NaN	NaN	366	360	311	418	434	303	248	212	170	NaN	NaN	NaN	259	261	233
69.5	85	90	129	103	88	97	216	357	282	185	371	235	NaN	NaN	632	617	NaN	NaN	NaN	300	339	280	NaN	NaN	NaN	369	354	318	412	422	292	244	209	162	NaN	NaN	NaN	255	269	234
69.67	92	82	119	99	90	103	220	352	281	190	360	234	NaN	NaN	624	613	NaN	NaN	NaN	267	313	302	NaN	NaN	NaN	357	346	321	403	427	304	243	210	165	NaN	NaN	NaN	252	276	237
69.83	91	90	124	95	95	109	230	357	272	191	353	231	NaN	NaN	638	625	NaN	NaN	NaN	286	328	290	NaN	NaN	NaN	360	356	322	399	421	311	240	210	174	NaN	NaN	NaN	254	273	237
70	93	87	127	102	90	116	236	368	273	195	369	228	NaN	NaN	639	617	NaN	NaN	NaN	289	337	298	NaN	NaN	NaN	362	357	322	412	427	308	249	210	169	NaN	NaN	NaN	262	280	232
70.17	92	88	129	106	91	107	228	365	271	192	355	230	NaN	NaN	623	647	NaN	NaN	NaN	297	334	303	NaN	NaN	NaN	358	357	322	411	421	304	227	210	169	NaN	NaN	NaN	252	269	234
70.33	87	88	120	103	91	114	223	367	284	198	356	232	NaN	NaN	659	629	NaN	NaN	NaN	299	327	293	NaN	NaN	NaN	378	360	316	406	430	309	241	213	171	NaN	NaN	NaN	258	269	241
70.5	95	89	122	99	92	102	230	366	282	192	344	230	NaN	NaN	624	622	NaN	NaN	NaN	290	331	290	NaN	NaN	NaN	370	368	325	404	428	310	240	203	164	NaN	NaN	NaN	255	263	238
70.67	92	87	126	101	90	112	230	362	290	192	356	230	NaN	NaN	627	614	NaN	NaN	NaN	294	336	291	NaN	NaN	NaN	378	361	315	409	432	308	243	213	173	NaN	NaN	NaN	251	252	248
70.83	98	88	119	107	93	114	223	358	281	196	354	226	NaN	NaN	631	621	NaN	NaN	NaN	287	339	299	NaN	NaN	NaN	373	360	318	413	445	313	237	203	165	NaN	NaN	NaN	253	254	240
71	85	97	116	107	91	105	237	378	295	192	350	225	NaN	NaN	627	598	NaN	NaN	NaN	282	343	292	NaN	NaN	NaN	373	368	321	421	430	310	228	209	172	NaN	NaN	NaN	248	257	238
71.17	87	90	126	103	90	107	240	372	285	195	353	226	NaN	NaN	627	624	NaN	NaN	NaN	289	340	299	NaN	NaN	NaN	370	363	327	430	450	312	228	206	165	NaN	NaN	NaN	245	260	233
71.33	90	88	124	99	94	108	227	370	290	197	356	233	NaN	NaN	647	618	NaN	NaN	NaN	293	316	294	NaN	NaN	NaN	365	357	308	424	437	315	242	203	166	NaN	NaN	NaN	248	270	234
71.5	92	87	125	107	89	112	226	370	301	186	352	230	NaN	NaN	642	624	NaN	NaN	NaN	291	321	292	NaN	NaN	NaN	357	352	318	424	442	315	234	218	173	NaN	NaN	NaN	244	259	231
71.67	90	91	118	107	93	116	230	383	290	189	354	230	NaN	NaN	645	611	NaN	NaN	NaN	296	320	285	NaN	NaN	NaN	368	359	311	418	428	327	244	206	168	NaN	NaN	NaN	257	265	237
71.83	96	101	128	105	100	111	230	376	294	187	343	219	NaN	NaN	645	630	NaN	NaN	NaN	297	331	295	NaN	NaN	NaN	377	360	323	412	435	329	242	212	170	NaN	NaN	NaN	255	260	235
72	92	97	126	115	98	111	241	389	283	192	356	223	NaN	NaN	648	652	NaN	NaN	NaN	289	319	300	NaN	NaN	NaN	368	381	335	426	444	326	235	211	166	NaN	NaN	NaN	260	272	240
72.17	102	101	130	113	95	125	235	379	290	194	364	236	NaN	NaN	662	640	NaN	NaN	NaN	292	326	290	NaN	NaN	NaN	381	361	330	434	441	321	239	214	172	NaN	NaN	NaN	255	271	244
72.33	96	98	134	107	103	114	228	384	288	193	363	242	NaN	NaN	648	630	NaN	NaN	NaN	292	341	295	NaN	NaN	NaN	376	371	329	442	457	325	239	212	159	NaN	NaN	NaN	250	268	229
72.5	96	94	130	106	98	120	241	386	292	184	360	222	NaN	NaN	654	636	NaN	NaN	NaN	304	332	305	NaN	NaN	NaN	372	370	310	427	456	328	241	204	172	NaN	NaN	NaN	239	257	230
72.67	92	95	127	110	93	125	240	387	300	191	359	228	NaN	NaN	638	615	NaN	NaN	NaN	288	316	294	NaN	NaN	NaN	372	365	320	434	449	336	253	208	166	NaN	NaN	NaN	247	262	234
72.83	95	99	121	107	101	115	237	387	290	183	350	225	NaN	NaN	638	621	NaN	NaN	NaN	297	320	287	NaN	NaN	NaN	365	364	317	433	459	331	254	206	156	NaN	NaN	NaN	241	268	230
73	83	93	133	109	88	116	243	381	293	186	358	235	NaN	NaN	628	621	NaN	NaN	NaN	286	313	304	NaN	NaN	NaN	364	371	319	428	460	318	255	206	159	NaN	NaN	NaN	255	265	235
73.17	85	100	132	101	95	114	251	383	293	189	349	219	NaN	NaN	634	608	NaN	NaN	NaN	289	310	291	NaN	NaN	NaN	368	377	317	442	466	319	247	201	162	NaN	NaN	NaN	259	264	229
73.33	91	98	130	114	97	118	239	394	298	192	346	226	NaN	NaN	628	627	NaN	NaN	NaN	272	305	294	NaN	NaN	NaN	369	361	314	428	462	323	240	198	164	NaN	NaN	NaN	250	268	233
73.5	91	95	129	113	93	108	253	389	286	189	341	223	NaN	NaN	625	630	NaN	NaN	NaN	278	319	294	NaN	NaN	NaN	370	357	309	437	458	322	239	204	166	NaN	NaN	NaN	257	273	239
73.67	105	87	138	107	88	118	232	388	300	189	332	223	NaN	NaN	633	612	NaN	NaN	NaN	285	312	291	NaN	NaN	NaN	357	358	305	444	461	326	238	205	163	NaN	NaN	NaN	252	277	242
73.83	91	90	130	107	91	121	233	395	298	177	347	230	NaN	NaN	644	625	NaN	NaN	NaN	271	310	288	NaN	NaN	NaN	360	356	314	445	452	330	241	203	156	NaN	NaN	NaN	258	265	235
74	91	92	120	111	91	120	247	392	298	184	336	234	NaN	NaN	644	618	NaN	NaN	NaN	280	306	285	NaN	NaN	NaN	366	355	310	444	469	333	237	211	155	NaN	NaN	NaN	259	274	235
74.17	96	93	135	102	90	120	243	388	306	185	341	226	NaN	NaN	638	609	NaN	NaN	NaN	278	313	295	NaN	NaN	NaN	365	352	304	437	476	342	241	203	158	NaN	NaN	NaN	255	265	242
74.33	88	93	128	107	91	107	241	388	291	190	341	224	NaN	NaN	636	601	NaN	NaN	NaN	274	313	292	NaN	NaN	NaN	373	360	314	452	474	342	242	215	158	NaN	NaN	NaN	257	267	243
74.5	93	95	130	98	98	119	240	377	296	190	348	226	NaN	NaN	631	629	NaN	NaN	NaN	276	312	304	NaN	NaN	NaN	356	350	313	446	465	338	244	201	160	NaN	NaN	NaN	247	265	240
74.67	92	98	131	108	100	113	247	381	296	182	341	229	NaN	NaN	619	606	NaN	NaN	NaN	275	303	284	NaN	NaN	NaN	363	363	314	451	464	338	240	211	154	NaN	NaN	NaN	258	258	234
74.83	97	104	129	111	96	124	242	382	305	186	342	224	NaN	NaN	618	624	NaN	NaN	NaN	279	307	285	NaN	NaN	NaN	368	340	312	449	461	339	246	206	158	NaN	NaN	NaN	256	268	236
75	89	98	142	110	95	119	239	382	308	188	350	228	NaN	NaN	630	634	NaN	NaN	NaN	275	308	283	NaN	NaN	NaN	377	341	315	445	458	335	246	208	166	NaN	NaN	NaN	248	265	239
75.17	102	109	143	110	87	122	238	383	304	183	342	225	NaN	NaN	619	628	NaN	NaN	NaN	277	313	295	NaN	NaN	NaN	368	344	315	453	453	331	248	211	160	NaN	NaN	NaN	248	269	234
75.33	96	101	140	105	97	117	230	367	298	187	342	230	NaN	NaN	630	625	NaN	NaN	NaN	273	314	279	NaN	NaN	NaN	373	362	316	445	464	330	239	209	162	NaN	NaN	NaN	250	276	238
75.5	91	103	141	113	97	118	238	361	301	185	349	224	NaN	NaN	620	618	NaN	NaN	NaN	269	317	297	NaN	NaN	NaN	379	359	307	445	480	332	244	205	165	NaN	NaN	NaN	250	276	229
75.67	94	104	136	108	103	122	220	367	301	182	349	235	NaN	NaN	626	620	NaN	NaN	NaN	277	311	277	NaN	NaN	NaN	364	351	314	449	474	337	248	209	165	NaN	NaN	NaN	245	269	223
75.83	93	104	140	117	97	113	229	367	317	185	348	228	NaN	NaN	615	638	NaN	NaN	NaN	285	321	287	NaN	NaN	NaN	380	346	314	450	470	340	252	206	163	NaN	NaN	NaN	256	259	240
76	94	112	141	119	96	121	237	364	316	182	331	221	NaN	NaN	612	622	NaN	NaN	NaN	278	320	286	NaN	NaN	NaN	372	357	314	447	478	334	251	212	161	NaN	NaN	NaN	242	264	239
76.17	97	105	141	113	102	121	235	366	318	185	349	229	NaN	NaN	621	618	NaN	NaN	NaN	274	318	291	NaN	NaN	NaN	376	364	305	454	476	333	249	200	169	NaN	NaN	NaN	247	267	246
76.33	98	105	136	120	97	132	242	372	310	192	352	226	NaN	NaN	626	619	NaN	NaN	NaN	283	326	285	NaN	NaN	NaN	368	349	307	440	481	336	250	207	166	NaN	NaN	NaN	250	277	238
76.5	96	104	152	113	97	142	239	370	331	197	324	223	NaN	NaN	624	632	NaN	NaN	NaN	300	315	288	NaN	NaN	NaN	385	359	308	445	471	329	248	204	169	NaN	NaN	NaN	247	256	248
76.67	108	113	152	123	96	140	232	377	333	187	342	225	NaN	NaN	628	659	NaN	NaN	NaN	299	317	285	NaN	NaN	NaN	373	354	302	450	470	346	256	205	168	NaN	NaN	NaN	265	257	248
76.83	100	108	146	125	102	130	227	384	317	186	342	227	NaN	NaN	622	653	NaN	NaN	NaN	286	316	291	NaN	NaN	NaN	393	356	321	455	472	344	250	202	160	NaN	NaN	NaN	264	272	252
77	99	113	139	116	102	132	227	372	316	193	335	217	NaN	NaN	635	659	NaN	NaN	NaN	287	307	282	NaN	NaN	NaN	379	347	312	454	478	339	244	212	159	NaN	NaN	NaN	258	262	256
77.17	101	116	152	125	103	137	232	382	313	188	339	224	NaN	NaN	639	639	NaN	NaN	NaN	288	326	303	NaN	NaN	NaN	382	336	320	452	478	344	247	211	164	NaN	NaN	NaN	265	280	255
77.33	111	110	149	128	101	141	228	376	320	190	337	217	NaN	NaN	618	653	NaN	NaN	NaN	285	320	292	NaN	NaN	NaN	368	355	318	456	488	340	259	196	164	NaN	NaN	NaN	264	263	257
77.5	101	113	150	114	105	134	230	386	326	191	342	203	NaN	NaN	638	636	NaN	NaN	NaN	293	316	288	NaN	NaN	NaN	380	347	310	454	485	350	245	209	163	NaN	NaN	NaN	240	255	252
77.67	101	104	139	125	100	142	228	388	322	178	342	214	NaN	NaN	632	624	NaN	NaN	NaN	291	321	277	NaN	NaN	NaN	376	353	322	454	481	357	248	196	175	NaN	NaN	NaN	253	265	242
77.83	99	106	144	118	99	130	227	386	320	186	349	212	NaN	NaN	634	639	NaN	NaN	NaN	287	323	292	NaN	NaN	NaN	357	353	307	439	487	358	250	195	170	NaN	NaN	NaN	251	273	243
78	106	116	152	115	95	134	228	402	322	186	337	215	NaN	NaN	645	648	NaN	NaN	NaN	288	304	290	NaN	NaN	NaN	363	350	324	448	481	348	249	207	167	NaN	NaN	NaN	259	251	245
78.17	103	121	154	111	104	128	234	392	330	188	344	228	NaN	NaN	634	643	NaN	NaN	NaN	268	318	292	NaN	NaN	NaN	362	355	318	447	478	348	250	208	161	NaN	NaN	NaN	253	270	241
78.33	99	114	146	119	101	129	226	387	328	187	343	219	NaN	NaN	623	652	NaN	NaN	NaN	267	334	301	NaN	NaN	NaN	347	356	302	453	485	344	251	206	153	NaN	NaN	NaN	246	266	246
78.5	98	102	147	116	98	135	227	394	332	180	324	217	NaN	NaN	618	643	NaN	NaN	NaN	271	303	288	NaN	NaN	NaN	349	346	300	453	490	344	252	198	169	NaN	NaN	NaN	250	266	251
78.67	103	108	142	119	96	133	239	393	338	185	340	210	NaN	NaN	618	638	NaN	NaN	NaN	270	313	273	NaN	NaN	NaN	357	352	301	451	480	354	247	202	156	NaN	NaN	NaN	245	257	245
78.83	103	112	142	115	95	125	228	395	336	184	330	218	NaN	NaN	610	633	NaN	NaN	NaN	278	307	285	NaN	NaN	NaN	355	328	313	453	479	352	244	195	168	NaN	NaN	NaN	243	252	246
79	98	108	141	118	99	130	234	403	319	181	331	204	NaN	NaN	612	629	NaN	NaN	NaN	267	293	285	NaN	NaN	NaN	357	352	306	464	476	349	247	204	163	NaN	NaN	NaN	256	255	239
79.17	102	106	141	129	95	124	233	395	327	182	324	194	NaN	NaN	621	631	NaN	NaN	NaN	269	302	284	NaN	NaN	NaN	359	349	307	461	471	356	245	196	158	NaN	NaN	NaN	253	252	239
79.33	107	108	142	120	102	129	243	385	323	182	323	209	NaN	NaN	630	631	NaN	NaN	NaN	287	303	283	NaN	NaN	NaN	375	347	318	463	493	349	233	210	156	NaN	NaN	NaN	253	268	237
79.5	98	108	139	117	108	125	239	397	330	182	328	216	NaN	NaN	632	637	NaN	NaN	NaN	293	298	279	NaN	NaN	NaN	360	352	320	465	472	358	242	204	155	NaN	NaN	NaN	258	254	241
79.67	110	110	141	119	99	132	245	390	321	184	323	219	NaN	NaN	624	618	NaN	NaN	NaN	287	297	287	NaN	NaN	NaN	364	341	314	458	483	361	236	199	155	NaN	NaN	NaN	253	253	237
79.83	101	109	136	109	103	131	228	392	313	185	328	203	NaN	NaN	615	640	NaN	NaN	NaN	268	306	281	NaN	NaN	NaN	362	331	312	465	475	350	247	194	161	NaN	NaN	NaN	253	247	229
80	104	110	137	119	105	119	238	382	316	178	329	210	NaN	NaN	620	619	NaN	NaN	NaN	274	303	268	NaN	NaN	NaN	359	356	307	467	482	359	232	197	155	NaN	NaN	NaN	248	252	232
80.17	93	102	133	107	99	127	229	381	321	183	334	207	NaN	NaN	626	610	NaN	NaN	NaN	271	308	280	NaN	NaN	NaN	357	348	315	460	485	361	240	197	151	NaN	NaN	NaN	249	260	241
80.33	93	102	140	123	106	128	234	397	314	189	328	211	NaN	NaN	601	617	NaN	NaN	NaN	256	311	284	NaN	NaN	NaN	363	330	313	460	487	363	243	198	146	NaN	NaN	NaN	249	253	236
80.5	102	108	139	116	93	128	244	393	326	179	345	203	NaN	NaN	617	623	NaN	NaN	NaN	271	281	274	NaN	NaN	NaN	350	328	303	465	484	356	236	186	157	NaN	NaN	NaN	259	256	235
80.67	91	108	134	116	97	125	245	403	326	196	337	204	NaN	NaN	594	606	NaN	NaN	NaN	250	294	278	NaN	NaN	NaN	348	330	312	466	498	350	245	193	147	NaN	NaN	NaN	244	249	231
80.83	97	115	140	113	102	127	242	403	325	193	336	193	NaN	NaN	598	606	NaN	NaN	NaN	238	297	279	NaN	NaN	NaN	355	326	301	471	490	353	239	197	160	NaN	NaN	NaN	247	252	213
81	98	111	142	119	103	132	241	403	322	186	333	199	NaN	NaN	605	624	NaN	NaN	NaN	244	293	278	NaN	NaN	NaN	353	337	317	460	483	360	231	196	158	NaN	NaN	NaN	247	261	233
81.17	98	108	140	117	99	129	241	400	326	185	334	197	NaN	NaN	592	595	NaN	NaN	NaN	245	292	277	NaN	NaN	NaN	356	340	301	467	494	357	241	198	160	NaN	NaN	NaN	243	250	232
81.33	100	103	147	116	101	132	239	399	323	188	328	196	NaN	NaN	581	617	NaN	NaN	NaN	231	289	262	NaN	NaN	NaN	360	339	289	471	500	359	244	190	158	NaN	NaN	NaN	240	249	232
81.5	93	105	137	109	99	125	253	406	316	179	319	196	NaN	NaN	592	604	NaN	NaN	NaN	237	278	261	NaN	NaN	NaN	362	340	293	466	508	347	236	194	152	NaN	NaN	NaN	243	252	236
81.67	96	105	135	111	94	133	256	396	326	177	310	196	NaN	NaN	580	613	NaN	NaN	NaN	224	281	270	NaN	NaN	NaN	356	338	283	469	506	358	235	192	157	NaN	NaN	NaN	234	257	234
81.83	98	103	131	123	100	129	244	405	327	184	322	194	NaN	NaN	587	620	NaN	NaN	NaN	243	285	262	NaN	NaN	NaN	375	340	297	475	496	362	232	182	157	NaN	NaN	NaN	244	256	224
82	91	104	134	114	101	124	260	407	321	179	308	209	NaN	NaN	614	600	NaN	NaN	NaN	230	282	268	NaN	NaN	NaN	376	328	289	471	504	364	239	187	155	NaN	NaN	NaN	233	247	231
82.17	99	98	136	108	95	121	255	411	326	182	314	191	NaN	NaN	587	592	NaN	NaN	NaN	225	267	263	NaN	NaN	NaN	362	337	300	471	506	363	231	189	147	NaN	NaN	NaN	234	261	229
82.33	102	107	137	99	102	111	249	411	323	178	304	191	NaN	NaN	579	614	NaN	NaN	NaN	232	278	255	NaN	NaN	NaN	353	351	308	468	520	359	238	193	145	NaN	NaN	NaN	232	268	229
82.5	100	101	135	114	91	118	248	417	322	181	306	192	NaN	NaN	584	599	NaN	NaN	NaN	251	302	262	NaN	NaN	NaN	362	345	308	467	512	361	224	184	145	NaN	NaN	NaN	235	259	226
82.67	97	105	131	114	99	127	251	416	326	189	307	183	NaN	NaN	602	611	NaN	NaN	NaN	228	288	269	NaN	NaN	NaN	365	340	302	459	502	368	236	191	144	NaN	NaN	NaN	241	253	234
82.83	97	106	131	110	102	110	259	403	325	180	303	186	NaN	NaN	583	604	NaN	NaN	NaN	224	277	257	NaN	NaN	NaN	367	322	307	467	511	372	239	191	147	NaN	NaN	NaN	236	265	226
83	97	109	134	116	101	122	253	414	324	180	319	191	NaN	NaN	579	597	NaN	NaN	NaN	232	281	266	NaN	NaN	NaN	360	347	285	466	505	369	235	198	149	NaN	NaN	NaN	240	258	226
83.17	104	103	135	115	104	116	249	413	323	177	318	207	NaN	NaN	576	598	NaN	NaN	NaN	222	275	262	NaN	NaN	NaN	365	336	286	467	529	365	230	197	153	NaN	NaN	NaN	238	259	225
83.33	97	107	130	109	99	117	254	423	325	188	316	189	NaN	NaN	561	604	NaN	NaN	NaN	226	274	259	NaN	NaN	NaN	372	336	293	459	522	369	243	196	153	NaN	NaN	NaN	237	260	212
83.5	95	102	144	113	107	125	269	425	327	181	311	189	NaN	NaN	587	606	NaN	NaN	NaN	234	271	258	NaN	NaN	NaN	365	327	296	457	523	370	236	186	147	NaN	NaN	NaN	234	258	227
83.67	96	103	138	111	99	134	252	436	327	182	302	200	NaN	NaN	571	624	NaN	NaN	NaN	236	268	248	NaN	NaN	NaN	359	346	300	473	523	359	224	192	150	NaN	NaN	NaN	238	263	208
83.83	99	98	137	115	100	136	256	426	331	179	300	193	NaN	NaN	567	609	NaN	NaN	NaN	225	273	246	NaN	NaN	NaN	360	334	285	479	512	368	231	203	153	NaN	NaN	NaN	243	254	224
84	98	102	136	113	99	124	266	433	332	188	302	202	NaN	NaN	579	595	NaN	NaN	NaN	226	277	245	NaN	NaN	NaN	367	326	292	472	523	359	234	193	151	NaN	NaN	NaN	244	256	227
84.17	101	105	133	112	99	119	253	434	325	185	311	199	NaN	NaN	583	615	NaN	NaN	NaN	227	282	240	NaN	NaN	NaN	347	327	290	487	520	359	233	188	146	NaN	NaN	NaN	224	255	230
84.33	96	103	137	106	98	126	261	437	326	184	320	197	NaN	NaN	572	623	NaN	NaN	NaN	233	279	245	NaN	NaN	NaN	356	336	295	482	526	357	232	195	145	NaN	NaN	NaN	235	245	234
84.5	98	101	147	114	99	124	261	433	334	182	318	193	NaN	NaN	583	631	NaN	NaN	NaN	224	271	239	NaN	NaN	NaN	352	325	303	493	518	350	226	193	148	NaN	NaN	NaN	225	244	230
84.67	95	103	138	109	101	126	244	442	336	182	310	204	NaN	NaN	580	606	NaN	NaN	NaN	233	287	247	NaN	NaN	NaN	360	332	294	488	528	357	229	196	149	NaN	NaN	NaN	225	245	223
84.83	105	100	136	109	94	122	253	431	339	186	328	206	NaN	NaN	586	614	NaN	NaN	NaN	231	283	248	NaN	NaN	NaN	372	326	305	485	506	363	224	182	143	NaN	NaN	NaN	228	254	224
85	99	98	151	107	97	114	260	436	338	190	299	205	NaN	NaN	583	618	NaN	NaN	NaN	227	280	234	NaN	NaN	NaN	374	328	288	481	517	366	221	190	143	NaN	NaN	NaN	235	260	230
85.17	94	103	137	118	99	123	257	439	344	181	315	196	NaN	NaN	594	603	NaN	NaN	NaN	227	271	250	NaN	NaN	NaN	374	338	284	489	527	374	224	198	141	NaN	NaN	NaN	239	256	225
85.33	104	98	138	118	105	129	250	432	346	184	308	200	NaN	NaN	587	620	NaN	NaN	NaN	233	280	255	NaN	NaN	NaN	369	334	303	493	532	370	229	193	139	NaN	NaN	NaN	247	252	222
85.5	107	98	129	110	107	128	255	449	341	185	309	196	NaN	NaN	595	629	NaN	NaN	NaN	230	297	240	NaN	NaN	NaN	380	327	298	490	520	355	217	186	148	NaN	NaN	NaN	235	250	216
85.67	104	99	128	117	95	122	252	424	341	181	310	197	NaN	NaN	568	611	NaN	NaN	NaN	235	291	240	NaN	NaN	NaN	364	332	293	507	527	362	215	181	142	NaN	NaN	NaN	239	253	223
85.83	106	113	139	124	99	114	237	435	342	171	305	220	NaN	NaN	603	620	NaN	NaN	NaN	220	271	248	NaN	NaN	NaN	365	322	301	497	536	362	218	190	150	NaN	NaN	NaN	249	243	233
86	101	102	132	117	100	131	249	450	331	180	317	205	NaN	NaN	590	604	NaN	NaN	NaN	228	293	244	NaN	NaN	NaN	351	327	289	491	537	368	221	184	147	NaN	NaN	NaN	243	249	233
86.17	105	101	139	127	100	128	253	451	341	190	302	209	NaN	NaN	590	615	NaN	NaN	NaN	224	280	242	NaN	NaN	NaN	349	311	311	496	541	363	227	192	153	NaN	NaN	NaN	233	251	228
86.33	98	107	143	115	104	125	255	450	339	180	317	200	NaN	NaN	596	630	NaN	NaN	NaN	218	284	256	NaN	NaN	NaN	365	336	304	507	531	356	223	190	150	NaN	NaN	NaN	244	265	238
86.5	98	99	137	108	98	125	256	444	341	183	313	201	NaN	NaN	585	623	NaN	NaN	NaN	231	275	245	NaN	NaN	NaN	365	333	316	495	533	370	229	196	150	NaN	NaN	NaN	244	261	219
86.67	91	108	137	124	98	125	247	447	349	179	309	214	NaN	NaN	564	622	NaN	NaN	NaN	231	278	234	NaN	NaN	NaN	351	326	307	507	536	365	228	194	148	NaN	NaN	NaN	238	255	217
86.83	102	95	142	123	98	128	249	450	352	177	301	209	NaN	NaN	577	624	NaN	NaN	NaN	238	266	234	NaN	NaN	NaN	353	319	306	506	525	371	217	177	152	NaN	NaN	NaN	248	249	223
87	103	97	125	109	95	115	244	436	352	178	286	191	NaN	NaN	578	606	NaN	NaN	NaN	217	267	223	NaN	NaN	NaN	343	310	290	506	523	364	219	180	154	NaN	NaN	NaN	242	248	217
87.17	100	100	125	111	98	120	239	445	346	166	282	194	NaN	NaN	559	598	NaN	NaN	NaN	228	250	219	NaN	NaN	NaN	350	312	302	500	541	369	214	185	148	NaN	NaN	NaN	242	252	223
87.33	97	101	131	115	104	126	234	443	338	179	303	196	NaN	NaN	577	595	NaN	NaN	NaN	225	258	245	NaN	NaN	NaN	333	317	309	500	537	373	214	182	154	NaN	NaN	NaN	239	261	207
87.5	98	102	139	108	99	122	243	444	350	172	283	201	NaN	NaN	581	588	NaN	NaN	NaN	234	254	228	NaN	NaN	NaN	351	323	310	496	540	367	215	174	155	NaN	NaN	NaN	248	256	213
87.67	95	100	131	113	100	124	245	442	347	183	291	213	NaN	NaN	560	602	NaN	NaN	NaN	226	263	246	NaN	NaN	NaN	346	303	307	506	540	369	230	184	155	NaN	NaN	NaN	243	260	220
87.83	92	97	140	105	96	127	255	445	344	182	296	206	NaN	NaN	553	602	NaN	NaN	NaN	228	253	242	NaN	NaN	NaN	351	320	310	516	548	375	218	188	157	NaN	NaN	NaN	245	247	211
88	103	97	142	117	103	118	242	450	336	175	288	200	NaN	NaN	594	605	NaN	NaN	NaN	234	261	251	NaN	NaN	NaN	334	320	302	502	552	363	216	180	149	NaN	NaN	NaN	230	244	219
88.17	104	100	141	116	98	115	247	449	343	177	291	206	NaN	NaN	586	591	NaN	NaN	NaN	219	256	247	NaN	NaN	NaN	351	319	305	502	548	368	220	189	155	NaN	NaN	NaN	249	248	219
88.33	100	96	142	117	99	134	241	448	338	174	284	209	NaN	NaN	592	593	NaN	NaN	NaN	222	260	237	NaN	NaN	NaN	339	318	298	511	555	378	219	188	144	NaN	NaN	NaN	231	249	234
88.5	106	101	141	114	108	129	247	437	354	177	273	220	NaN	NaN	577	607	NaN	NaN	NaN	237	269	240	NaN	NaN	NaN	351	320	299	507	548	376	215	184	142	NaN	NaN	NaN	227	246	223
88.67	104	108	145	122	113	125	243	450	351	176	290	200	NaN	NaN	565	592	NaN	NaN	NaN	234	268	244	NaN	NaN	NaN	342	324	296	515	547	364	218	187	154	NaN	NaN	NaN	241	258	230
88.83	104	108	145	113	104	137	254	452	359	174	288	203	NaN	NaN	587	603	NaN	NaN	NaN	225	271	238	NaN	NaN	NaN	341	314	308	509	554	374	230	183	147	NaN	NaN	NaN	237	249	225
89	110	107	138	114	104	132	255	448	354	178	287	207	NaN	NaN	579	590	NaN	NaN	NaN	230	284	233	NaN	NaN	NaN	347	320	307	513	548	381	220	179	146	NaN	NaN	NaN	230	248	211
89.17	106	102	141	115	101	130	255	450	358	170	294	200	NaN	NaN	549	579	NaN	NaN	NaN	229	278	235	NaN	NaN	NaN	349	314	300	514	537	370	211	183	151	NaN	NaN	NaN	239	248	218
89.33	106	104	148	110	106	131	252	449	362	175	285	199	NaN	NaN	574	571	NaN	NaN	NaN	223	258	231	NaN	NaN	NaN	342	324	296	510	550	375	216	188	148	NaN	NaN	NaN	228	250	227
89.5	108	117	142	120	105	127	249	449	355	176	286	205	NaN	NaN	563	591	NaN	NaN	NaN	222	264	241	NaN	NaN	NaN	330	307	304	516	529	369	214	195	154	NaN	NaN	NaN	228	249	219
89.67	106	113	144	107	104	130	250	469	364	169	288	207	NaN	NaN	562	575	NaN	NaN	NaN	231	260	234	NaN	NaN	NaN	329	307	298	527	526	374	211	187	152	NaN	NaN	NaN	234	246	215
89.83	96	108	144	116	103	126	254	455	360	175	283	198	NaN	NaN	560	563	NaN	NaN	NaN	230	274	234	NaN	NaN	NaN	328	303	299	521	536	372	202	182	160	NaN	NaN	NaN	238	256	216
90	111	103	141	120	98	118	256	456	369	170	302	212	NaN	NaN	581	592	NaN	NaN	NaN	240	252	231	NaN	NaN	NaN	356	309	289	527	550	378	211	180	153	NaN	NaN	NaN	241	253	213
90.17	106	107	142	122	103	123	251	449	362	162	278	210	NaN	NaN	559	579	NaN	NaN	NaN	234	250	246	NaN	NaN	NaN	348	310	296	524	551	376	210	186	146	NaN	NaN	NaN	237	246	221
90.33	99	97	151	117	103	120	247	442	351	182	276	205	NaN	NaN	563	585	NaN	NaN	NaN	237	264	245	NaN	NaN	NaN	332	308	298	520	548	369	219	184	148	NaN	NaN	NaN	231	244	208
90.5	102	105	148	114	109	124	248	449	363	170	288	200	NaN	NaN	558	566	NaN	NaN	NaN	228	246	243	NaN	NaN	NaN	349	308	294	508	560	377	204	176	158	NaN	NaN	NaN	234	260	221
90.67	104	101	142	112	98	127	237	466	366	175	275	201	NaN	NaN	564	581	NaN	NaN	NaN	235	257	238	NaN	NaN	NaN	355	303	287	512	546	380	209	183	154	NaN	NaN	NaN	230	245	213
90.83	102	108	145	112	103	118	249	450	355	174	279	196	NaN	NaN	578	573	NaN	NaN	NaN	240	262	243	NaN	NaN	NaN	351	313	298	519	559	375	230	182	155	NaN	NaN	NaN	235	246	224
91	100	112	149	111	104	122	237	438	358	177	273	194	NaN	NaN	586	579	NaN	NaN	NaN	246	267	243	NaN	NaN	NaN	342	315	304	513	550	380	214	178	149	NaN	NaN	NaN	255	255	216
91.17	103	107	150	114	99	125	245	445	352	167	265	208	NaN	NaN	561	576	NaN	NaN	NaN	249	265	236	NaN	NaN	NaN	356	309	280	503	551	372	219	182	145	NaN	NaN	NaN	227	244	224
91.33	102	105	146	121	106	136	249	467	359	175	293	203	NaN	NaN	574	596	NaN	NaN	NaN	241	278	237	NaN	NaN	NaN	353	313	303	515	558	375	217	185	152	NaN	NaN	NaN	234	251	225
91.5	108	108	145	119	103	135	255	445	359	172	285	202	NaN	NaN	559	577	NaN	NaN	NaN	245	273	254	NaN	NaN	NaN	343	296	289	523	564	369	208	179	153	NaN	NaN	NaN	239	249	232
91.67	106	109	144	124	102	128	252	443	355	176	280	204	NaN	NaN	571	594	NaN	NaN	NaN	233	278	238	NaN	NaN	NaN	352	311	286	523	550	369	207	197	149	NaN	NaN	NaN	247	241	229
91.83	107	116	146	123	111	127	259	448	354	179	281	199	NaN	NaN	586	585	NaN	NaN	NaN	235	272	229	NaN	NaN	NaN	348	293	295	532	564	369	215	186	146	NaN	NaN	NaN	232	248	228
92	107	106	149	115	109	125	255	443	347	177	285	192	NaN	NaN	574	593	NaN	NaN	NaN	248	282	232	NaN	NaN	NaN	378	305	276	531	566	369	213	187	157	NaN	NaN	NaN	234	248	224
92.17	107	108	146	122	106	136	252	448	351	179	281	186	NaN	NaN	578	588	NaN	NaN	NaN	236	264	244	NaN	NaN	NaN	346	320	287	542	552	369	213	183	153	NaN	NaN	NaN	228	262	230
92.33	110	110	149	118	104	133	261	455	351	173	295	199	NaN	NaN	566	561	NaN	NaN	NaN	255	255	236	NaN	NaN	NaN	347	307	286	530	557	373	205	187	145	NaN	NaN	NaN	226	244	218
92.5	110	115	144	125	98	123	252	457	345	174	278	192	NaN	NaN	560	593	NaN	NaN	NaN	233	258	245	NaN	NaN	NaN	362	318	287	529	540	368	212	182	141	NaN	NaN	NaN	221	255	228
92.67	74	82	76	94	71	86	251	451	349	164	223	122	NaN	NaN	499	504	NaN	NaN	NaN	149	177	159	NaN	NaN	NaN	301	226	245	524	528	355	174	151	129	NaN	NaN	NaN	209	216	182
92.83	77	76	76	100	68	81	255	448	348	157	228	128	NaN	NaN	497	518	NaN	NaN	NaN	157	180	174	NaN	NaN	NaN	281	217	265	520	546	362	168	159	125	NaN	NaN	NaN	210	224	188
93	78	79	75	103	75	87	251	453	355	157	246	137	NaN	NaN	499	512	NaN	NaN	NaN	166	176	164	NaN	NaN	NaN	294	218	241	519	533	371	173	145	131	NaN	NaN	NaN	201	209	190
93.17	76	76	73	98	76	89	243	450	344	161	229	132	NaN	NaN	487	503	NaN	NaN	NaN	165	178	154	NaN	NaN	NaN	290	222	243	520	546	366	175	151	122	NaN	NaN	NaN	203	212	185
93.33	76	74	82	94	72	84	255	471	343	163	233	128	NaN	NaN	479	515	NaN	NaN	NaN	152	178	160	NaN	NaN	NaN	321	220	249	531	543	365	157	149	128	NaN	NaN	NaN	204	226	179
93.5	73	77	72	89	71	82	241	461	339	163	236	127	NaN	NaN	494	529	NaN	NaN	NaN	155	178	165	NaN	NaN	NaN	308	234	240	541	542	365	173	157	126	NaN	NaN	NaN	199	207	181
93.67	66	77	73	98	64	89	NaN	NaN	NaN	162	246	128	NaN	NaN	516	501	NaN	NaN	NaN	166	181	170	NaN	NaN	NaN	308	233	240	523	554	367	182	149	123	NaN	NaN	NaN	195	196	192
93.83	78	77	81	104	78	88	NaN	NaN	NaN	167	237	132	NaN	NaN	497	520	NaN	NaN	NaN	161	182	174	NaN	NaN	NaN	304	226	243	523	541	369	168	150	131	NaN	NaN	NaN	208	199	188
94	74	77	89	96	73	88	NaN	NaN	NaN	162	227	130	NaN	NaN	500	508	NaN	NaN	NaN	150	172	162	NaN	NaN	NaN	308	225	247	527	554	375	168	146	131	NaN	NaN	NaN	208	212	187
94.17	81	76	77	96	77	90	NaN	NaN	NaN	175	219	128	NaN	NaN	501	501	NaN	NaN	NaN	160	170	163	NaN	NaN	NaN	301	230	231	523	536	374	177	144	126	NaN	NaN	NaN	209	214	177
94.33	76	76	73	94	74	80	NaN	NaN	NaN	162	238	124	NaN	NaN	519	506	NaN	NaN	NaN	147	178	156	NaN	NaN	NaN	293	226	230	526	545	375	171	146	132	NaN	NaN	NaN	208	218	190
94.5	73	71	70	95	68	81	NaN	NaN	NaN	160	228	115	NaN	NaN	486	515	NaN	NaN	NaN	144	166	168	NaN	NaN	NaN	288	211	224	525	551	379	173	143	120	NaN	NaN	NaN	192	216	192
94.67	74	73	80	91	63	87	NaN	NaN	NaN	159	223	117	NaN	NaN	481	500	NaN	NaN	NaN	150	167	162	NaN	NaN	NaN	286	209	216	545	554	375	161	141	117	NaN	NaN	NaN	200	200	187
94.83	65	67	78	92	65	87	NaN	NaN	NaN	156	219	122	NaN	NaN	484	493	NaN	NaN	NaN	156	158	159	NaN	NaN	NaN	285	210	217	544	544	377	158	149	113	NaN	NaN	NaN	195	201	170
95	75	73	76	99	67	81	NaN	NaN	NaN	167	235	134	NaN	NaN	474	499	NaN	NaN	NaN	152	152	160	NaN	NaN	NaN	268	196	219	541	556	375	153	154	115	NaN	NaN	NaN	203	202	182
95.17	68	65	76	91	66	88	NaN	NaN	NaN	150	215	129	NaN	NaN	465	467	NaN	NaN	NaN	142	163	152	NaN	NaN	NaN	282	213	225	539	557	379	156	137	113	NaN	NaN	NaN	195	192	180
95.33	74	62	75	98	72	88	NaN	NaN	NaN	156	228	128	NaN	NaN	483	488	NaN	NaN	NaN	146	148	160	NaN	NaN	NaN	287	210	243	547	550	382	159	143	116	NaN	NaN	NaN	190	185	172
95.5	74	72	84	96	74	86	NaN	NaN	NaN	153	222	123	NaN	NaN	485	500	NaN	NaN	NaN	148	163	156	NaN	NaN	NaN	283	203	241	540	562	372	162	139	121	NaN	NaN	NaN	202	195	176
95.67	73	70	76	85	68	89	NaN	NaN	NaN	153	233	134	NaN	NaN	486	486	NaN	NaN	NaN	147	158	161	NaN	NaN	NaN	283	198	222	547	574	363	162	144	113	NaN	NaN	NaN	196	194	175
95.83	71	76	77	98	78	88	NaN	NaN	NaN	162	227	121	NaN	NaN	478	484	NaN	NaN	NaN	149	164	153	NaN	NaN	NaN	278	214	227	559	566	370	163	141	113	NaN	NaN	NaN	199	203	182
96	73	76	80	96	74	85	NaN	NaN	NaN	165	233	120	NaN	NaN	481	495	NaN	NaN	NaN	150	158	162	NaN	NaN	NaN	277	196	237	549	549	374	164	133	115	NaN	NaN	NaN	202	195	173
96.17	69	77	75	95	69	93	NaN	NaN	NaN	165	240	125	NaN	NaN	479	474	NaN	NaN	NaN	150	159	165	NaN	NaN	NaN	287	210	215	555	556	366	158	147	118	NaN	NaN	NaN	198	196	185
96.33	75	73	84	89	70	91	NaN	NaN	NaN	143	231	127	NaN	NaN	466	483	NaN	NaN	NaN	157	167	161	NaN	NaN	NaN	269	211	231	548	554	362	155	141	116	NaN	NaN	NaN	199	206	172
96.5	70	79	73	89	75	89	NaN	NaN	NaN	150	231	124	NaN	NaN	472	488	NaN	NaN	NaN	164	162	157	NaN	NaN	NaN	263	210	240	556	558	365	152	135	112	NaN	NaN	NaN	198	207	174
96.67	77	77	81	96	75	88	NaN	NaN	NaN	168	240	115	NaN	NaN	458	486	NaN	NaN	NaN	156	157	158	NaN	NaN	NaN	271	202	236	550	554	362	161	141	112	NaN	NaN	NaN	197	195	177
96.83	67	79	88	92	78	92	NaN	NaN	NaN	155	222	126	NaN	NaN	474	474	NaN	NaN	NaN	146	170	156	NaN	NaN	NaN	275	210	229	558	545	373	163	136	123	NaN	NaN	NaN	197	195	174
97	77	71	86	90	72	104	NaN	NaN	NaN	157	222	126	NaN	NaN	471	511	NaN	NaN	NaN	138	162	173	NaN	NaN	NaN	275	207	253	558	564	372	163	138	120	NaN	NaN	NaN	217	202	178
97.17	78	83	89	94	85	94	NaN	NaN	NaN	165	234	123	NaN	NaN	482	491	NaN	NaN	NaN	156	164	165	NaN	NaN	NaN	277	206	223	546	570	374	152	137	123	NaN	NaN	NaN	218	197	176
97.33	68	87	82	94	72	101	NaN	NaN	NaN	161	236	137	NaN	NaN	479	491	NaN	NaN	NaN	156	158	171	NaN	NaN	NaN	300	227	230	563	582	369	162	152	125	NaN	NaN	NaN	184	192	173
97.5	69	74	84	106	69	95	NaN	NaN	NaN	164	237	130	NaN	NaN	493	493	NaN	NaN	NaN	164	168	160	NaN	NaN	NaN	296	220	228	554	577	376	159	140	124	NaN	NaN	NaN	202	190	173
97.67	73	72	86	101	76	93	NaN	NaN	NaN	164	228	119	NaN	NaN	469	487	NaN	NaN	NaN	158	158	170	NaN	NaN	NaN	284	208	249	562	570	379	165	144	113	NaN	NaN	NaN	191	193	165
97.83	71	77	84	94	71	97	NaN	NaN	NaN	160	235	114	NaN	NaN	489	487	NaN	NaN	NaN	158	173	166	NaN	NaN	NaN	285	204	235	557	569	394	164	139	123	NaN	NaN	NaN	200	201	174
98	69	77	94	102	72	99	NaN	NaN	NaN	159	223	117	NaN	NaN	468	480	NaN	NaN	NaN	158	153	159	NaN	NaN	NaN	285	207	243	565	577	372	172	150	118	NaN	NaN	NaN	191	194	170
98.17	59	79	84	87	76	94	NaN	NaN	NaN	158	218	117	NaN	NaN	461	484	NaN	NaN	NaN	154	152	163	NaN	NaN	NaN	271	212	223	553	580	380	158	143	122	NaN	NaN	NaN	196	180	173
98.33	75	80	82	99	68	98	NaN	NaN	NaN	166	230	126	NaN	NaN	461	479	NaN	NaN	NaN	158	155	161	NaN	NaN	NaN	291	194	230	557	591	387	158	140	121	NaN	NaN	NaN	197	208	169
98.5	76	74	77	92	65	97	NaN	NaN	NaN	162	229	120	NaN	NaN	468	481	NaN	NaN	NaN	150	153	169	NaN	NaN	NaN	281	200	228	561	584	386	157	133	115	NaN	NaN	NaN	204	209	160
98.67	75	75	87	92	68	95	NaN	NaN	NaN	159	228	122	NaN	NaN	465	476	NaN	NaN	NaN	144	158	166	NaN	NaN	NaN	288	192	226	561	572	373	165	135	117	NaN	NaN	NaN	205	181	173
98.83	81	81	86	94	67	90	NaN	NaN	NaN	160	235	110	NaN	NaN	464	480	NaN	NaN	NaN	161	169	164	NaN	NaN	NaN	284	208	225	562	580	386	161	130	119	NaN	NaN	NaN	197	194	180
99	69	75	84	103	66	89	NaN	NaN	NaN	151	229	122	NaN	NaN	481	476	NaN	NaN	NaN	145	142	154	NaN	NaN	NaN	280	196	226	563	566	378	162	136	123	NaN	NaN	NaN	208	192	177
99.17	78	81	89	96	67	99	NaN	NaN	NaN	149	227	124	NaN	NaN	471	490	NaN	NaN	NaN	143	146	153	NaN	NaN	NaN	287	199	225	550	547	374	158	132	127	NaN	NaN	NaN	192	201	167
99.33	71	74	84	92	72	89	NaN	NaN	NaN	153	216	119	NaN	NaN	474	501	NaN	NaN	NaN	153	134	149	NaN	NaN	NaN	276	204	225	567	559	370	154	133	127	NaN	NaN	NaN	198	210	175
99.5	73	72	82	99	67	89	NaN	NaN	NaN	151	239	118	NaN	NaN	471	473	NaN	NaN	NaN	148	142	153	NaN	NaN	NaN	290	182	219	551	567	377	161	137	124	NaN	NaN	NaN	185	205	166
99.67	82	75	83	101	73	90	NaN	NaN	NaN	159	220	121	NaN	NaN	452	478	NaN	NaN	NaN	140	145	147	NaN	NaN	NaN	274	196	213	567	566	377	151	137	130	NaN	NaN	NaN	189	189	170
99.83	73	75	84	97	65	93	NaN	NaN	NaN	150	226	114	NaN	NaN	463	472	NaN	NaN	NaN	141	130	154	NaN	NaN	NaN	275	203	198	582	567	378	157	131	126	NaN	NaN	NaN	186	188	173
100	71	67	78	90	71	86	NaN	NaN	NaN	149	222	102	NaN	NaN	463	478	NaN	NaN	NaN	140	133	150	NaN	NaN	NaN	286	198	219	569	565	391	154	133	121	NaN	NaN	NaN	201	184	177
100.17	75	67	78	85	65	95	NaN	NaN	NaN	152	222	108	NaN	NaN	462	467	NaN	NaN	NaN	146	127	162	NaN	NaN	NaN	286	187	215	NaN	NaN	NaN	151	133	120	NaN	NaN	NaN	198	195	164
100.33	74	72	84	94	61	91	NaN	NaN	NaN	138	209	116	NaN	NaN	454	461	NaN	NaN	NaN	150	131	161	NaN	NaN	NaN	282	190	211	NaN	NaN	NaN	143	131	123	NaN	NaN	NaN	200	193	162
100.5	72	69	89	94	77	84	NaN	NaN	NaN	153	216	110	NaN	NaN	436	463	NaN	NaN	NaN	157	143	161	NaN	NaN	NaN	290	195	219	NaN	NaN	NaN	145	133	128	NaN	NaN	NaN	212	194	172
100.67	70	68	86	93	72	88	NaN	NaN	NaN	150	204	112	NaN	NaN	466	489	NaN	NaN	NaN	143	149	156	NaN	NaN	NaN	276	177	211	NaN	NaN	NaN	152	137	117	NaN	NaN	NaN	205	200	169
100.83	70	73	85	95	71	92	NaN	NaN	NaN	148	227	112	NaN	NaN	468	477	NaN	NaN	NaN	149	142	158	NaN	NaN	NaN	286	198	213	NaN	NaN	NaN	144	123	135	NaN	NaN	NaN	197	190	178
101	80	73	83	88	73	84	NaN	NaN	NaN	147	226	107	NaN	NaN	450	469	NaN	NaN	NaN	152	131	151	NaN	NaN	NaN	278	187	216	NaN	NaN	NaN	143	128	125	NaN	NaN	NaN	203	187	172
101.17	76	65	84	90	67	93	NaN	NaN	NaN	141	217	84	NaN	NaN	455	479	NaN	NaN	NaN	136	139	151	NaN	NaN	NaN	279	188	238	NaN	NaN	NaN	153	124	118	NaN	NaN	NaN	202	193	165
101.33	69	69	79	95	72	99	NaN	NaN	NaN	145	214	104	NaN	NaN	461	462	NaN	NaN	NaN	146	148	145	NaN	NaN	NaN	284	198	212	NaN	NaN	NaN	143	124	121	NaN	NaN	NaN	200	193	167
101.5	70	69	79	96	68	84	NaN	NaN	NaN	147	214	110	NaN	NaN	433	451	NaN	NaN	NaN	142	132	145	NaN	NaN	NaN	284	183	219	NaN	NaN	NaN	133	130	117	NaN	NaN	NaN	194	186	163
101.67	74	69	82	86	72	88	NaN	NaN	NaN	145	202	105	NaN	NaN	449	472	NaN	NaN	NaN	153	140	158	NaN	NaN	NaN	272	200	225	NaN	NaN	NaN	138	134	125	NaN	NaN	NaN	203	178	166
101.83	77	74	86	95	68	91	NaN	NaN	NaN	143	216	108	NaN	NaN	436	466	NaN	NaN	NaN	144	150	156	NaN	NaN	NaN	296	195	228	NaN	NaN	NaN	141	128	121	NaN	NaN	NaN	202	184	166
102	76	73	72	93	74	83	NaN	NaN	NaN	138	203	109	NaN	NaN	460	466	NaN	NaN	NaN	146	142	155	NaN	NaN	NaN	277	195	201	NaN	NaN	NaN	149	130	124	NaN	NaN	NaN	195	189	158
102.17	76	70	78	88	67	81	NaN	NaN	NaN	146	202	116	NaN	NaN	460	449	NaN	NaN	NaN	144	127	151	NaN	NaN	NaN	281	192	213	NaN	NaN	NaN	138	122	125	NaN	NaN	NaN	207	177	155
102.33	75	71	76	91	69	84	NaN	NaN	NaN	135	211	104	NaN	NaN	432	457	NaN	NaN	NaN	138	143	156	NaN	NaN	NaN	280	182	206	NaN	NaN	NaN	143	129	120	NaN	NaN	NaN	198	194	157
102.5	71	69	84	88	71	88	NaN	NaN	NaN	151	212	109	NaN	NaN	433	463	NaN	NaN	NaN	135	141	159	NaN	NaN	NaN	282	188	203	NaN	NaN	NaN	137	133	122	NaN	NaN	NaN	190	188	153
102.67	69	69	78	102	71	90	NaN	NaN	NaN	146	206	100	NaN	NaN	422	459	NaN	NaN	NaN	144	145	142	NaN	NaN	NaN	264	188	217	NaN	NaN	NaN	136	130	128	NaN	NaN	NaN	188	196	153
102.83	76	70	79	90	74	94	NaN	NaN	NaN	142	202	103	NaN	NaN	419	474	NaN	NaN	NaN	136	128	152	NaN	NaN	NaN	266	195	229	NaN	NaN	NaN	139	125	126	NaN	NaN	NaN	201	182	152
103	83	73	83	91	66	97	NaN	NaN	NaN	145	204	107	NaN	NaN	428	472	NaN	NaN	NaN	133	142	144	NaN	NaN	NaN	262	175	213	NaN	NaN	NaN	127	129	117	NaN	NaN	NaN	185	181	153
103.17	71	70	80	101	67	89	NaN	NaN	NaN	153	205	115	NaN	NaN	429	485	NaN	NaN	NaN	151	129	146	NaN	NaN	NaN	262	188	192	NaN	NaN	NaN	139	129	119	NaN	NaN	NaN	185	187	162
103.33	77	70	79	89	68	86	NaN	NaN	NaN	158	214	100	NaN	NaN	446	482	NaN	NaN	NaN	153	129	142	NaN	NaN	NaN	277	189	200	NaN	NaN	NaN	140	131	126	NaN	NaN	NaN	194	182	165
103.5	79	75	83	93	68	92	NaN	NaN	NaN	153	207	111	NaN	NaN	422	491	NaN	NaN	NaN	144	139	166	NaN	NaN	NaN	272	189	216	NaN	NaN	NaN	138	130	124	NaN	NaN	NaN	188	187	150
103.67	70	63	91	95	71	93	NaN	NaN	NaN	153	215	111	NaN	NaN	415	488	NaN	NaN	NaN	145	149	152	NaN	NaN	NaN	266	192	211	NaN	NaN	NaN	141	134	119	NaN	NaN	NaN	196	181	160
103.83	79	75	94	93	75	102	NaN	NaN	NaN	163	224	119	NaN	NaN	423	476	NaN	NaN	NaN	153	142	153	NaN	NaN	NaN	272	209	219	NaN	NaN	NaN	139	133	120	NaN	NaN	NaN	202	212	143
104	80	69	83	99	74	100	NaN	NaN	NaN	151	222	119	NaN	NaN	438	487	NaN	NaN	NaN	144	143	161	NaN	NaN	NaN	264	193	209	NaN	NaN	NaN	135	124	118	NaN	NaN	NaN	194	195	153
104.17	72	74	89	92	71	93	NaN	NaN	NaN	162	238	114	NaN	NaN	425	475	NaN	NaN	NaN	144	154	154	NaN	NaN	NaN	266	205	218	NaN	NaN	NaN	146	129	120	NaN	NaN	NaN	207	201	150
104.33	79	78	93	104	76	97	NaN	NaN	NaN	156	236	108	NaN	NaN	416	482	NaN	NaN	NaN	142	157	151	NaN	NaN	NaN	272	187	202	NaN	NaN	NaN	151	127	122	NaN	NaN	NaN	201	192	143
104.5	82	69	86	94	75	93	NaN	NaN	NaN	159	213	112	NaN	NaN	415	471	NaN	NaN	NaN	144	129	164	NaN	NaN	NaN	275	199	209	NaN	NaN	NaN	135	123	112	NaN	NaN	NaN	199	197	143
104.67	79	75	93	103	72	87	NaN	NaN	NaN	147	224	108	NaN	NaN	430	449	NaN	NaN	NaN	138	145	157	NaN	NaN	NaN	275	189	216	NaN	NaN	NaN	138	127	119	NaN	NaN	NaN	186	189	140
104.83	72	70	87	96	78	100	NaN	NaN	NaN	144	218	102	NaN	NaN	428	482	NaN	NaN	NaN	140	144	161	NaN	NaN	NaN	264	195	216	NaN	NaN	NaN	139	137	117	NaN	NaN	NaN	183	197	146
105	78	67	93	98	67	94	NaN	NaN	NaN	150	230	110	NaN	NaN	432	457	NaN	NaN	NaN	140	143	154	NaN	NaN	NaN	270	199	217	NaN	NaN	NaN	140	135	121	NaN	NaN	NaN	192	187	143
105.17	77	67	93	93	74	90	NaN	NaN	NaN	155	223	114	NaN	NaN	428	464	NaN	NaN	NaN	148	147	158	NaN	NaN	NaN	271	197	212	NaN	NaN	NaN	138	136	123	NaN	NaN	NaN	199	194	152
105.33	82	73	91	97	75	95	NaN	NaN	NaN	150	232	117	NaN	NaN	432	461	NaN	NaN	NaN	149	154	167	NaN	NaN	NaN	270	202	212	NaN	NaN	NaN	139	127	121	NaN	NaN	NaN	206	191	156
105.5	79	75	94	99	81	97	NaN	NaN	NaN	155	227	118	NaN	NaN	427	464	NaN	NaN	NaN	151	147	159	NaN	NaN	NaN	283	211	214	NaN	NaN	NaN	138	138	122	NaN	NaN	NaN	201	199	160
105.67	82	73	102	102	75	100	NaN	NaN	NaN	169	220	117	NaN	NaN	444	465	NaN	NaN	NaN	148	144	162	NaN	NaN	NaN	280	204	219	NaN	NaN	NaN	143	140	125	NaN	NaN	NaN	203	196	151
105.83	78	73	93	102	87	107	NaN	NaN	NaN	157	224	114	NaN	NaN	423	454	NaN	NaN	NaN	143	146	161	NaN	NaN	NaN	269	217	226	NaN	NaN	NaN	146	128	122	NaN	NaN	NaN	198	202	144
106	77	69	95	93	84	95	NaN	NaN	NaN	168	222	123	NaN	NaN	420	473	NaN	NaN	NaN	158	144	165	NaN	NaN	NaN	269	191	211	NaN	NaN	NaN	143	136	117	NaN	NaN	NaN	192	186	153
106.17	77	69	100	101	84	101	NaN	NaN	NaN	162	226	113	NaN	NaN	434	465	NaN	NaN	NaN	137	146	166	NaN	NaN	NaN	285	193	226	NaN	NaN	NaN	134	136	119	NaN	NaN	NaN	202	186	148
106.33	85	72	101	98	83	99	NaN	NaN	NaN	146	233	113	NaN	NaN	446	464	NaN	NaN	NaN	153	159	169	NaN	NaN	NaN	261	211	222	NaN	NaN	NaN	157	141	125	NaN	NaN	NaN	219	207	150
106.5	81	80	99	99	82	97	NaN	NaN	NaN	163	219	117	NaN	NaN	439	449	NaN	NaN	NaN	140	148	164	NaN	NaN	NaN	285	204	211	NaN	NaN	NaN	162	133	117	NaN	NaN	NaN	225	196	160
106.67	84	71	96	97	79	96	NaN	NaN	NaN	153	219	106	NaN	NaN	439	455	NaN	NaN	NaN	149	173	178	NaN	NaN	NaN	270	192	224	NaN	NaN	NaN	150	132	117	NaN	NaN	NaN	199	185	158
106.83	81	81	101	95	86	102	NaN	NaN	NaN	151	224	120	NaN	NaN	443	456	NaN	NaN	NaN	158	147	169	NaN	NaN	NaN	264	201	217	NaN	NaN	NaN	147	136	115	NaN	NaN	NaN	209	190	157
107	75	78	100	95	85	106	NaN	NaN	NaN	147	226	115	NaN	NaN	424	480	NaN	NaN	NaN	154	158	170	NaN	NaN	NaN	276	192	215	NaN	NaN	NaN	155	138	115	NaN	NaN	NaN	206	185	157
107.17	89	69	102	95	83	99	NaN	NaN	NaN	144	227	115	NaN	NaN	452	454	NaN	NaN	NaN	162	156	163	NaN	NaN	NaN	284	197	204	NaN	NaN	NaN	148	127	112	NaN	NaN	NaN	204	186	159
107.33	81	71	95	103	87	98	NaN	NaN	NaN	145	217	109	NaN	NaN	436	443	NaN	NaN	NaN	170	133	166	NaN	NaN	NaN	278	205	227	NaN	NaN	NaN	147	129	123	NaN	NaN	NaN	199	179	153
107.5	79	72	99	104	80	97	NaN	NaN	NaN	152	227	120	NaN	NaN	427	463	NaN	NaN	NaN	159	171	174	NaN	NaN	NaN	286	210	206	NaN	NaN	NaN	161	133	120	NaN	NaN	NaN	215	209	154
107.67	84	77	103	93	83	96	NaN	NaN	NaN	150	219	104	NaN	NaN	442	462	NaN	NaN	NaN	162	140	169	NaN	NaN	NaN	282	210	211	NaN	NaN	NaN	141	132	117	NaN	NaN	NaN	204	188	159
107.83	82	76	100	97	89	102	NaN	NaN	NaN	154	210	112	NaN	NaN	422	463	NaN	NaN	NaN	161	146	155	NaN	NaN	NaN	277	211	213	NaN	NaN	NaN	149	120	116	NaN	NaN	NaN	213	182	161
108	74	74	96	99	80	95	NaN	NaN	NaN	149	218	117	NaN	NaN	408	475	NaN	NaN	NaN	154	147	141	NaN	NaN	NaN	282	203	211	NaN	NaN	NaN	147	122	117	NaN	NaN	NaN	200	195	158
108.17	76	75	89	100	86	100	NaN	NaN	NaN	148	207	115	NaN	NaN	415	455	NaN	NaN	NaN	156	137	145	NaN	NaN	NaN	278	201	226	NaN	NaN	NaN	145	129	114	NaN	NaN	NaN	204	188	156
108.33	85	72	92	102	83	89	NaN	NaN	NaN	146	209	116	NaN	NaN	414	440	NaN	NaN	NaN	161	142	139	NaN	NaN	NaN	285	197	219	NaN	NaN	NaN	131	132	124	NaN	NaN	NaN	182	184	156
108.5	73	79	96	89	85	96	NaN	NaN	NaN	148	211	111	NaN	NaN	397	447	NaN	NaN	NaN	167	143	142	NaN	NaN	NaN	283	203	217	NaN	NaN	NaN	144	138	110	NaN	NaN	NaN	198	187	146
108.67	80	66	96	95	79	97	NaN	NaN	NaN	146	216	107	NaN	NaN	408	458	NaN	NaN	NaN	154	149	155	NaN	NaN	NaN	264	189	219	NaN	NaN	NaN	144	131	111	NaN	NaN	NaN	197	173	155
108.83	74	72	94	95	75	99	NaN	NaN	NaN	140	220	109	NaN	NaN	424	448	NaN	NaN	NaN	156	134	157	NaN	NaN	NaN	282	187	214	NaN	NaN	NaN	141	122	109	NaN	NaN	NaN	200	197	156
109	75	76	91	101	81	85	NaN	NaN	NaN	136	200	107	NaN	NaN	418	450	NaN	NaN	NaN	158	135	149	NaN	NaN	NaN	276	192	218	NaN	NaN	NaN	143	127	110	NaN	NaN	NaN	208	181	156
109.17	75	71	90	96	75	95	NaN	NaN	NaN	139	208	112	NaN	NaN	412	444	NaN	NaN	NaN	146	137	146	NaN	NaN	NaN	288	205	216	NaN	NaN	NaN	141	133	116	NaN	NaN	NaN	197	177	140
109.33	84	73	92	89	72	83	NaN	NaN	NaN	134	213	115	NaN	NaN	399	431	NaN	NaN	NaN	155	128	138	NaN	NaN	NaN	261	179	211	NaN	NaN	NaN	142	128	113	NaN	NaN	NaN	196	191	149
109.5	79	67	100	92	72	85	NaN	NaN	NaN	130	208	111	NaN	NaN	410	446	NaN	NaN	NaN	141	128	142	NaN	NaN	NaN	263	189	215	NaN	NaN	NaN	134	114	109	NaN	NaN	NaN	201	176	153
109.67	78	65	87	91	68	88	NaN	NaN	NaN	144	218	112	NaN	NaN	413	423	NaN	NaN	NaN	148	126	145	NaN	NaN	NaN	260	187	216	NaN	NaN	NaN	144	122	112	NaN	NaN	NaN	198	178	151
109.83	73	72	87	101	76	83	NaN	NaN	NaN	140	192	119	NaN	NaN	408	421	NaN	NaN	NaN	140	119	150	NaN	NaN	NaN	257	182	215	NaN	NaN	NaN	137	126	110	NaN	NaN	NaN	206	187	145
110	76	67	86	88	76	96	NaN	NaN	NaN	139	215	103	NaN	NaN	409	422	NaN	NaN	NaN	144	127	137	NaN	NaN	NaN	267	173	206	NaN	NaN	NaN	139	129	107	NaN	NaN	NaN	199	181	142
110.17	80	70	90	93	70	93	NaN	NaN	NaN	138	211	108	NaN	NaN	430	412	NaN	NaN	NaN	148	132	146	NaN	NaN	NaN	267	173	212	NaN	NaN	NaN	145	132	114	NaN	NaN	NaN	206	173	147
110.33	74	68	78	92	76	90	NaN	NaN	NaN	140	203	105	NaN	NaN	412	414	NaN	NaN	NaN	148	136	136	NaN	NaN	NaN	268	185	210	NaN	NaN	NaN	132	135	117	NaN	NaN	NaN	205	163	133
110.5	74	65	87	94	65	96	NaN	NaN	NaN	135	209	109	NaN	NaN	410	441	NaN	NaN	NaN	140	122	140	NaN	NaN	NaN	263	178	209	NaN	NaN	NaN	135	130	113	NaN	NaN	NaN	192	170	130
110.67	80	70	88	91	74	94	NaN	NaN	NaN	139	211	107	NaN	NaN	422	431	NaN	NaN	NaN	153	131	135	NaN	NaN	NaN	260	176	213	NaN	NaN	NaN	137	123	109	NaN	NaN	NaN	195	178	129
110.83	73	66	102	89	79	97	NaN	NaN	NaN	133	212	113	NaN	NaN	405	430	NaN	NaN	NaN	146	145	152	NaN	NaN	NaN	263	188	209	NaN	NaN	NaN	136	131	105	NaN	NaN	NaN	193	180	142
111	83	64	93	96	77	94	NaN	NaN	NaN	128	214	106	NaN	NaN	414	438	NaN	NaN	NaN	148	141	152	NaN	NaN	NaN	267	207	228	NaN	NaN	NaN	142	128	112	NaN	NaN	NaN	209	174	140
111.17	80	73	87	96	73	98	NaN	NaN	NaN	135	213	120	NaN	NaN	415	435	NaN	NaN	NaN	148	129	140	NaN	NaN	NaN	273	199	219	NaN	NaN	NaN	127	122	117	NaN	NaN	NaN	207	185	133
111.33	83	66	93	97	75	97	NaN	NaN	NaN	134	208	108	NaN	NaN	395	450	NaN	NaN	NaN	157	139	144	NaN	NaN	NaN	270	192	216	NaN	NaN	NaN	132	122	116	NaN	NaN	NaN	197	173	141
111.5	80	63	99	95	69	98	NaN	NaN	NaN	122	203	112	NaN	NaN	419	448	NaN	NaN	NaN	157	129	146	NaN	NaN	NaN	268	181	214	NaN	NaN	NaN	135	124	109	NaN	NaN	NaN	196	171	134
111.67	79	72	92	94	72	94	NaN	NaN	NaN	140	227	104	NaN	NaN	410	443	NaN	NaN	NaN	150	138	144	NaN	NaN	NaN	260	184	215	NaN	NaN	NaN	135	124	108	NaN	NaN	NaN	194	178	144
111.83	81	68	88	87	76	94	NaN	NaN	NaN	134	207	112	NaN	NaN	381	423	NaN	NaN	NaN	140	138	138	NaN	NaN	NaN	265	192	202	NaN	NaN	NaN	133	115	117	NaN	NaN	NaN	187	174	137
112	74	72	89	82	59	93	NaN	NaN	NaN	124	198	106	NaN	NaN	386	426	NaN	NaN	NaN	137	128	143	NaN	NaN	NaN	256	176	184	NaN	NaN	NaN	131	116	116	NaN	NaN	NaN	182	168	137
112.17	76	64	93	81	65	90	NaN	NaN	NaN	136	206	94	NaN	NaN	388	403	NaN	NaN	NaN	134	119	130	NaN	NaN	NaN	252	178	206	NaN	NaN	NaN	122	119	102	NaN	NaN	NaN	172	154	129
112.33	69	67	102	80	64	78	NaN	NaN	NaN	131	200	111	NaN	NaN	383	406	NaN	NaN	NaN	141	134	140	NaN	NaN	NaN	258	174	210	NaN	NaN	NaN	121	110	107	NaN	NaN	NaN	171	165	136
112.5	74	66	104	82	70	79	NaN	NaN	NaN	126	194	108	NaN	NaN	390	401	NaN	NaN	NaN	146	140	130	NaN	NaN	NaN	251	169	215	NaN	NaN	NaN	120	108	110	NaN	NaN	NaN	183	163	144
112.67	75	66	85	79	66	84	NaN	NaN	NaN	131	202	99	NaN	NaN	394	416	NaN	NaN	NaN	143	129	142	NaN	NaN	NaN	256	169	200	NaN	NaN	NaN	121	109	104	NaN	NaN	NaN	179	154	137
112.83	68	62	87	90	69	85	NaN	NaN	NaN	130	193	98	NaN	NaN	383	418	NaN	NaN	NaN	152	128	129	NaN	NaN	NaN	256	167	200	NaN	NaN	NaN	116	111	110	NaN	NaN	NaN	188	168	140
113	71	61	91	77	63	71	NaN	NaN	NaN	127	181	98	NaN	NaN	404	408	NaN	NaN	NaN	137	130	142	NaN	NaN	NaN	258	170	189	NaN	NaN	NaN	117	107	105	NaN	NaN	NaN	182	161	130
113.17	76	60	88	89	70	77	NaN	NaN	NaN	128	208	94	NaN	NaN	363	397	NaN	NaN	NaN	139	104	128	NaN	NaN	NaN	245	171	207	NaN	NaN	NaN	113	108	102	NaN	NaN	NaN	182	161	138
113.33	77	58	85	76	66	70	NaN	NaN	NaN	127	186	100	NaN	NaN	375	392	NaN	NaN	NaN	135	131	144	NaN	NaN	NaN	254	174	199	NaN	NaN	NaN	119	100	107	NaN	NaN	NaN	172	147	135
113.5	71	59	85	83	65	80	NaN	NaN	NaN	125	191	102	NaN	NaN	368	402	NaN	NaN	NaN	138	129	117	NaN	NaN	NaN	240	172	186	NaN	NaN	NaN	109	103	106	NaN	NaN	NaN	174	148	135
113.67	75	58	83	78	59	74	NaN	NaN	NaN	120	181	93	NaN	NaN	356	387	NaN	NaN	NaN	129	115	120	NaN	NaN	NaN	259	164	177	NaN	NaN	NaN	108	107	109	NaN	NaN	NaN	165	150	134
113.83	73	54	85	82	70	79	NaN	NaN	NaN	115	182	98	NaN	NaN	352	395	NaN	NaN	NaN	139	122	123	NaN	NaN	NaN	250	176	190	NaN	NaN	NaN	108	100	106	NaN	NaN	NaN	170	149	115
114	64	49	84	75	69	80	NaN	NaN	NaN	118	176	78	NaN	NaN	379	369	NaN	NaN	NaN	136	114	120	NaN	NaN	NaN	243	163	184	NaN	NaN	NaN	103	110	100	NaN	NaN	NaN	158	152	137
114.17	75	55	87	80	68	86	NaN	NaN	NaN	111	199	102	NaN	NaN	351	390	NaN	NaN	NaN	142	122	126	NaN	NaN	NaN	243	160	191	NaN	NaN	NaN	116	108	106	NaN	NaN	NaN	167	151	125
114.33	72	58	89	71	65	84	NaN	NaN	NaN	117	183	97	NaN	NaN	360	379	NaN	NaN	NaN	142	121	127	NaN	NaN	NaN	253	173	190	NaN	NaN	NaN	105	100	104	NaN	NaN	NaN	167	150	125
114.5	77	58	89	78	55	69	NaN	NaN	NaN	116	180	98	NaN	NaN	349	379	NaN	NaN	NaN	143	125	130	NaN	NaN	NaN	235	168	201	NaN	NaN	NaN	104	87	105	NaN	NaN	NaN	170	156	124
114.67	69	56	83	83	63	73	NaN	NaN	NaN	121	186	96	NaN	NaN	354	393	NaN	NaN	NaN	142	127	124	NaN	NaN	NaN	231	166	195	NaN	NaN	NaN	102	102	103	NaN	NaN	NaN	167	149	127
114.83	72	52	95	76	61	78	NaN	NaN	NaN	116	176	96	NaN	NaN	343	372	NaN	NaN	NaN	138	121	116	NaN	NaN	NaN	241	165	195	NaN	NaN	NaN	105	98	103	NaN	NaN	NaN	170	147	127
115	69	59	87	76	62	74	NaN	NaN	NaN	118	175	101	NaN	NaN	352	351	NaN	NaN	NaN	130	125	123	NaN	NaN	NaN	242	168	184	NaN	NaN	NaN	102	99	107	NaN	NaN	NaN	166	140	134
115.17	69	54	84	75	66	79	NaN	NaN	NaN	114	175	101	NaN	NaN	353	381	NaN	NaN	NaN	142	123	114	NaN	NaN	NaN	244	154	197	NaN	NaN	NaN	102	99	104	NaN	NaN	NaN	163	157	117
115.33	71	58	89	77	64	77	NaN	NaN	NaN	121	177	104	NaN	NaN	357	361	NaN	NaN	NaN	141	122	126	NaN	NaN	NaN	236	157	179	NaN	NaN	NaN	104	101	103	NaN	NaN	NaN	156	149	125
115.5	72	47	80	74	63	86	NaN	NaN	NaN	111	166	97	NaN	NaN	356	377	NaN	NaN	NaN	131	109	111	NaN	NaN	NaN	233	162	189	NaN	NaN	NaN	106	100	106	NaN	NaN	NaN	158	137	121
115.67	72	48	90	69	63	80	NaN	NaN	NaN	114	177	93	NaN	NaN	356	376	NaN	NaN	NaN	143	112	133	NaN	NaN	NaN	239	160	180	NaN	NaN	NaN	107	102	106	NaN	NaN	NaN	163	137	126
115.83	76	56	85	78	62	77	NaN	NaN	NaN	115	171	96	NaN	NaN	348	370	NaN	NaN	NaN	133	123	117	NaN	NaN	NaN	244	165	181	NaN	NaN	NaN	110	105	104	NaN	NaN	NaN	170	145	122
116	67	49	88	72	66	74	NaN	NaN	NaN	117	180	100	NaN	NaN	363	379	NaN	NaN	NaN	142	123	123	NaN	NaN	NaN	238	165	187	NaN	NaN	NaN	105	99	99	NaN	NaN	NaN	167	133	132
116.17	64	61	86	76	65	77	NaN	NaN	NaN	125	189	97	NaN	NaN	344	385	NaN	NaN	NaN	141	119	112	NaN	NaN	NaN	249	168	188	NaN	NaN	NaN	106	105	101	NaN	NaN	NaN	168	150	122
116.33	71	55	87	91	57	76	NaN	NaN	NaN	122	169	103	NaN	NaN	368	393	NaN	NaN	NaN	132	133	118	NaN	NaN	NaN	231	177	187	NaN	NaN	NaN	113	102	97	NaN	NaN	NaN	167	148	116
116.5	68	64	82	82	68	75	NaN	NaN	NaN	120	167	93	NaN	NaN	365	399	NaN	NaN	NaN	137	124	128	NaN	NaN	NaN	233	178	179	NaN	NaN	NaN	115	98	101	NaN	NaN	NaN	144	147	114
116.67	75	61	91	74	65	87	NaN	NaN	NaN	122	176	97	NaN	NaN	351	393	NaN	NaN	NaN	137	118	124	NaN	NaN	NaN	231	170	184	NaN	NaN	NaN	107	105	91	NaN	NaN	NaN	165	138	121
116.83	67	56	82	78	69	78	NaN	NaN	NaN	106	177	89	NaN	NaN	353	375	NaN	NaN	NaN	134	119	107	NaN	NaN	NaN	236	183	170	NaN	NaN	NaN	103	110	96	NaN	NaN	NaN	152	152	130
117	69	48	83	81	69	76	NaN	NaN	NaN	119	172	96	NaN	NaN	353	356	NaN	NaN	NaN	150	113	116	NaN	NaN	NaN	240	179	180	NaN	NaN	NaN	107	99	100	NaN	NaN	NaN	163	146	128
117.17	72	58	83	83	63	80	NaN	NaN	NaN	110	170	94	NaN	NaN	365	402	NaN	NaN	NaN	136	127	124	NaN	NaN	NaN	240	161	176	NaN	NaN	NaN	111	96	98	NaN	NaN	NaN	145	137	121
117.33	81	61	93	80	66	83	NaN	NaN	NaN	115	182	96	NaN	NaN	369	401	NaN	NaN	NaN	139	127	134	NaN	NaN	NaN	244	166	180	NaN	NaN	NaN	113	98	107	NaN	NaN	NaN	159	150	129
117.5	73	58	92	74	69	86	NaN	NaN	NaN	123	184	96	NaN	NaN	374	393	NaN	NaN	NaN	149	125	125	NaN	NaN	NaN	249	170	189	NaN	NaN	NaN	113	109	105	NaN	NaN	NaN	166	151	125
117.67	70	63	82	77	70	80	NaN	NaN	NaN	124	187	98	NaN	NaN	381	399	NaN	NaN	NaN	141	122	141	NaN	NaN	NaN	244	173	181	NaN	NaN	NaN	110	102	111	NaN	NaN	NaN	175	153	120
117.83	74	60	97	87	74	85	NaN	NaN	NaN	109	182	109	NaN	NaN	369	393	NaN	NaN	NaN	139	113	136	NaN	NaN	NaN	248	184	183	NaN	NaN	NaN	116	112	103	NaN	NaN	NaN	160	151	119
118	74	63	95	75	77	87	NaN	NaN	NaN	124	170	101	NaN	NaN	365	408	NaN	NaN	NaN	132	127	131	NaN	NaN	NaN	256	176	172	NaN	NaN	NaN	109	115	105	NaN	NaN	NaN	161	144	120
118.17	71	55	83	82	75	80	NaN	NaN	NaN	126	186	102	NaN	NaN	362	392	NaN	NaN	NaN	128	123	144	NaN	NaN	NaN	242	176	184	NaN	NaN	NaN	114	104	100	NaN	NaN	NaN	160	148	126
118.33	74	59	84	78	68	82	NaN	NaN	NaN	115	183	108	NaN	NaN	360	375	NaN	NaN	NaN	129	118	118	NaN	NaN	NaN	243	170	168	NaN	NaN	NaN	109	107	100	NaN	NaN	NaN	171	145	122
118.5	66	65	86	78	83	79	NaN	NaN	NaN	118	182	107	NaN	NaN	358	375	NaN	NaN	NaN	133	119	124	NaN	NaN	NaN	257	175	170	NaN	NaN	NaN	116	111	106	NaN	NaN	NaN	155	134	123
118.67	75	55	91	77	70	81	NaN	NaN	NaN	120	186	110	NaN	NaN	348	394	NaN	NaN	NaN	137	134	134	NaN	NaN	NaN	246	171	174	NaN	NaN	NaN	111	107	103	NaN	NaN	NaN	158	143	108
118.83	67	64	84	84	66	74	NaN	NaN	NaN	118	175	97	NaN	NaN	359	387	NaN	NaN	NaN	139	130	128	NaN	NaN	NaN	246	175	177	NaN	NaN	NaN	113	106	99	NaN	NaN	NaN	150	139	120
119	76	60	83	79	67	81	NaN	NaN	NaN	125	189	107	NaN	NaN	348	394	NaN	NaN	NaN	136	131	126	NaN	NaN	NaN	244	165	178	NaN	NaN	NaN	110	101	103	NaN	NaN	NaN	154	143	125
119.17	80	54	88	78	70	85	NaN	NaN	NaN	113	187	103	NaN	NaN	365	389	NaN	NaN	NaN	134	136	133	NaN	NaN	NaN	238	172	183	NaN	NaN	NaN	110	110	101	NaN	NaN	NaN	163	145	128
119.33	75	66	82	86	73	87	NaN	NaN	NaN	122	172	105	NaN	NaN	343	376	NaN	NaN	NaN	134	123	128	NaN	NaN	NaN	256	179	167	NaN	NaN	NaN	119	102	101	NaN	NaN	NaN	165	147	126
119.5	81	57	87	78	65	85	NaN	NaN	NaN	118	176	107	NaN	NaN	343	380	NaN	NaN	NaN	134	124	123	NaN	NaN	NaN	240	165	189	NaN	NaN	NaN	110	112	102	NaN	NaN	NaN	157	145	121
119.67	82	61	85	83	64	87	NaN	NaN	NaN	126	172	109	NaN	NaN	333	371	NaN	NaN	NaN	136	127	137	NaN	NaN	NaN	240	166	181	NaN	NaN	NaN	106	108	94	NaN	NaN	NaN	150	136	131
119.83	81	58	86	82	68	82	NaN	NaN	NaN	131	174	97	NaN	NaN	342	379	NaN	NaN	NaN	128	122	134	NaN	NaN	NaN	243	165	173	NaN	NaN	NaN	108	115	98	NaN	NaN	NaN	164	135	122
120	76	55	85	76	72	78	NaN	NaN	NaN	122	175	100	NaN	NaN	362	386	NaN	NaN	NaN	135	122	136	NaN	NaN	NaN	245	164	173	NaN	NaN	NaN	111	106	111	NaN	NaN	NaN	161	141	124
120.17	76	56	91	77	75	82	NaN	NaN	NaN	122	183	94	NaN	NaN	338	376	NaN	NaN	NaN	139	126	131	NaN	NaN	NaN	234	172	182	NaN	NaN	NaN	110	95	114	NaN	NaN	NaN	161	139	121
120.33	66	61	99	84	71	88	NaN	NaN	NaN	118	174	102	NaN	NaN	352	377	NaN	NaN	NaN	143	131	125	NaN	NaN	NaN	256	173	185	NaN	NaN	NaN	112	115	105	NaN	NaN	NaN	163	146	124
120.5	62	58	95	83	75	83	NaN	NaN	NaN	120	185	106	NaN	NaN	350	358	NaN	NaN	NaN	145	130	126	NaN	NaN	NaN	250	170	191	NaN	NaN	NaN	117	102	110	NaN	NaN	NaN	169	128	122
120.67	75	62	89	82	65	82	NaN	NaN	NaN	118	166	92	NaN	NaN	331	361	NaN	NaN	NaN	135	116	121	NaN	NaN	NaN	251	160	178	NaN	NaN	NaN	110	104	101	NaN	NaN	NaN	163	127	120
120.83	69	52	87	75	76	80	NaN	NaN	NaN	115	168	90	NaN	NaN	317	352	NaN	NaN	NaN	133	122	122	NaN	NaN	NaN	226	155	175	NaN	NaN	NaN	106	94	99	NaN	NaN	NaN	156	142	127
121	66	48	83	74	73	80	NaN	NaN	NaN	113	176	98	NaN	NaN	319	354	NaN	NaN	NaN	130	119	129	NaN	NaN	NaN	240	163	176	NaN	NaN	NaN	94	94	99	NaN	NaN	NaN	160	134	121
121.17	65	47	86	73	65	85	NaN	NaN	NaN	113	174	86	NaN	NaN	326	341	NaN	NaN	NaN	124	107	110	NaN	NaN	NaN	221	167	166	NaN	NaN	NaN	102	97	93	NaN	NaN	NaN	145	131	123
121.33	62	48	87	78	59	73	NaN	NaN	NaN	108	171	78	NaN	NaN	318	326	NaN	NaN	NaN	139	112	118	NaN	NaN	NaN	221	157	173	NaN	NaN	NaN	110	98	102	NaN	NaN	NaN	148	128	116
121.5	66	52	91	73	59	79	NaN	NaN	NaN	100	172	90	NaN	NaN	317	340	NaN	NaN	NaN	131	115	120	NaN	NaN	NaN	240	154	165	NaN	NaN	NaN	114	90	98	NaN	NaN	NaN	148	131	116
121.67	59	51	80	70	67	71	NaN	NaN	NaN	100	176	82	NaN	NaN	307	354	NaN	NaN	NaN	135	114	115	NaN	NaN	NaN	241	143	165	NaN	NaN	NaN	105	90	93	NaN	NaN	NaN	148	140	109
121.83	64	49	89	70	68	81	NaN	NaN	NaN	105	169	82	NaN	NaN	312	342	NaN	NaN	NaN	130	101	115	NaN	NaN	NaN	229	159	176	NaN	NaN	NaN	108	89	102	NaN	NaN	NaN	137	129	104
122	70	50	79	70	66	68	NaN	NaN	NaN	107	157	79	NaN	NaN	323	333	NaN	NaN	NaN	133	109	113	NaN	NaN	NaN	220	138	171	NaN	NaN	NaN	99	85	97	NaN	NaN	NaN	139	132	121
122.17	64	48	90	71	64	79	NaN	NaN	NaN	98	164	85	NaN	NaN	329	332	NaN	NaN	NaN	131	106	119	NaN	NaN	NaN	247	148	163	NaN	NaN	NaN	97	101	104	NaN	NaN	NaN	149	145	123
122.33	62	48	83	76	68	81	NaN	NaN	NaN	105	175	77	NaN	NaN	314	331	NaN	NaN	NaN	126	129	118	NaN	NaN	NaN	232	162	177	NaN	NaN	NaN	118	94	94	NaN	NaN	NaN	144	139	108
122.5	67	57	90	82	68	81	NaN	NaN	NaN	105	163	86	NaN	NaN	328	346	NaN	NaN	NaN	133	128	129	NaN	NaN	NaN	233	147	169	NaN	NaN	NaN	105	91	97	NaN	NaN	NaN	153	127	109
122.67	65	52	83	81	64	79	NaN	NaN	NaN	104	177	94	NaN	NaN	315	339	NaN	NaN	NaN	136	122	112	NaN	NaN	NaN	241	162	164	NaN	NaN	NaN	109	96	96	NaN	NaN	NaN	155	136	112
122.83	74	52	81	74	75	74	NaN	NaN	NaN	111	159	90	NaN	NaN	326	356	NaN	NaN	NaN	135	126	128	NaN	NaN	NaN	242	160	170	NaN	NaN	NaN	112	95	99	NaN	NaN	NaN	154	146	114
123	68	57	87	76	74	77	NaN	NaN	NaN	110	182	94	NaN	NaN	335	333	NaN	NaN	NaN	130	112	133	NaN	NaN	NaN	239	148	176	NaN	NaN	NaN	106	97	94	NaN	NaN	NaN	156	141	113
123.17	66	56	93	77	70	75	NaN	NaN	NaN	109	177	94	NaN	NaN	319	361	NaN	NaN	NaN	136	117	120	NaN	NaN	NaN	212	172	166	NaN	NaN	NaN	113	98	97	NaN	NaN	NaN	157	141	115
123.33	72	47	86	71	70	78	NaN	NaN	NaN	101	182	94	NaN	NaN	338	327	NaN	NaN	NaN	136	124	115	NaN	NaN	NaN	242	171	184	NaN	NaN	NaN	101	100	97	NaN	NaN	NaN	154	155	119
123.5	69	52	83	74	59	73	NaN	NaN	NaN	113	186	95	NaN	NaN	332	331	NaN	NaN	NaN	137	118	124	NaN	NaN	NaN	221	166	183	NaN	NaN	NaN	114	93	105	NaN	NaN	NaN	163	137	112
123.67	67	56	82	70	71	69	NaN	NaN	NaN	107	175	86	NaN	NaN	337	337	NaN	NaN	NaN	135	115	118	NaN	NaN	NaN	228	164	177	NaN	NaN	NaN	108	91	95	NaN	NaN	NaN	169	137	116
123.83	66	56	85	75	76	73	NaN	NaN	NaN	109	167	92	NaN	NaN	330	353	NaN	NaN	NaN	142	114	115	NaN	NaN	NaN	235	159	175	NaN	NaN	NaN	103	101	89	NaN	NaN	NaN	155	141	114
124	65	53	87	71	68	82	NaN	NaN	NaN	95	169	88	NaN	NaN	320	317	NaN	NaN	NaN	136	120	119	NaN	NaN	NaN	235	164	167	NaN	NaN	NaN	105	108	93	NaN	NaN	NaN	156	132	118
124.17	63	47	83	76	67	85	NaN	NaN	NaN	96	172	90	NaN	NaN	325	325	NaN	NaN	NaN	133	115	107	NaN	NaN	NaN	243	170	165	NaN	NaN	NaN	102	93	91	NaN	NaN	NaN	152	134	114
124.33	68	53	86	76	64	74	NaN	NaN	NaN	102	191	89	NaN	NaN	319	327	NaN	NaN	NaN	143	114	110	NaN	NaN	NaN	220	163	185	NaN	NaN	NaN	104	95	103	NaN	NaN	NaN	142	126	117
124.5	67	53	86	73	60	75	NaN	NaN	NaN	103	181	102	NaN	NaN	324	317	NaN	NaN	NaN	132	120	120	NaN	NaN	NaN	235	161	171	NaN	NaN	NaN	107	91	90	NaN	NaN	NaN	152	137	112
124.67	75	56	82	81	70	85	NaN	NaN	NaN	106	181	90	NaN	NaN	314	317	NaN	NaN	NaN	135	118	116	NaN	NaN	NaN	233	166	171	NaN	NaN	NaN	112	103	95	NaN	NaN	NaN	158	139	116
124.83	67	49	83	82	69	74	NaN	NaN	NaN	107	172	95	NaN	NaN	315	339	NaN	NaN	NaN	148	130	109	NaN	NaN	NaN	244	153	180	NaN	NaN	NaN	91	102	87	NaN	NaN	NaN	155	141	120
125	67	50	89	81	68	76	NaN	NaN	NaN	103	166	91	NaN	NaN	313	322	NaN	NaN	NaN	145	119	119	NaN	NaN	NaN	243	156	169	NaN	NaN	NaN	108	103	93	NaN	NaN	NaN	156	130	125
125.17	65	49	82	72	70	85	NaN	NaN	NaN	99	178	84	NaN	NaN	321	317	NaN	NaN	NaN	137	131	136	NaN	NaN	NaN	218	165	172	NaN	NaN	NaN	103	87	86	NaN	NaN	NaN	163	135	120
125.33	66	62	85	78	68	71	NaN	NaN	NaN	112	159	95	NaN	NaN	319	335	NaN	NaN	NaN	140	112	124	NaN	NaN	NaN	232	169	194	NaN	NaN	NaN	107	88	95	NaN	NaN	NaN	161	137	123
125.5	70	56	88	73	72	72	NaN	NaN	NaN	110	175	88	NaN	NaN	318	329	NaN	NaN	NaN	133	116	120	NaN	NaN	NaN	245	152	175	NaN	NaN	NaN	107	91	93	NaN	NaN	NaN	149	137	125
125.67	64	51	85	83	68	75	NaN	NaN	NaN	109	147	87	NaN	NaN	323	346	NaN	NaN	NaN	139	109	110	NaN	NaN	NaN	236	155	177	NaN	NaN	NaN	101	96	86	NaN	NaN	NaN	153	137	112
125.83	65	50	82	71	71	73	NaN	NaN	NaN	111	161	84	NaN	NaN	313	318	NaN	NaN	NaN	138	105	116	NaN	NaN	NaN	245	170	180	NaN	NaN	NaN	97	100	93	NaN	NaN	NaN	148	130	114
126	70	59	84	75	66	76	NaN	NaN	NaN	110	178	86	NaN	NaN	307	336	NaN	NaN	NaN	137	101	125	NaN	NaN	NaN	242	159	162	NaN	NaN	NaN	100	93	95	NaN	NaN	NaN	164	134	118
126.17	70	59	82	75	68	74	NaN	NaN	NaN	110	167	93	NaN	NaN	306	324	NaN	NaN	NaN	127	107	115	NaN	NaN	NaN	239	157	187	NaN	NaN	NaN	104	101	106	NaN	NaN	NaN	138	114	118
126.33	68	54	84	79	62	71	NaN	NaN	NaN	116	161	83	NaN	NaN	303	328	NaN	NaN	NaN	143	106	127	NaN	NaN	NaN	228	162	168	NaN	NaN	NaN	95	100	96	NaN	NaN	NaN	165	124	112
126.5	64	54	79	73	66	79	NaN	NaN	NaN	104	175	95	NaN	NaN	306	324	NaN	NaN	NaN	137	114	119	NaN	NaN	NaN	232	161	181	NaN	NaN	NaN	104	99	93	NaN	NaN	NaN	147	136	112
126.67	66	54	80	82	72	78	NaN	NaN	NaN	109	160	91	NaN	NaN	316	339	NaN	NaN	NaN	139	113	113	NaN	NaN	NaN	236	164	178	NaN	NaN	NaN	110	103	101	NaN	NaN	NaN	172	129	109
126.83	71	59	77	82	62	74	NaN	NaN	NaN	112	163	82	NaN	NaN	308	321	NaN	NaN	NaN	127	120	110	NaN	NaN	NaN	234	153	176	NaN	NaN	NaN	99	92	93	NaN	NaN	NaN	159	126	117
127	62	56	84	76	73	70	NaN	NaN	NaN	105	155	80	NaN	NaN	313	327	NaN	NaN	NaN	136	115	119	NaN	NaN	NaN	230	154	169	NaN	NaN	NaN	112	93	95	NaN	NaN	NaN	149	134	108
127.17	71	52	87	67	64	78	NaN	NaN	NaN	105	167	89	NaN	NaN	318	330	NaN	NaN	NaN	125	120	118	NaN	NaN	NaN	220	154	170	NaN	NaN	NaN	102	98	97	NaN	NaN	NaN	150	126	111
127.33	65	50	84	67	74	69	NaN	NaN	NaN	106	173	96	NaN	NaN	301	317	NaN	NaN	NaN	136	116	111	NaN	NaN	NaN	229	147	170	NaN	NaN	NaN	109	99	93	NaN	NaN	NaN	135	127	112
127.5	63	52	83	79	64	76	NaN	NaN	NaN	111	158	90	NaN	NaN	322	333	NaN	NaN	NaN	140	113	119	NaN	NaN	NaN	223	167	170	NaN	NaN	NaN	106	98	98	NaN	NaN	NaN	159	125	110
127.67	65	52	96	75	61	67	NaN	NaN	NaN	106	176	86	NaN	NaN	310	331	NaN	NaN	NaN	133	121	116	NaN	NaN	NaN	233	167	170	NaN	NaN	NaN	109	107	103	NaN	NaN	NaN	150	113	106
127.83	68	50	90	71	69	70	NaN	NaN	NaN	103	167	84	NaN	NaN	321	327	NaN	NaN	NaN	132	116	121	NaN	NaN	NaN	231	162	176	NaN	NaN	NaN	98	94	93	NaN	NaN	NaN	160	125	109
128	62	55	83	74	69	78	NaN	NaN	NaN	109	158	85	NaN	NaN	320	310	NaN	NaN	NaN	138	124	118	NaN	NaN	NaN	236	153	171	NaN	NaN	NaN	114	87	94	NaN	NaN	NaN	152	120	113
128.17	74	47	81	80	70	73	NaN	NaN	NaN	111	151	85	NaN	NaN	308	324	NaN	NaN	NaN	129	106	113	NaN	NaN	NaN	243	158	178	NaN	NaN	NaN	109	101	91	NaN	NaN	NaN	151	124	105
128.33	65	52	85	75	64	64	NaN	NaN	NaN	107	157	83	NaN	NaN	303	337	NaN	NaN	NaN	128	111	101	NaN	NaN	NaN	241	161	183	NaN	NaN	NaN	107	90	101	NaN	NaN	NaN	159	133	122
128.5	58	51	98	68	65	73	NaN	NaN	NaN	103	158	84	NaN	NaN	312	324	NaN	NaN	NaN	143	115	111	NaN	NaN	NaN	236	152	175	NaN	NaN	NaN	116	85	94	NaN	NaN	NaN	143	130	112
128.67	66	56	97	86	62	72	NaN	NaN	NaN	115	159	91	NaN	NaN	318	335	NaN	NaN	NaN	120	131	129	NaN	NaN	NaN	230	161	177	NaN	NaN	NaN	104	96	97	NaN	NaN	NaN	146	132	118
128.83	70	55	91	77	59	76	NaN	NaN	NaN	111	156	83	NaN	NaN	324	333	NaN	NaN	NaN	140	128	117	NaN	NaN	NaN	225	167	185	NaN	NaN	NaN	101	88	94	NaN	NaN	NaN	151	122	107
129	68	59	92	73	69	74	NaN	NaN	NaN	103	164	99	NaN	NaN	299	317	NaN	NaN	NaN	135	120	111	NaN	NaN	NaN	225	158	161	NaN	NaN	NaN	94	90	97	NaN	NaN	NaN	131	129	118
129.17	64	57	86	76	63	68	NaN	NaN	NaN	99	154	80	NaN	NaN	316	326	NaN	NaN	NaN	144	116	120	NaN	NaN	NaN	216	159	167	NaN	NaN	NaN	99	90	97	NaN	NaN	NaN	144	118	110
129.33	66	56	82	72	67	66	NaN	NaN	NaN	108	165	86	NaN	NaN	303	308	NaN	NaN	NaN	138	115	109	NaN	NaN	NaN	220	140	181	NaN	NaN	NaN	94	92	87	NaN	NaN	NaN	143	114	119
129.5	66	56	81	79	70	78	NaN	NaN	NaN	99	159	83	NaN	NaN	302	320	NaN	NaN	NaN	134	113	104	NaN	NaN	NaN	228	156	171	NaN	NaN	NaN	101	90	92	NaN	NaN	NaN	155	115	118
129.67	64	51	85	78	70	77	NaN	NaN	NaN	112	157	90	NaN	NaN	295	334	NaN	NaN	NaN	128	113	108	NaN	NaN	NaN	210	152	175	NaN	NaN	NaN	106	88	94	NaN	NaN	NaN	147	116	114
129.83	66	54	85	70	63	75	NaN	NaN	NaN	101	149	88	NaN	NaN	294	327	NaN	NaN	NaN	134	108	117	NaN	NaN	NaN	227	167	178	NaN	NaN	NaN	105	95	93	NaN	NaN	NaN	150	125	115
130	69	54	86	72	67	72	NaN	NaN	NaN	114	152	87	NaN	NaN	296	323	NaN	NaN	NaN	130	115	114	NaN	NaN	NaN	213	164	170	NaN	NaN	NaN	104	96	90	NaN	NaN	NaN	147	117	107
130.17	60	51	93	75	65	74	NaN	NaN	NaN	107	155	88	NaN	NaN	300	327	NaN	NaN	NaN	133	108	106	NaN	NaN	NaN	223	169	159	NaN	NaN	NaN	102	84	86	NaN	NaN	NaN	144	123	112
130.33	67	48	90	75	68	78	NaN	NaN	NaN	116	161	83	NaN	NaN	304	324	NaN	NaN	NaN	139	115	118	NaN	NaN	NaN	222	168	170	NaN	NaN	NaN	108	84	90	NaN	NaN	NaN	138	117	118
130.5	63	51	93	72	70	70	NaN	NaN	NaN	106	162	83	NaN	NaN	305	335	NaN	NaN	NaN	137	119	106	NaN	NaN	NaN	207	165	183	NaN	NaN	NaN	99	99	99	NaN	NaN	NaN	146	119	119
130.67	66	50	92	71	72	69	NaN	NaN	NaN	111	152	83	NaN	NaN	290	323	NaN	NaN	NaN	132	120	121	NaN	NaN	NaN	223	161	164	NaN	NaN	NaN	99	87	97	NaN	NaN	NaN	143	136	112
130.83	64	50	85	69	69	77	NaN	NaN	NaN	98	146	89	NaN	NaN	291	332	NaN	NaN	NaN	153	116	119	NaN	NaN	NaN	212	167	169	NaN	NaN	NaN	101	93	90	NaN	NaN	NaN	135	108	129
131	69	56	81	76	68	75	NaN	NaN	NaN	101	157	84	NaN	NaN	293	335	NaN	NaN	NaN	128	99	121	NaN	NaN	NaN	217	167	185	NaN	NaN	NaN	100	90	96	NaN	NaN	NaN	139	126	105
131.17	64	51	91	71	64	80	NaN	NaN	NaN	104	164	91	NaN	NaN	293	327	NaN	NaN	NaN	125	121	123	NaN	NaN	NaN	228	158	174	NaN	NaN	NaN	104	100	101	NaN	NaN	NaN	144	116	116
131.33	69	56	84	76	72	75	NaN	NaN	NaN	107	165	94	NaN	NaN	289	336	NaN	NaN	NaN	151	118	126	NaN	NaN	NaN	227	155	171	NaN	NaN	NaN	110	92	96	NaN	NaN	NaN	146	134	128
131.5	76	54	91	77	73	78	NaN	NaN	NaN	121	159	90	NaN	NaN	295	335	NaN	NaN	NaN	148	125	118	NaN	NaN	NaN	222	160	177	NaN	NaN	NaN	105	98	105	NaN	NaN	NaN	150	123	120
131.67	72	51	91	78	75	80	NaN	NaN	NaN	118	161	82	NaN	NaN	306	335	NaN	NaN	NaN	137	127	123	NaN	NaN	NaN	219	165	173	NaN	NaN	NaN	106	96	93	NaN	NaN	NaN	150	122	121
131.83	66	52	81	74	71	82	NaN	NaN	NaN	117	164	83	NaN	NaN	281	342	NaN	NaN	NaN	148	121	122	NaN	NaN	NaN	217	153	174	NaN	NaN	NaN	114	101	94	NaN	NaN	NaN	159	127	121
132	66	58	95	71	75	69	NaN	NaN	NaN	113	158	90	NaN	NaN	302	326	NaN	NaN	NaN	138	113	123	NaN	NaN	NaN	210	152	186	NaN	NaN	NaN	102	86	95	NaN	NaN	NaN	161	124	120
132.17	71	62	91	78	80	80	NaN	NaN	NaN	119	168	86	NaN	NaN	301	346	NaN	NaN	NaN	131	138	136	NaN	NaN	NaN	218	161	169	NaN	NaN	NaN	105	106	94	NaN	NaN	NaN	160	136	111
132.33	75	54	89	77	74	83	NaN	NaN	NaN	123	155	86	NaN	NaN	299	332	NaN	NaN	NaN	147	120	125	NaN	NaN	NaN	220	161	179	NaN	NaN	NaN	113	95	95	NaN	NaN	NaN	155	123	130
132.5	68	57	85	83	71	77	NaN	NaN	NaN	115	162	98	NaN	NaN	302	333	NaN	NaN	NaN	146	125	130	NaN	NaN	NaN	237	173	170	NaN	NaN	NaN	109	100	102	NaN	NaN	NaN	166	126	116
132.67	80	57	91	76	77	80	NaN	NaN	NaN	118	165	93	NaN	NaN	315	361	NaN	NaN	NaN	147	132	120	NaN	NaN	NaN	242	170	185	NaN	NaN	NaN	113	94	101	NaN	NaN	NaN	153	128	123
132.83	76	61	96	77	68	86	NaN	NaN	NaN	110	176	94	NaN	NaN	320	370	NaN	NaN	NaN	138	123	136	NaN	NaN	NaN	242	167	175	NaN	NaN	NaN	108	106	96	NaN	NaN	NaN	156	127	128
133	65	63	90	78	73	91	NaN	NaN	NaN	115	170	85	NaN	NaN	339	374	NaN	NaN	NaN	148	134	123	NaN	NaN	NaN	251	182	188	NaN	NaN	NaN	118	106	102	NaN	NaN	NaN	155	143	122
133.17	81	59	97	82	80	81	NaN	NaN	NaN	118	167	110	NaN	NaN	340	393	NaN	NaN	NaN	152	128	141	NaN	NaN	NaN	232	171	179	NaN	NaN	NaN	103	122	92	NaN	NaN	NaN	167	137	117
133.33	79	66	82	80	79	89	NaN	NaN	NaN	115	180	94	NaN	NaN	352	387	NaN	NaN	NaN	157	128	135	NaN	NaN	NaN	236	171	181	NaN	NaN	NaN	119	100	96	NaN	NaN	NaN	150	149	123
133.5	75	67	81	88	74	85	NaN	NaN	NaN	119	176	99	NaN	NaN	330	384	NaN	NaN	NaN	142	140	137	NaN	NaN	NaN	221	176	188	NaN	NaN	NaN	110	115	111	NaN	NaN	NaN	164	145	121
133.67	68	59	80	81	84	84	NaN	NaN	NaN	120	169	92	NaN	NaN	354	376	NaN	NaN	NaN	148	123	131	NaN	NaN	NaN	240	185	190	NaN	NaN	NaN	114	113	98	NaN	NaN	NaN	156	151	131
133.83	72	67	86	72	85	83	NaN	NaN	NaN	115	179	91	NaN	NaN	347	389	NaN	NaN	NaN	153	112	133	NaN	NaN	NaN	243	180	185	NaN	NaN	NaN	117	108	101	NaN	NaN	NaN	156	136	123
134	77	68	94	76	79	78	NaN	NaN	NaN	117	88	96	NaN	NaN	341	368	NaN	NaN	NaN	147	141	134	NaN	NaN	NaN	245	174	192	NaN	NaN	NaN	120	113	94	NaN	NaN	NaN	167	144	129
134.17	84	71	88	86	82	90	NaN	NaN	NaN	115	174	98	NaN	NaN	336	376	NaN	NaN	NaN	154	136	128	NaN	NaN	NaN	243	177	176	NaN	NaN	NaN	113	112	95	NaN	NaN	NaN	162	146	112
134.33	71	65	87	82	85	89	NaN	NaN	NaN	109	178	97	NaN	NaN	341	358	NaN	NaN	NaN	157	134	136	NaN	NaN	NaN	236	169	183	NaN	NaN	NaN	110	108	90	NaN	NaN	NaN	171	138	108
134.5	77	70	92	77	79	90	NaN	NaN	NaN	117	177	103	NaN	NaN	342	392	NaN	NaN	NaN	145	132	144	NaN	NaN	NaN	233	184	182	NaN	NaN	NaN	110	113	89	NaN	NaN	NaN	169	142	124
134.67	73	67	101	84	83	83	NaN	NaN	NaN	119	180	95	NaN	NaN	335	375	NaN	NaN	NaN	145	134	123	NaN	NaN	NaN	235	173	185	NaN	NaN	NaN	101	102	100	NaN	NaN	NaN	171	153	119
134.83	69	60	86	84	78	82	NaN	NaN	NaN	115	183	94	NaN	NaN	342	390	NaN	NaN	NaN	151	128	139	NaN	NaN	NaN	222	176	178	NaN	NaN	NaN	113	102	91	NaN	NaN	NaN	163	136	115
135	75	70	87	75	75	77	NaN	NaN	NaN	121	170	92	NaN	NaN	347	360	NaN	NaN	NaN	152	123	137	NaN	NaN	NaN	243	183	188	NaN	NaN	NaN	109	118	103	NaN	NaN	NaN	162	141	115
135.17	75	71	89	84	82	87	NaN	NaN	NaN	115	179	95	NaN	NaN	319	372	NaN	NaN	NaN	143	130	141	NaN	NaN	NaN	244	188	190	NaN	NaN	NaN	104	108	98	NaN	NaN	NaN	176	143	126
135.33	76	58	85	84	72	84	NaN	NaN	NaN	110	177	96	NaN	NaN	330	380	NaN	NaN	NaN	152	119	141	NaN	NaN	NaN	240	173	199	NaN	NaN	NaN	113	106	97	NaN	NaN	NaN	157	140	121
135.5	69	56	92	78	80	90	NaN	NaN	NaN	122	173	104	NaN	NaN	353	391	NaN	NaN	NaN	141	128	151	NaN	NaN	NaN	236	184	203	NaN	NaN	NaN	114	108	102	NaN	NaN	NaN	158	137	126
135.67	78	64	91	89	88	86	NaN	NaN	NaN	111	185	90	NaN	NaN	361	400	NaN	NaN	NaN	162	134	145	NaN	NaN	NaN	242	179	184	NaN	NaN	NaN	118	121	96	NaN	NaN	NaN	165	170	134
135.83	82	73	84	88	84	88	NaN	NaN	NaN	120	197	97	NaN	NaN	351	388	NaN	NaN	NaN	150	143	141	NaN	NaN	NaN	241	189	189	NaN	NaN	NaN	112	122	101	NaN	NaN	NaN	176	159	130
136	81	65	95	82	76	102	NaN	NaN	NaN	120	172	94	NaN	NaN	381	389	NaN	NaN	NaN	164	140	147	NaN	NaN	NaN	249	176	186	NaN	NaN	NaN	110	115	100	NaN	NaN	NaN	163	158	116
136.17	76	71	89	79	81	95	NaN	NaN	NaN	116	180	95	NaN	NaN	345	390	NaN	NaN	NaN	155	132	136	NaN	NaN	NaN	250	179	180	NaN	NaN	NaN	111	115	100	NaN	NaN	NaN	177	157	124
136.33	76	71	86	85	77	93	NaN	NaN	NaN	105	175	100	NaN	NaN	341	382	NaN	NaN	NaN	144	128	140	NaN	NaN	NaN	234	176	182	NaN	NaN	NaN	107	115	101	NaN	NaN	NaN	168	146	128
136.5	79	69	92	77	70	90	NaN	NaN	NaN	114	186	90	NaN	NaN	340	391	NaN	NaN	NaN	158	113	136	NaN	NaN	NaN	238	167	181	NaN	NaN	NaN	119	115	100	NaN	NaN	NaN	178	145	119
136.67	81	72	90	92	81	93	NaN	NaN	NaN	111	176	94	NaN	NaN	324	378	NaN	NaN	NaN	157	136	148	NaN	NaN	NaN	245	181	179	NaN	NaN	NaN	119	113	105	NaN	NaN	NaN	159	152	125
136.83	79	66	95	85	78	95	NaN	NaN	NaN	110	162	105	NaN	NaN	358	385	NaN	NaN	NaN	147	130	153	NaN	NaN	NaN	243	174	178	NaN	NaN	NaN	111	120	101	NaN	NaN	NaN	175	133	123
137	79	69	78	83	72	99	NaN	NaN	NaN	121	175	97	NaN	NaN	331	388	NaN	NaN	NaN	147	128	145	NaN	NaN	NaN	243	175	173	NaN	NaN	NaN	116	112	106	NaN	NaN	NaN	172	149	119
137.17	70	65	90	86	84	90	NaN	NaN	NaN	117	173	92	NaN	NaN	336	406	NaN	NaN	NaN	153	131	143	NaN	NaN	NaN	236	179	178	NaN	NaN	NaN	103	124	106	NaN	NaN	NaN	172	148	132
137.33	87	73	96	91	80	93	NaN	NaN	NaN	114	170	92	NaN	NaN	334	397	NaN	NaN	NaN	142	134	141	NaN	NaN	NaN	246	176	180	NaN	NaN	NaN	112	110	90	NaN	NaN	NaN	183	148	124
137.5	84	78	95	86	80	96	NaN	NaN	NaN	120	176	98	NaN	NaN	359	378	NaN	NaN	NaN	160	142	145	NaN	NaN	NaN	238	177	175	NaN	NaN	NaN	105	121	102	NaN	NaN	NaN	164	155	126
137.67	81	63	94	83	77	90	NaN	NaN	NaN	113	177	104	NaN	NaN	348	375	NaN	NaN	NaN	156	132	140	NaN	NaN	NaN	242	160	183	NaN	NaN	NaN	114	125	102	NaN	NaN	NaN	170	146	132
137.83	86	73	100	74	74	94	NaN	NaN	NaN	122	193	92	NaN	NaN	340	376	NaN	NaN	NaN	147	126	147	NaN	NaN	NaN	255	179	183	NaN	NaN	NaN	124	124	103	NaN	NaN	NaN	171	153	131
138	88	71	95	89	78	95	NaN	NaN	NaN	113	191	92	NaN	NaN	356	414	NaN	NaN	NaN	162	145	152	NaN	NaN	NaN	245	187	179	NaN	NaN	NaN	114	125	120	NaN	NaN	NaN	169	148	119
138.17	84	72	104	90	85	103	NaN	NaN	NaN	118	199	97	NaN	NaN	386	421	NaN	NaN	NaN	163	150	150	NaN	NaN	NaN	253	181	193	NaN	NaN	NaN	127	134	103	NaN	NaN	NaN	179	154	136
138.33	89	68	104	85	74	94	NaN	NaN	NaN	122	198	101	NaN	NaN	374	389	NaN	NaN	NaN	158	144	144	NaN	NaN	NaN	260	170	185	NaN	NaN	NaN	117	125	108	NaN	NaN	NaN	183	162	142
138.5	94	76	98	83	82	101	NaN	NaN	NaN	121	192	98	NaN	NaN	380	405	NaN	NaN	NaN	157	137	155	NaN	NaN	NaN	233	174	181	NaN	NaN	NaN	121	124	103	NaN	NaN	NaN	180	155	137
138.67	88	77	92	78	83	99	NaN	NaN	NaN	120	175	104	NaN	NaN	360	392	NaN	NaN	NaN	160	142	145	NaN	NaN	NaN	231	173	184	NaN	NaN	NaN	113	127	106	NaN	NaN	NaN	174	148	129
138.83	86	72	102	87	84	96	NaN	NaN	NaN	119	179	95	NaN	NaN	349	403	NaN	NaN	NaN	160	134	149	NaN	NaN	NaN	243	180	184	NaN	NaN	NaN	118	121	106	NaN	NaN	NaN	168	164	129
139	86	67	104	85	78	103	NaN	NaN	NaN	123	183	103	NaN	NaN	373	407	NaN	NaN	NaN	152	140	153	NaN	NaN	NaN	256	174	178	NaN	NaN	NaN	117	122	104	NaN	NaN	NaN	172	158	127
139.17	89	79	102	81	74	100	NaN	NaN	NaN	113	190	91	NaN	NaN	349	398	NaN	NaN	NaN	142	127	143	NaN	NaN	NaN	250	175	183	NaN	NaN	NaN	117	128	108	NaN	NaN	NaN	173	159	127
139.33	87	70	104	89	80	96	NaN	NaN	NaN	110	186	95	NaN	NaN	346	394	NaN	NaN	NaN	153	125	150	NaN	NaN	NaN	241	172	189	NaN	NaN	NaN	121	116	110	NaN	NaN	NaN	172	152	131
139.5	89	68	92	87	77	99	NaN	NaN	NaN	118	176	100	NaN	NaN	354	385	NaN	NaN	NaN	163	138	146	NaN	NaN	NaN	233	172	169	NaN	NaN	NaN	122	129	105	NaN	NaN	NaN	170	147	133
139.67	87	74	97	89	84	103	NaN	NaN	NaN	118	194	107	NaN	NaN	363	402	NaN	NaN	NaN	155	129	149	NaN	NaN	NaN	242	163	164	NaN	NaN	NaN	107	123	106	NaN	NaN	NaN	169	164	137
139.83	86	72	95	91	75	102	NaN	NaN	NaN	119	173	97	NaN	NaN	362	391	NaN	NaN	NaN	155	125	142	NaN	NaN	NaN	249	162	181	NaN	NaN	NaN	124	126	114	NaN	NaN	NaN	168	146	130
140	87	71	113	80	75	91	NaN	NaN	NaN	112	178	96	NaN	NaN	360	414	NaN	NaN	NaN	154	117	134	NaN	NaN	NaN	250	155	175	NaN	NaN	NaN	127	124	107	NaN	NaN	NaN	173	160	132
140.17	93	66	99	80	83	95	NaN	NaN	NaN	121	188	96	NaN	NaN	334	370	NaN	NaN	NaN	159	136	142	NaN	NaN	NaN	236	168	171	NaN	NaN	NaN	118	124	114	NaN	NaN	NaN	174	169	135
140.33	85	64	95	84	72	89	NaN	NaN	NaN	118	183	104	NaN	NaN	350	393	NaN	NaN	NaN	152	116	153	NaN	NaN	NaN	242	163	169	NaN	NaN	NaN	110	116	107	NaN	NaN	NaN	174	151	127
140.5	90	67	96	81	76	93	NaN	NaN	NaN	116	182	103	NaN	NaN	355	380	NaN	NaN	NaN	154	119	151	NaN	NaN	NaN	239	161	181	NaN	NaN	NaN	117	126	106	NaN	NaN	NaN	167	151	127
140.67	87	74	100	85	76	98	NaN	NaN	NaN	112	163	102	NaN	NaN	352	398	NaN	NaN	NaN	157	139	140	NaN	NaN	NaN	235	151	173	NaN	NaN	NaN	121	127	102	NaN	NaN	NaN	173	165	136
140.83	76	71	95	80	78	90	NaN	NaN	NaN	117	173	97	NaN	NaN	342	402	NaN	NaN	NaN	158	134	144	NaN	NaN	NaN	245	162	177	NaN	NaN	NaN	115	117	101	NaN	NaN	NaN	177	151	126
141	75	69	92	79	75	85	NaN	NaN	NaN	113	163	104	NaN	NaN	339	362	NaN	NaN	NaN	145	134	140	NaN	NaN	NaN	237	161	174	NaN	NaN	NaN	119	114	101	NaN	NaN	NaN	173	165	126
141.17	83	73	93	86	80	101	NaN	NaN	NaN	111	169	96	NaN	NaN	368	399	NaN	NaN	NaN	143	138	130	NaN	NaN	NaN	248	148	175	NaN	NaN	NaN	118	120	97	NaN	NaN	NaN	163	152	123
141.33	81	65	98	77	74	92	NaN	NaN	NaN	119	173	107	NaN	NaN	359	393	NaN	NaN	NaN	151	126	133	NaN	NaN	NaN	232	159	163	NaN	NaN	NaN	107	122	101	NaN	NaN	NaN	164	152	131
141.5	82	64	94	84	79	97	NaN	NaN	NaN	107	179	108	NaN	NaN	346	387	NaN	NaN	NaN	151	124	157	NaN	NaN	NaN	241	164	175	NaN	NaN	NaN	115	128	100	NaN	NaN	NaN	168	154	119
141.67	80	65	98	81	81	92	NaN	NaN	NaN	113	167	102	NaN	NaN	360	390	NaN	NaN	NaN	149	132	151	NaN	NaN	NaN	241	159	176	NaN	NaN	NaN	118	120	99	NaN	NaN	NaN	169	160	124
141.83	79	74	99	89	78	102	NaN	NaN	NaN	108	186	109	NaN	NaN	343	397	NaN	NaN	NaN	153	129	151	NaN	NaN	NaN	251	160	170	NaN	NaN	NaN	123	141	104	NaN	NaN	NaN	180	165	136
142	92	83	104	79	84	102	NaN	NaN	NaN	122	183	111	NaN	NaN	357	411	NaN	NaN	NaN	143	133	159	NaN	NaN	NaN	236	162	186	NaN	NaN	NaN	132	137	100	NaN	NaN	NaN	190	177	139
142.17	91	74	104	84	79	97	NaN	NaN	NaN	122	190	105	NaN	NaN	363	395	NaN	NaN	NaN	145	144	150	NaN	NaN	NaN	238	176	176	NaN	NaN	NaN	123	134	101	NaN	NaN	NaN	177	180	135
142.33	81	74	106	89	79	93	NaN	NaN	NaN	120	186	113	NaN	NaN	350	390	NaN	NaN	NaN	170	137	154	NaN	NaN	NaN	240	164	174	NaN	NaN	NaN	126	137	103	NaN	NaN	NaN	177	176	139
142.5	84	80	104	80	86	98	NaN	NaN	NaN	123	168	117	NaN	NaN	366	394	NaN	NaN	NaN	156	149	161	NaN	NaN	NaN	245	171	171	NaN	NaN	NaN	116	134	103	NaN	NaN	NaN	182	170	134
142.67	83	79	105	87	90	98	NaN	NaN	NaN	130	185	112	NaN	NaN	361	384	NaN	NaN	NaN	154	144	163	NaN	NaN	NaN	237	167	173	NaN	NaN	NaN	106	139	104	NaN	NaN	NaN	174	163	129
142.83	93	77	103	89	80	102	NaN	NaN	NaN	120	187	106	NaN	NaN	352	391	NaN	NaN	NaN	154	127	161	NaN	NaN	NaN	249	186	168	NaN	NaN	NaN	118	129	106	NaN	NaN	NaN	185	158	125
143	85	76	100	82	85	108	NaN	NaN	NaN	126	180	116	NaN	NaN	357	398	NaN	NaN	NaN	166	142	146	NaN	NaN	NaN	251	174	190	NaN	NaN	NaN	109	130	113	NaN	NaN	NaN	181	170	132
143.17	87	75	98	91	75	108	NaN	NaN	NaN	124	183	111	NaN	NaN	369	391	NaN	NaN	NaN	154	133	146	NaN	NaN	NaN	252	169	188	NaN	NaN	NaN	113	119	106	NaN	NaN	NaN	168	161	128
143.33	84	75	99	79	78	101	NaN	NaN	NaN	123	185	115	NaN	NaN	367	394	NaN	NaN	NaN	158	136	162	NaN	NaN	NaN	239	161	171	NaN	NaN	NaN	111	131	101	NaN	NaN	NaN	177	173	125
143.5	79	74	90	78	69	109	NaN	NaN	NaN	119	177	118	NaN	NaN	348	392	NaN	NaN	NaN	148	147	154	NaN	NaN	NaN	230	173	173	NaN	NaN	NaN	112	130	99	NaN	NaN	NaN	176	160	126

## Sheet: k_death, compound set 1
Description: Dynamic changes in k_death (h^-1) estimated from time-lapse live cell microscopy data for COLO858 cell responses to different treatment cnditions: CPI-455, Fimepinostat, Givinostat, I-BET762, JIB-04 and Birabersib (or DMSO vehicle), in combination with Vemurafenib plus Trametinib (or DMSO vehicle)
Time interval (hr)	CPI-455 (5 uM) + DMSO	CPI-455 (5 uM) + DMSO	CPI-455 (5 uM) + DMSO	CPI-455 (5 uM) + Vemurafenib (0.32 uM) + Trametinib (0.032 uM)	CPI-455 (5 uM) + Vemurafenib (0.32 uM) + Trametinib (0.032 uM)	CPI-455 (5 uM) + Vemurafenib (0.32 uM) + Trametinib (0.032 uM)	Fimepinostat (0.02 uM) + DMSO	Fimepinostat (0.02 uM) + DMSO	Fimepinostat (0.02 uM) + DMSO	Fimepinostat (0.02 uM) + Vemurafenib (0.32 uM) + Trametinib (0.032 uM)	Fimepinostat (0.02 uM) + Vemurafenib (0.32 uM) + Trametinib (0.032 uM)	Fimepinostat (0.02 uM) + Vemurafenib (0.32 uM) + Trametinib (0.032 uM)	DMSO + DMSO	DMSO + DMSO	DMSO + Vemurafenib (0.32 uM) + Trametinib (0.032 uM)	DMSO + Vemurafenib (0.32 uM) + Trametinib (0.032 uM)	Givinostat (0.2 uM) + DMSO	Givinostat (0.2 uM) + DMSO	Givinostat (0.2 uM) + DMSO	Givinostat (0.2 uM) + Vemurafenib (0.32 uM) + Trametinib (0.032 uM)	Givinostat (0.2 uM) + Vemurafenib (0.32 uM) + Trametinib (0.032 uM)	Givinostat (0.2 uM) + Vemurafenib (0.32 uM) + Trametinib (0.032 uM)	I-BET762 (1 uM) + DMSO	I-BET762 (1 uM) + DMSO	I-BET762 (1 uM) + DMSO	I-BET762 (1 uM) + Vemurafenib (0.32 uM) + Trametinib (0.032 uM)	I-BET762 (1 uM) + Vemurafenib (0.32 uM) + Trametinib (0.032 uM)	I-BET762 (1 uM) + Vemurafenib (0.32 uM) + Trametinib (0.032 uM)	JIB-04 (0.2 uM) + DMSO	JIB-04 (0.2 uM) + DMSO	JIB-04 (0.2 uM) + DMSO	JIB-04 (0.2 uM) + Vemurafenib (0.32 uM) + Trametinib (0.032 uM)	JIB-04 (0.2 uM) + Vemurafenib (0.32 uM) + Trametinib (0.032 uM)	JIB-04 (0.2 uM) + Vemurafenib (0.32 uM) + Trametinib (0.032 uM)	Birabresib (0.5 uM) + DMSO	Birabresib (0.5 uM) + DMSO	Birabresib (0.5 uM) + DMSO	Birabresib (0.5 uM) + Vemurafenib (0.32 uM) + Trametinib (0.032 uM)	Birabresib (0.5 uM) + Vemurafenib (0.32 uM) + Trametinib (0.032 uM)	Birabresib (0.5 uM) + Vemurafenib (0.32 uM) + Trametinib (0.032 uM)
12	0.004	0.0058	0.004	0.002	0.005	0.0039	0.009	0.0097	0.0183	0.0087	0.0075	0.0093	0.0029	0.0054	0.0045	0.004	0.0049	0.0033	0.0026	0.0053	0.0036	0.0039	0.0058	0.0058	0.0041	0.0054	0.0055	0.0054	0.0038	0.005	0.0048	0.004	0.0032	0.0049	0.0075	0.005	0.0046	0.0038	0.0041	0.0063
36	0.0044	0.0047	0.0036	0.0067	0.0054	0.0046	0.0372	0.0247	0.0389	0.0399	0.0478	0.0497	0.0036	0.0037	0.002	0.0061	0.0104	0.0043	0.004	0.0204	0.0212	0.0227	0.0034	0.004	0.0044	0.0066	0.0097	0.0047	0.0142	0.0104	0.0187	0.0119	0.0059	0.0096	0.0061	0.004	0.0055	0.0173	0.0166	0.0124
60	0.003	0.0041	0.0037	0.0219	0.0177	0.0133	0.019	0.0099	0.0111	0.0073	0.0164	0.0221	0.0033	0.0043	0.0155	0.0184	0.0258	0.0176	0.0098	0.0495	0.0351	0.0416	0.0038	0.0052	0.0042	0.0611	0.0653	0.0531	0.0024	0.0114	0.0087	0.0143	0.0144	0.0078	0.016	0.0197	0.0242	0.0718	0.0693	0.0719
84	0.003	0.0041	0.0037	0.0189	0.019	0.0102	0.0047	0.0084	0.0137	0.003	0.0134	0.0131	0.0058	0.0025	0.0218	0.0193	0.0126	0.0163	0.0171	0.0271	0.0015	0.0213	0.0063	0.017	0.0066	0.0186	0.0093	0.0243	0.0044	0.007	0.0109	0.012	0.0143	0.0143	0.0251	0.0278	0.0272	0.0107	0.011	0.0313
108	0.003	0.0041	0.0037	0.0074	0.0133	0.0196	0.0193	0.0122	0.0108	0.0202	0.0054	0.0059	0.0058	0.0025	0.0139	0.0108	0.0187	0.0127	0.006	0.0129	0.0102	0.0079	0.0184	0.016	0.0219	0.005	0.0011	0.004	0.0025	0.0056	0.004	0.0026	0.0136	0.0064	0.0157	0.0295	0.0571	0.0439	0.0302	0.0534
132	0.003	0.0041	0.0037	0.0226	0.0238	0.0323	0.0094	0.0057	0.002	0.0032	0.0039	0.0066	0.0058	0.0025	0.0174	0.0216	0.0074	0.0067	0.0065	0.0078	0.0033	0.0097	0.0177	0.0148	0.0182	0.0081	0.0154	0.0007	0.0037	0.0016	0.0032	0.0035	0.0004	0.0055	0.0147	0.0048	0.0109	0.004	0.018	0.0027

## Sheet: k_death, compound set 2
Description: Dynamic changes in k_death (h^-1) estimated from time-lapse live cell microscopy data for COLO858 cell responses to different treatment cnditions: AZ6102, Abemaciclib, NVP-TNKS656, ORY-1001, Palbociclib and SP2509 (or DMSO vehicle), in combination with Vemurafenib plus Trametinib (or DMSO vehicle)
Time interval (hr)	AZ6102 (1 uM) + DMSO	AZ6102 (1 uM) + DMSO	AZ6102 (1 uM) + DMSO	AZ6102 (1 uM) + Vemurafenib (0.32 uM) + Trametinib (0.032 uM)	AZ6102 (1 uM) + Vemurafenib (0.32 uM) + Trametinib (0.032 uM)	AZ6102 (1 uM) + Vemurafenib (0.32 uM) + Trametinib (0.032 uM)	Abemaciclib (1 uM) + DMSO	Abemaciclib (1 uM) + DMSO	Abemaciclib (1 uM) + DMSO	Abemaciclib (1 uM) + Vemurafenib (0.32 uM) + Trametinib (0.032 uM)	Abemaciclib (1 uM) + Vemurafenib (0.32 uM) + Trametinib (0.032 uM)	Abemaciclib (1 uM) + Vemurafenib (0.32 uM) + Trametinib (0.032 uM)	DMSO + DMSO	DMSO + DMSO	DMSO + Vemurafenib (0.32 uM) + Trametinib (0.032 uM)	DMSO + Vemurafenib (0.32 uM) + Trametinib (0.032 uM)	NVP-TNKS656 (1 uM) + DMSO	NVP-TNKS656 (1 uM) + DMSO	NVP-TNKS656 (1 uM) + DMSO	NVP-TNKS656 (1 uM) + Vemurafenib (0.32 uM) + Trametinib (0.032 uM)	NVP-TNKS656 (1 uM) + Vemurafenib (0.32 uM) + Trametinib (0.032 uM)	NVP-TNKS656 (1 uM) + Vemurafenib (0.32 uM) + Trametinib (0.032 uM)	ORY-1001 (1 uM) + DMSO	ORY-1001 (1 uM) + DMSO	ORY-1001 (1 uM) + DMSO	ORY-1001 (1 uM) + Vemurafenib (0.32 uM) + Trametinib (0.032 uM)	ORY-1001 (1 uM) + Vemurafenib (0.32 uM) + Trametinib (0.032 uM)	ORY-1001 (1 uM) + Vemurafenib (0.32 uM) + Trametinib (0.032 uM)	Palbociclib (1 uM) + DMSO	Palbociclib (1 uM) + DMSO	Palbociclib (1 uM) + DMSO	Palbociclib (1 uM) + Vemurafenib (0.32 uM) + Trametinib (0.032 uM)	Palbociclib (1 uM) + Vemurafenib (0.32 uM) + Trametinib (0.032 uM)	Palbociclib (1 uM) + Vemurafenib (0.32 uM) + Trametinib (0.032 uM)	SP2509 (1 uM) + DMSO	SP2509 (1 uM) + DMSO	SP2509 (1 uM) + DMSO	SP2509 (1 uM) + Vemurafenib (0.32 uM) + Trametinib (0.032 uM)	SP2509 (1 uM) + Vemurafenib (0.32 uM) + Trametinib (0.032 uM)	SP2509 (1 uM) + Vemurafenib (0.32 uM) + Trametinib (0.032 uM)
12	0.0063	0.0077	0.0072	0.0085	0.0058	0.0052	0.0003	0.0016	0.0032	0.0003	0.0015	0.0006	0.0011	0.0011	0.0011	0.0016	0.0004	0.0006	0.001	0.0006	0.0009	0.0002	0.0009	0.0012	0.0009	0.0005	0.0007	0.0015	0.0002	0.0007	0.0009	0.0011	0.0009	0.0005	0.001	0.0003	0.0007	0.0016	0.0016	0.0015
36	0.0328	0.0278	0.0291	0.0374	0.0346	0.0342	0.003	0.001	0.0012	0.0019	0.0014	0.0032	0.0009	0.0013	0.0029	0.0023	0.0007	0.0009	0.0006	0.0028	0.0049	0.0021	0.0002	0.0009	0.0007	0.0027	0.0021	0.003	0.0006	0.0007	0.0002	-0.0016	0.0026	0.0038	0.0006	0.0011	0.0006	0.0021	0.0035	0.0036
60	-0.0024	-0.0041	-0.0002	0.0019	-0.0025	0.0042	0.0014	0.0005	0.0008	0.0065	0.0062	0.0098	0.0009	0.0013	0.0074	0.0061	0.0007	0.0009	0.0006	0.016	0.009	0.0137	0.0002	0.0009	0.0007	0.0089	0.007	0.0087	0.0008	0.001	0.0006	0.0061	0.0048	0.004	0.0006	0.0011	0.0006	0.0088	0.005	0.0072
84	0.0089	0.007	0.0162	0.0057	0.01	0.0109	0.0026	0.0019	0.0018	0.0083	0.0178	0.0236	0.0009	0.0013	0.0112	0.0096	0.0007	0.0009	0.0006	0.0233	0.0259	0.0216	0.0002	0.0009	0.0007	0.0117	0.0202	0.0119	0.0016	0.0015	0.0015	0.0156	0.0147	0.0131	0.0006	0.0011	0.0006	0.0094	0.0118	0.0119
108	0.0052	0.0146	0.0008	0.0122	0.0066	0.0113	0.0026	0.0019	0.0018	0.0158	0.0151	0.0173	0.0009	0.0013	0.017	0.0148	0.0007	0.0009	0.0006	0.008	0.0159	0.0151	0.0002	0.0009	0.0007	0.0107	0.014	0.0157	0.0016	0.0015	0.0015	0.0209	0.0195	0.0105	0.0006	0.0011	0.0006	0.0126	0.0179	0.0219

## Sheet: k_division, compound set 1
Description: Dynamic changes in k_division (h^-1) estimated from time-lapse live cell microscopy data for COLO858 cell responses to different treatment cnditions: CPI-455, Fimepinostat, Givinostat, I-BET762, JIB-04 and Birabersib (or DMSO vehicle), in combination with Vemurafenib plus Trametinib (or DMSO vehicle)
Time interval (hr)	CPI-455 (5 uM) + DMSO	CPI-455 (5 uM) + DMSO	CPI-455 (5 uM) + DMSO	CPI-455 (5 uM) + Vemurafenib (0.32 uM) + Trametinib (0.032 uM)	CPI-455 (5 uM) + Vemurafenib (0.32 uM) + Trametinib (0.032 uM)	CPI-455 (5 uM) + Vemurafenib (0.32 uM) + Trametinib (0.032 uM)	Fimepinostat (0.02 uM) + DMSO	Fimepinostat (0.02 uM) + DMSO	Fimepinostat (0.02 uM) + DMSO	Fimepinostat (0.02 uM) + Vemurafenib (0.32 uM) + Trametinib (0.032 uM)	Fimepinostat (0.02 uM) + Vemurafenib (0.32 uM) + Trametinib (0.032 uM)	Fimepinostat (0.02 uM) + Vemurafenib (0.32 uM) + Trametinib (0.032 uM)	DMSO + DMSO	DMSO + DMSO	DMSO + Vemurafenib (0.32 uM) + Trametinib (0.032 uM)	DMSO + Vemurafenib (0.32 uM) + Trametinib (0.032 uM)	Givinostat (0.2 uM) + DMSO	Givinostat (0.2 uM) + DMSO	Givinostat (0.2 uM) + DMSO	Givinostat (0.2 uM) + Vemurafenib (0.32 uM) + Trametinib (0.032 uM)	Givinostat (0.2 uM) + Vemurafenib (0.32 uM) + Trametinib (0.032 uM)	Givinostat (0.2 uM) + Vemurafenib (0.32 uM) + Trametinib (0.032 uM)	I-BET762 (1 uM) + DMSO	I-BET762 (1 uM) + DMSO	I-BET762 (1 uM) + DMSO	I-BET762 (1 uM) + Vemurafenib (0.32 uM) + Trametinib (0.032 uM)	I-BET762 (1 uM) + Vemurafenib (0.32 uM) + Trametinib (0.032 uM)	I-BET762 (1 uM) + Vemurafenib (0.32 uM) + Trametinib (0.032 uM)	JIB-04 (0.2 uM) + DMSO	JIB-04 (0.2 uM) + DMSO	JIB-04 (0.2 uM) + DMSO	JIB-04 (0.2 uM) + Vemurafenib (0.32 uM) + Trametinib (0.032 uM)	JIB-04 (0.2 uM) + Vemurafenib (0.32 uM) + Trametinib (0.032 uM)	JIB-04 (0.2 uM) + Vemurafenib (0.32 uM) + Trametinib (0.032 uM)	Birabresib (0.5 uM) + DMSO	Birabresib (0.5 uM) + DMSO	Birabresib (0.5 uM) + DMSO	Birabresib (0.5 uM) + Vemurafenib (0.32 uM) + Trametinib (0.032 uM)	Birabresib (0.5 uM) + Vemurafenib (0.32 uM) + Trametinib (0.032 uM)	Birabresib (0.5 uM) + Vemurafenib (0.32 uM) + Trametinib (0.032 uM)
12	0.0178	0.0151	0.012	0.0147	0.0172	0.0137	-0.0014	0.0034	0.0073	0.003	0.0008	0.0036	0.0138	0.0171	0.0166	0.0153	0.0018	0.0045	0.0043	0.0048	0.0043	0.0032	0.0161	0.0119	0.0124	0.016	0.0138	0.0112	0.0109	0.0097	0.0098	0.0129	0.0099	0.0098	0.0163	0.0137	0.0089	0.0116	0.0133	0.0132
36	0.0162	0.0168	0.0095	0.0121	0.0122	0.0119	0.0061	0.0036	0.0074	0.0126	0.0096	0.0056	0.0128	0.0141	0.0058	0.0133	0.0063	0.0013	0.0033	0.0078	0.0122	0.0063	0.0102	0.0121	0.0104	0.0058	0.0072	0.0036	0.0069	0.0039	0.0058	0.0052	0.0059	0.0048	0.0053	0.0086	0.0059	0.0084	0.0045	0.0053
60	0.0126	0.0151	0.0096	0.0002	0.0005	0	0.005	0.0026	0	0.0063	0.0033	0.006	0.0116	0.0125	0.0003	0.0004	0.01	0.0093	0.0026	0.0029	0.0033	0.0018	0.0105	0.0091	0.0055	0	0.0009	0.001	0.0015	0.0029	0.0021	0.0024	0.0019	0.0014	0.0032	0.0063	0.0039	0.0004	0.0004	0
84	0.0126	0.0151	0.0096	0.0003	0.0006	0.0006	0.0059	0.0041	0.0067	0.0019	0.0065	0.0026	0.0109	0.0077	0.0004	0.0006	0.0073	0.008	0.0088	0.001	0.0055	0.0036	0.0066	0.0077	0.0007	0.0024	0	0	0.0007	0.0019	0.0025	0	0.0014	0	0.002	0.0041	0.0051	0.0018	0	0.0026
108	0.0126	0.0151	0.0096	0.001	0.0022	0.0011	0.0098	0.006	0.0055	0.0103	0.0099	0.0053	0.0109	0.0077	0.0012	0.0016	0.0116	0.0092	0.0089	0.0096	0.0085	0.0092	0.0111	0.006	0.0087	0.0071	0.0042	0.0013	0	0.0036	0.0005	0	0	0	0.0046	0.0047	0.0046	0.0015	0.0039	0.0026
132	0.0126	0.0151	0.0096	0.0082	0.0063	0.0031	0.0058	0.0041	0.004	0.0024	0.0065	0.0037	0.0109	0.0077	0.0045	0.0043	0.0102	0.0058	0.0075	0.0036	0.0029	0.0083	0.0076	0.006	0.0061	0.0039	0.0089	0.0041	0.0004	0.0058	0.0015	0.0007	0.0005	0	0.0028	0.0021	0.0036	0.0073	0.0037	0.0083

## Sheet: k_division, compound set 2
Description: Dynamic changes in k_division (h^-1) estimated from time-lapse live cell microscopy data for COLO858 cell responses to different treatment cnditions: AZ6102, Abemaciclib, NVP-TNKS656, ORY-1001, Palbociclib and SP2509 (or DMSO vehicle), in combination with Vemurafenib plus Trametinib (or DMSO vehicle)
Time interval (hr)	AZ6102 (1 uM) + DMSO	AZ6102 (1 uM) + DMSO	AZ6102 (1 uM) + DMSO	AZ6102 (1 uM) + Vemurafenib (0.32 uM) + Trametinib (0.032 uM)	AZ6102 (1 uM) + Vemurafenib (0.32 uM) + Trametinib (0.032 uM)	AZ6102 (1 uM) + Vemurafenib (0.32 uM) + Trametinib (0.032 uM)	Abemaciclib (1 uM) + DMSO	Abemaciclib (1 uM) + DMSO	Abemaciclib (1 uM) + DMSO	Abemaciclib (1 uM) + Vemurafenib (0.32 uM) + Trametinib (0.032 uM)	Abemaciclib (1 uM) + Vemurafenib (0.32 uM) + Trametinib (0.032 uM)	Abemaciclib (1 uM) + Vemurafenib (0.32 uM) + Trametinib (0.032 uM)	DMSO + DMSO	DMSO + DMSO	DMSO + Vemurafenib (0.32 uM) + Trametinib (0.032 uM)	DMSO + Vemurafenib (0.32 uM) + Trametinib (0.032 uM)	NVP-TNKS656 (1 uM) + DMSO	NVP-TNKS656 (1 uM) + DMSO	NVP-TNKS656 (1 uM) + DMSO	NVP-TNKS656 (1 uM) + Vemurafenib (0.32 uM) + Trametinib (0.032 uM)	NVP-TNKS656 (1 uM) + Vemurafenib (0.32 uM) + Trametinib (0.032 uM)	NVP-TNKS656 (1 uM) + Vemurafenib (0.32 uM) + Trametinib (0.032 uM)	ORY-1001 (1 uM) + DMSO	ORY-1001 (1 uM) + DMSO	ORY-1001 (1 uM) + DMSO	ORY-1001 (1 uM) + Vemurafenib (0.32 uM) + Trametinib (0.032 uM)	ORY-1001 (1 uM) + Vemurafenib (0.32 uM) + Trametinib (0.032 uM)	ORY-1001 (1 uM) + Vemurafenib (0.32 uM) + Trametinib (0.032 uM)	Palbociclib (1 uM) + DMSO	Palbociclib (1 uM) + DMSO	Palbociclib (1 uM) + DMSO	Palbociclib (1 uM) + Vemurafenib (0.32 uM) + Trametinib (0.032 uM)	Palbociclib (1 uM) + Vemurafenib (0.32 uM) + Trametinib (0.032 uM)	Palbociclib (1 uM) + Vemurafenib (0.32 uM) + Trametinib (0.032 uM)	SP2509 (1 uM) + DMSO	SP2509 (1 uM) + DMSO	SP2509 (1 uM) + DMSO	SP2509 (1 uM) + Vemurafenib (0.32 uM) + Trametinib (0.032 uM)	SP2509 (1 uM) + Vemurafenib (0.32 uM) + Trametinib (0.032 uM)	SP2509 (1 uM) + Vemurafenib (0.32 uM) + Trametinib (0.032 uM)
12	0.0072	0.0057	0.006	0.0118	0.0026	0.0126	0.005	0.0137	0.0086	0.0116	0.0122	0.0126	0.02	0.0204	0.0237	0.0206	0.0234	0.0183	0.0244	0.0242	0.0215	0.0242	0.0216	0.0191	0.021	0.0194	0.0211	0.0252	0.0126	0.012	0.0112	0.0106	0.0116	0.0107	0.0152	0.0143	0.0205	0.0193	0.013	0.0151
36	0.0119	0.0091	0.0109	0.0138	0.0055	0.0117	0.0133	0.0118	0.0136	0.0128	0.0135	0.0087	0.0197	0.0188	0.0157	0.0161	0.0228	0.0187	0.0194	0.0162	0.0174	0.0163	0.0221	0.0181	0.0224	0.0199	0.0161	0.0173	0.0059	0.0079	0.0059	0.0033	0.0026	0.002	0.0182	0.0172	0.0193	0.0137	0.0084	0.0108
60	0.0041	0.0021	0.0036	0.0042	0.0035	0.0019	0.0097	0.0126	0.009	0.0002	0.0004	0.0007	0.0197	0.0188	0.0005	0.0003	0.0228	0.0187	0.0194	0.0001	0.0004	0.0001	0.0221	0.0181	0.0224	0.0002	0.0002	0.0002	0.0148	0.0142	0.0116	0	0.0002	0.0002	0.0182	0.0172	0.0193	0.0002	0.0006	0.0002
84	0.0022	0.0008	0.0029	0.0026	0.0017	0.0042	0.0064	0.0112	0.0094	0.0016	0.0016	0.0025	0.0197	0.0188	0.0009	0.001	0.0228	0.0187	0.0194	0.001	0.0026	0.0007	0.0221	0.0181	0.0224	0.0026	0.0018	0.0006	0.0118	0.0107	0.0078	0.0013	0.0009	0.0017	0.0182	0.0172	0.0193	0.0007	0.0013	0.0015
108	0.0022	0.0012	0.0019	0.0033	0.0041	0.0052	0.0064	0.0112	0.0094	0.0021	0.0036	0.005	0.0197	0.0188	0.0026	0.0023	0.0228	0.0187	0.0194	0.0017	0.0021	0.0032	0.0221	0.0181	0.0224	0.0027	0.0029	0.004	0.0118	0.0107	0.0078	0.0034	0.0048	0.0022	0.0182	0.0172	0.0193	0.0029	0.0029	0.0048
