# Supplementary material for: Phenotype-based probabilistic analysis of heterogeneous responses to cancer drugs and their combination efficacy
Source: PLoS Comput Biol. 2020 Feb 21;16(2):e1007688. doi: 10.1371/journal.pcbi.1007688 (PMC7055924; doi:10.1371/journal.pcbi.1007688)
Supplement: S4 Table — Presented data are associated with Supporting Information S6 Fig. (XLSX) [file pcbi.1007688.s010.xlsx]

## Sheet: Live cells, compound set 1
Description: Dynamic changes in live cell count measured from time-lapse live cell microscopy data for MMACSF cell responses to different treatment cnditions: CPI-455, Fimepinostat, Givinostat, I-BET762, JIB-04 and Birabersib (or DMSO vehicle), in combination with Vemurafenib plus Trametinib (or DMSO vehicle)
Time (hr)	CPI-455 (5 uM) + DMSO	CPI-455 (5 uM) + DMSO	CPI-455 (5 uM) + DMSO	CPI-455 (5 uM) + Vemurafenib (0.32 uM) + Trametinib (0.032 uM)	CPI-455 (5 uM) + Vemurafenib (0.32 uM) + Trametinib (0.032 uM)	CPI-455 (5 uM) + Vemurafenib (0.32 uM) + Trametinib (0.032 uM)	Fimepinostat (0.02 uM) + DMSO	Fimepinostat (0.02 uM) + DMSO	Fimepinostat (0.02 uM) + DMSO	Fimepinostat (0.02 uM) + Vemurafenib (0.32 uM) + Trametinib (0.032 uM)	Fimepinostat (0.02 uM) + Vemurafenib (0.32 uM) + Trametinib (0.032 uM)	Fimepinostat (0.02 uM) + Vemurafenib (0.32 uM) + Trametinib (0.032 uM)	DMSO + DMSO	DMSO + DMSO	DMSO + Vemurafenib (0.32 uM) + Trametinib (0.032 uM)	DMSO + Vemurafenib (0.32 uM) + Trametinib (0.032 uM)	Givinostat (0.2 uM) + DMSO	Givinostat (0.2 uM) + DMSO	Givinostat (0.2 uM) + DMSO	Givinostat (0.2 uM) + Vemurafenib (0.32 uM) + Trametinib (0.032 uM)	Givinostat (0.2 uM) + Vemurafenib (0.32 uM) + Trametinib (0.032 uM)	Givinostat (0.2 uM) + Vemurafenib (0.32 uM) + Trametinib (0.032 uM)	I-BET762 (1 uM) + DMSO	I-BET762 (1 uM) + DMSO	I-BET762 (1 uM) + DMSO	I-BET762 (1 uM) + Vemurafenib (0.32 uM) + Trametinib (0.032 uM)	I-BET762 (1 uM) + Vemurafenib (0.32 uM) + Trametinib (0.032 uM)	I-BET762 (1 uM) + Vemurafenib (0.32 uM) + Trametinib (0.032 uM)	JIB-04 (0.2 uM) + DMSO	JIB-04 (0.2 uM) + DMSO	JIB-04 (0.2 uM) + DMSO	JIB-04 (0.2 uM) + Vemurafenib (0.32 uM) + Trametinib (0.032 uM)	JIB-04 (0.2 uM) + Vemurafenib (0.32 uM) + Trametinib (0.032 uM)	JIB-04 (0.2 uM) + Vemurafenib (0.32 uM) + Trametinib (0.032 uM)	Birabresib (0.5 uM) + DMSO	Birabresib (0.5 uM) + DMSO	Birabresib (0.5 uM) + DMSO	Birabresib (0.5 uM) + Vemurafenib (0.32 uM) + Trametinib (0.032 uM)	Birabresib (0.5 uM) + Vemurafenib (0.32 uM) + Trametinib (0.032 uM)	Birabresib (0.5 uM) + Vemurafenib (0.32 uM) + Trametinib (0.032 uM)
0.25	NaN	NaN	276	292	316	323	397	560	311	323	368	311	337	502	493	464	314	373	311	272	354	302	329	348	423	307	349	308	295	313	332	284	340	335	385	322	293	342	341	361
0.5	NaN	NaN	277	287	319	327	395	556	310	318	367	321	339	495	494	463	311	371	319	275	355	309	329	346	423	310	350	301	300	312	329	287	342	333	393	316	290	349	341	361
0.75	NaN	NaN	280	290	319	326	391	560	307	325	370	312	347	501	494	466	320	375	315	278	354	308	339	352	422	308	354	309	300	312	329	283	352	328	398	320	301	354	348	363
1	NaN	NaN	273	285	323	326	392	553	311	327	371	319	353	507	498	457	312	371	323	276	353	312	340	350	423	316	355	305	296	313	330	282	350	332	394	320	290	346	331	359
1.25	NaN	NaN	285	288	328	333	396	558	309	320	377	315	352	518	496	468	313	374	329	275	356	318	333	357	424	320	358	307	303	311	324	283	352	332	407	319	291	350	341	360
1.5	NaN	NaN	282	292	326	337	395	561	309	326	374	317	356	515	502	465	317	380	318	269	346	313	336	352	435	317	363	306	304	310	329	282	351	341	406	317	297	354	336	368
1.75	NaN	NaN	293	285	334	341	394	561	305	334	368	323	361	510	508	467	322	372	322	270	346	316	344	356	429	322	375	306	308	319	328	283	354	341	407	332	289	350	347	370
2	NaN	NaN	298	294	338	349	396	558	305	333	373	328	356	499	517	473	324	378	318	270	343	322	349	361	428	317	379	308	310	321	336	284	359	341	411	335	291	350	350	375
2.25	NaN	NaN	302	296	332	346	389	571	309	328	382	327	364	508	522	475	319	376	319	277	348	324	349	362	424	324	378	304	315	321	333	292	352	326	420	342	284	347	359	376
2.5	NaN	NaN	305	301	335	347	396	565	308	331	384	329	361	510	525	474	336	377	324	275	356	328	362	362	433	323	378	313	313	320	335	288	346	331	416	339	288	348	351	380
2.75	NaN	NaN	309	304	336	353	400	568	306	330	382	332	368	509	527	465	336	377	335	279	355	329	357	363	441	333	376	312	325	315	341	293	347	334	421	344	295	356	352	383
3	NaN	NaN	307	306	339	351	403	572	306	332	384	326	367	519	524	473	338	376	339	285	360	323	351	361	443	326	371	315	314	325	337	290	356	339	427	344	291	355	355	376
3.25	NaN	NaN	304	309	342	358	399	563	309	335	382	335	367	522	516	479	338	372	338	280	359	331	353	367	438	326	379	316	317	318	339	287	358	343	422	345	296	355	357	384
3.5	NaN	NaN	305	305	340	363	399	572	314	347	387	331	367	529	516	490	329	382	328	285	357	328	357	372	437	325	379	319	325	321	337	288	360	350	421	341	299	358	357	377
3.75	NaN	NaN	304	311	334	367	394	572	326	341	382	320	382	523	518	491	334	389	325	286	366	336	362	363	432	331	382	326	332	321	343	289	362	354	426	341	308	353	360	374
4	NaN	NaN	314	303	338	359	395	582	322	345	384	326	376	521	532	497	340	382	335	291	382	337	356	366	436	329	387	321	333	329	341	294	365	364	419	343	305	360	364	386
4.25	NaN	NaN	308	306	337	363	401	585	322	349	396	320	381	531	531	499	341	386	332	289	383	338	359	363	448	332	392	321	327	327	341	301	365	369	430	344	300	364	365	381
4.5	NaN	NaN	311	303	333	373	410	579	330	349	384	327	386	526	543	501	336	392	338	294	384	330	359	371	450	334	396	321	332	334	345	303	362	364	427	341	313	360	366	381
4.75	NaN	NaN	315	304	333	366	408	579	325	355	395	333	390	535	540	504	339	394	334	290	386	332	359	364	446	328	390	324	329	333	349	303	361	363	433	346	307	370	361	385
5	NaN	NaN	320	307	339	375	402	586	324	356	397	334	394	533	539	503	334	396	347	299	385	336	358	370	458	329	390	318	338	337	345	309	354	367	427	352	307	367	361	375
5.25	NaN	NaN	327	311	342	366	411	581	322	357	400	336	392	536	545	507	341	401	343	294	396	328	359	368	456	330	389	319	329	342	349	310	362	366	426	355	307	363	368	382
5.5	NaN	NaN	330	311	340	363	414	578	335	351	406	339	393	541	551	506	342	403	350	298	396	333	362	363	454	331	383	326	334	341	352	306	355	357	434	350	301	369	367	381
5.75	NaN	NaN	328	316	336	360	416	590	338	364	404	339	400	548	552	497	340	401	354	297	395	332	365	371	462	328	394	327	332	338	357	304	353	364	432	353	304	365	376	380
6	NaN	NaN	325	313	340	362	413	582	337	361	408	334	394	547	551	502	342	405	355	300	391	332	366	374	460	337	387	324	343	339	352	305	362	361	431	351	305	367	380	384
6.25	NaN	NaN	333	317	341	369	416	581	338	361	410	347	396	537	557	526	344	412	345	299	393	337	368	371	466	333	400	327	342	344	353	300	358	358	435	354	312	366	381	388
6.5	NaN	NaN	330	315	343	373	417	584	333	365	403	349	398	535	569	526	349	415	350	301	388	324	368	383	462	335	397	325	334	346	347	307	363	362	432	351	315	363	372	395
6.75	NaN	NaN	335	316	341	372	415	593	332	365	414	353	405	533	546	512	346	419	353	302	396	337	369	376	459	338	400	327	335	349	353	306	367	358	431	359	319	364	381	391
7	NaN	NaN	342	329	352	375	417	583	335	367	411	351	400	541	554	523	340	414	350	299	396	343	370	384	455	335	399	324	330	341	356	310	367	364	428	354	328	369	383	391
7.25	NaN	NaN	334	324	353	378	422	580	338	364	404	354	411	531	569	517	342	416	351	301	388	338	363	380	468	334	400	322	333	349	359	314	368	363	440	351	323	370	376	390
7.5	NaN	NaN	345	320	349	388	422	588	328	368	409	356	410	522	566	523	349	423	355	302	400	345	370	386	472	332	393	319	337	350	365	315	377	365	438	352	321	368	374	387
7.75	NaN	NaN	342	330	349	386	422	585	330	371	405	360	408	532	568	527	343	407	347	290	396	339	365	386	475	335	401	329	339	351	366	314	378	367	434	357	324	367	368	379
8	NaN	NaN	342	327	341	383	428	599	333	366	411	366	405	536	572	532	351	411	346	294	396	342	365	377	463	332	408	332	336	354	369	308	372	363	439	360	326	368	358	392
8.25	NaN	NaN	344	322	355	385	416	597	337	362	417	365	417	560	559	537	346	410	347	295	409	347	367	385	469	331	411	335	335	352	361	313	374	367	426	354	321	371	361	386
8.5	NaN	NaN	340	332	349	395	421	595	335	370	414	355	408	565	564	550	344	415	346	303	400	342	370	381	465	329	409	332	339	347	357	314	375	368	439	348	319	373	372	382
8.75	NaN	NaN	348	324	350	392	416	601	338	372	406	360	416	576	561	538	347	423	348	297	421	356	369	376	475	336	420	331	331	352	357	315	374	370	439	352	318	368	363	385
9	NaN	NaN	352	331	354	392	422	604	331	372	415	353	409	574	566	531	349	410	354	294	407	347	371	374	473	329	410	331	330	346	358	313	378	373	440	356	315	367	370	390
9.25	NaN	NaN	349	326	371	398	431	594	330	363	410	357	427	582	567	533	342	413	337	293	400	349	374	376	469	339	409	330	334	349	365	319	379	371	448	349	321	381	377	387
9.5	NaN	NaN	350	338	358	395	421	601	331	368	412	361	418	584	575	535	349	412	351	298	397	356	368	373	473	343	413	336	337	349	360	314	381	371	444	353	332	372	371	387
9.75	NaN	NaN	349	339	362	398	424	601	325	369	399	360	430	589	571	547	353	409	354	294	393	349	371	378	466	343	418	329	343	355	357	322	380	372	446	350	312	379	384	389
10	NaN	NaN	346	340	374	397	425	598	333	379	407	360	438	588	581	552	352	421	361	298	392	354	368	375	472	341	412	334	345	345	356	315	385	376	442	352	314	371	390	388
10.25	NaN	NaN	347	342	372	401	415	602	319	367	401	364	437	592	583	549	349	409	363	298	384	359	371	384	479	344	420	335	344	350	363	319	384	378	439	359	315	382	381	391
10.5	NaN	NaN	358	337	373	399	412	604	319	375	403	370	434	589	579	554	348	422	361	292	386	365	377	384	477	347	415	330	344	358	372	317	383	380	437	349	317	371	384	390
10.75	NaN	NaN	353	344	380	400	425	610	318	384	403	366	432	588	589	554	343	422	363	297	383	352	378	382	492	352	413	337	349	347	373	325	390	380	437	351	318	384	385	396
11	NaN	NaN	352	341	378	408	417	603	319	378	399	366	431	585	589	551	344	417	360	295	392	367	384	378	478	352	414	336	339	356	373	314	398	383	437	353	326	383	382	398
11.25	NaN	NaN	362	332	376	409	427	609	325	376	402	362	438	577	586	561	348	412	368	295	392	364	385	386	485	352	416	332	347	361	366	318	397	378	439	350	320	377	387	389
11.5	NaN	NaN	363	344	369	409	414	598	329	373	404	368	432	582	584	568	346	420	361	293	389	363	381	383	488	356	424	328	346	354	369	322	396	373	450	362	322	380	388	392
11.75	NaN	NaN	366	335	377	409	420	600	324	380	397	368	435	581	595	560	344	415	357	304	393	365	380	394	473	362	421	333	350	361	368	325	394	376	447	358	322	379	386	391
12	NaN	NaN	355	349	374	415	426	605	331	378	392	365	437	590	603	560	342	415	358	298	397	358	373	390	480	362	422	336	352	357	367	319	395	380	445	355	316	373	382	389
12.25	NaN	NaN	361	349	373	412	425	604	321	385	404	370	440	601	599	563	345	419	362	295	392	367	366	385	480	354	422	335	362	363	370	324	403	380	453	354	318	373	388	389
12.5	NaN	NaN	364	346	375	412	424	604	318	368	407	371	451	592	597	561	342	417	363	296	392	359	373	379	496	365	423	334	358	366	377	327	398	381	453	362	317	369	393	396
12.75	NaN	NaN	366	342	385	417	430	600	326	378	401	360	460	604	595	567	345	417	364	298	388	367	373	381	494	361	423	342	356	367	365	325	404	388	454	356	316	372	393	407
13	NaN	NaN	369	351	385	420	421	592	336	388	401	368	462	604	592	570	348	419	364	294	397	363	367	380	490	362	424	342	358	361	375	325	396	386	458	365	314	375	392	403
13.25	NaN	NaN	364	358	383	434	416	602	332	384	413	364	459	607	600	575	345	406	369	291	393	368	372	387	500	363	430	342	358	368	378	322	394	389	452	367	311	373	393	405
13.5	NaN	NaN	368	364	384	426	425	596	338	380	403	359	458	612	591	569	348	419	357	300	392	356	373	392	502	353	423	352	354	361	377	323	397	385	449	360	314	376	393	404
13.75	NaN	NaN	373	363	399	429	439	598	338	371	404	362	458	595	607	565	355	423	358	286	398	365	383	382	494	357	419	344	351	364	381	327	398	388	449	363	304	374	387	406
14	NaN	NaN	361	359	394	428	422	601	334	373	402	362	458	599	595	573	356	420	374	294	389	363	389	393	497	354	423	347	357	360	381	326	402	394	454	363	309	378	396	411
14.25	NaN	NaN	370	363	393	427	424	607	336	385	410	367	462	601	606	572	346	420	365	288	393	366	393	401	495	359	430	346	355	368	381	328	396	392	462	371	313	381	399	411
14.5	NaN	NaN	367	361	390	424	427	593	335	376	410	350	450	616	608	569	352	427	362	286	392	361	393	405	500	360	427	340	361	368	382	333	412	398	466	369	314	379	406	410
14.75	NaN	NaN	378	361	387	425	419	609	349	384	414	363	452	607	618	572	348	419	359	283	384	368	391	416	505	363	433	340	355	372	375	326	415	396	462	367	313	384	405	408
15	NaN	NaN	376	376	388	430	436	599	336	377	412	376	461	606	630	573	351	427	359	284	385	367	393	401	507	374	439	347	363	369	375	327	412	401	469	369	315	382	414	416
15.25	NaN	NaN	377	365	393	430	438	605	335	369	426	376	472	613	616	580	346	415	363	291	388	370	392	406	515	377	444	355	365	364	378	335	411	392	464	373	311	388	407	419
15.5	NaN	NaN	363	369	398	424	428	593	338	388	416	372	474	608	633	590	344	415	363	288	392	371	394	408	514	387	443	357	365	366	376	327	409	395	459	381	319	385	405	414
15.75	NaN	NaN	372	380	409	431	426	603	334	379	413	359	480	620	633	595	343	417	366	286	386	367	400	403	508	380	439	359	368	364	380	325	426	399	463	384	313	382	412	417
16	NaN	NaN	380	377	415	435	435	598	335	377	417	374	472	610	622	607	345	421	366	282	384	370	399	409	511	382	445	357	365	363	372	331	421	395	455	364	315	386	405	424
16.25	NaN	NaN	384	388	415	437	433	611	336	378	416	370	468	622	609	599	342	415	362	293	389	362	402	413	507	376	453	357	362	350	375	330	418	399	455	369	317	385	401	421
16.5	NaN	NaN	400	392	410	450	435	602	334	387	425	374	475	619	622	590	346	413	353	293	385	360	398	414	521	381	444	365	369	360	377	331	414	400	454	371	311	393	407	431
16.75	NaN	NaN	389	401	408	450	431	597	349	381	421	359	472	615	630	598	340	417	353	296	399	358	405	421	512	387	447	361	376	361	378	329	419	408	460	366	320	393	416	421
17	NaN	NaN	405	381	402	445	437	607	339	379	434	366	473	623	635	600	341	413	364	296	396	363	403	422	510	385	454	365	367	351	375	334	419	407	462	363	319	397	410	428
17.25	NaN	NaN	402	396	412	451	436	609	336	385	423	361	481	608	616	608	347	420	354	291	394	358	403	419	529	382	453	360	364	363	378	334	420	411	473	365	315	401	412	423
17.5	NaN	NaN	409	400	415	453	437	609	346	380	428	372	482	621	650	605	342	421	367	292	395	355	408	419	515	384	452	360	361	361	380	330	419	414	458	376	319	402	415	416
17.75	NaN	NaN	397	395	421	455	439	603	350	375	436	365	484	621	654	608	342	433	365	289	394	351	402	425	526	391	458	364	361	360	378	334	420	403	462	367	317	394	415	413
18	NaN	NaN	403	403	416	460	446	613	348	379	428	365	477	627	646	604	354	423	367	299	394	355	413	421	511	392	456	378	368	363	379	333	422	401	452	365	325	397	416	418
18.25	NaN	NaN	407	401	415	455	436	604	350	378	435	362	495	624	652	602	350	424	361	309	392	349	424	415	520	391	468	374	370	357	381	337	430	410	468	369	326	389	422	426
18.5	NaN	NaN	421	409	420	465	432	613	347	378	433	367	490	633	667	602	352	418	362	305	394	356	418	417	527	399	461	369	373	362	388	335	427	412	456	365	324	384	422	425
18.75	NaN	NaN	409	401	423	463	435	598	343	379	427	367	483	640	659	608	354	416	367	298	397	358	423	421	541	399	468	373	367	364	394	338	424	413	449	381	325	392	422	423
19	NaN	NaN	412	409	431	467	431	608	351	386	419	363	496	641	657	610	354	422	372	308	398	350	422	423	539	394	475	373	366	366	385	339	421	416	452	375	323	392	424	431
19.25	NaN	NaN	420	409	434	459	435	610	340	388	428	361	485	655	644	624	368	404	371	303	398	349	419	420	537	393	479	374	365	372	392	336	429	415	470	379	325	384	432	425
19.5	NaN	NaN	424	418	433	480	436	587	339	384	419	347	488	659	655	608	353	420	366	306	402	364	423	425	538	387	472	381	366	367	392	342	422	411	476	382	318	386	421	432
19.75	NaN	NaN	427	418	433	476	441	610	345	391	436	360	492	674	667	624	352	425	362	303	398	364	429	428	538	381	464	379	372	370	396	341	421	420	466	382	321	392	429	420
20	NaN	NaN	411	421	439	468	429	609	340	390	434	353	496	669	677	629	362	425	370	305	396	358	425	426	540	390	467	380	368	372	390	347	419	422	471	384	325	394	430	425
20.25	NaN	NaN	424	404	445	476	435	603	333	384	425	349	501	666	685	635	352	419	368	310	406	356	426	436	531	390	481	389	369	373	393	343	420	418	469	381	327	392	435	426
20.5	NaN	NaN	429	421	435	481	438	617	334	383	425	360	499	668	671	642	348	406	369	303	411	361	427	437	550	390	475	388	366	369	391	347	420	427	479	391	319	402	425	423
20.75	NaN	NaN	421	424	428	483	434	614	334	392	421	354	513	679	676	636	355	406	371	300	403	361	430	427	547	389	474	381	361	373	395	337	413	430	470	383	324	406	429	430
21	NaN	NaN	422	423	434	489	418	611	339	381	407	348	511	689	677	636	348	410	368	296	410	369	433	425	540	381	476	387	376	367	392	345	413	431	467	391	319	408	432	425
21.25	NaN	NaN	420	425	436	488	423	608	335	375	418	363	512	688	674	658	352	413	365	299	405	360	440	432	544	384	473	398	363	370	389	340	419	428	476	391	319	405	426	428
21.5	NaN	NaN	431	423	441	497	427	613	334	381	419	355	502	687	673	646	360	418	366	293	398	366	440	434	552	388	477	398	369	370	390	342	418	424	469	388	316	407	433	439
21.75	NaN	NaN	433	429	437	485	433	609	333	377	422	351	506	673	687	667	363	412	362	296	409	370	436	440	568	390	471	401	376	367	399	338	421	422	468	384	325	400	443	432
22	NaN	NaN	429	431	439	486	431	588	326	382	416	359	502	675	674	671	362	422	363	296	391	365	443	443	560	383	476	409	377	370	401	345	429	430	474	388	326	398	437	434
22.25	NaN	NaN	435	437	445	484	436	595	327	371	410	353	510	679	695	666	365	412	374	299	400	362	432	441	568	386	474	415	370	373	398	338	424	428	465	383	321	406	429	433
22.5	NaN	NaN	441	441	445	489	421	601	328	376	410	347	517	711	704	672	363	415	361	292	400	366	446	450	577	393	481	404	370	375	395	340	419	432	473	392	318	412	436	438
22.75	NaN	NaN	456	438	457	496	430	591	335	381	413	353	517	698	697	676	369	412	373	301	394	355	453	450	568	397	478	408	372	374	393	341	427	433	474	387	321	407	437	430
23	NaN	NaN	453	438	458	498	418	588	339	379	417	354	518	717	702	678	362	417	374	295	393	363	443	456	575	391	484	416	372	376	395	338	424	424	485	396	323	405	434	428
23.25	NaN	NaN	457	429	465	498	416	593	335	377	392	355	515	707	710	684	360	414	372	298	402	362	460	465	560	392	486	414	375	372	393	344	432	428	474	388	325	415	433	426
23.5	NaN	NaN	457	440	467	513	408	591	338	361	400	341	521	729	732	681	362	420	386	301	396	370	471	460	587	399	494	399	379	370	392	341	427	430	481	403	327	404	432	428
23.75	NaN	NaN	459	454	466	516	423	583	345	363	399	344	526	733	729	682	360	436	372	299	388	370	474	461	578	409	508	400	381	370	395	343	423	433	481	403	325	410	440	427
24	NaN	NaN	464	450	469	541	418	581	333	369	400	347	526	737	717	670	365	428	386	295	395	372	473	469	583	404	501	403	378	369	398	347	421	428	486	400	334	407	446	419
24.25	NaN	NaN	463	455	475	530	415	580	342	368	402	349	534	728	726	695	363	424	382	301	386	371	476	463	588	409	506	404	384	370	398	347	430	428	489	399	316	405	442	431
24.5	NaN	NaN	465	463	478	543	412	575	329	373	389	349	535	745	727	684	383	422	385	302	390	369	477	467	588	409	510	421	382	363	398	343	422	438	483	399	326	415	435	424
24.75	NaN	NaN	474	467	486	535	409	578	328	357	401	336	538	738	732	701	370	420	382	309	397	371	474	471	587	418	517	408	379	370	393	349	425	428	494	394	335	417	449	424
25	NaN	NaN	474	467	500	540	418	568	336	357	391	334	541	749	730	701	371	425	389	304	396	374	478	474	590	417	522	415	374	369	394	345	432	431	491	398	333	412	444	435
25.25	NaN	NaN	472	473	491	549	409	554	333	361	392	325	543	751	735	703	368	421	378	300	395	368	486	482	594	414	515	410	379	364	389	346	429	420	499	399	336	406	437	432
25.5	NaN	NaN	479	465	495	555	405	555	335	344	385	326	535	757	729	714	374	417	376	305	400	368	482	491	583	412	520	416	379	364	396	340	429	424	504	402	334	409	443	433
25.75	NaN	NaN	485	474	499	553	398	548	322	345	375	319	540	757	732	728	379	426	386	304	397	359	481	483	597	409	521	417	375	359	394	343	425	421	500	411	328	410	444	436
26	NaN	NaN	486	475	501	548	411	568	323	339	378	311	564	778	745	730	367	433	371	296	407	367	489	487	586	414	532	410	381	363	387	338	430	432	495	410	334	412	452	427
26.25	NaN	NaN	487	488	511	563	397	548	314	333	373	313	555	779	761	734	377	425	374	298	404	370	485	487	606	420	528	408	384	357	395	343	419	427	488	410	326	407	455	433
26.5	NaN	NaN	493	491	511	564	404	553	323	346	366	319	558	779	767	746	369	426	376	300	404	366	491	494	608	410	527	418	386	367	395	344	429	429	500	417	330	409	444	442
26.75	NaN	NaN	492	490	510	558	398	551	315	333	364	307	556	791	767	741	381	419	358	302	396	365	490	494	605	416	524	410	374	367	392	343	431	431	499	404	318	404	446	445
27	NaN	NaN	499	486	517	563	399	554	302	335	371	301	562	795	783	736	378	426	379	296	409	362	485	496	613	416	526	412	377	361	401	340	431	438	496	406	333	407	445	443
27.25	NaN	NaN	501	483	526	569	382	545	295	325	362	297	559	778	779	752	381	419	376	311	399	359	490	491	598	422	526	415	382	360	391	350	431	438	502	407	340	403	445	434
27.5	NaN	NaN	494	496	526	580	395	528	299	321	349	282	570	795	793	757	371	415	384	303	411	359	493	489	606	428	527	411	383	370	387	342	431	434	506	410	327	407	447	447
27.75	NaN	NaN	493	498	524	579	383	540	295	305	348	283	577	792	781	758	374	426	380	304	400	363	492	490	598	428	525	422	375	360	391	335	425	437	498	419	334	412	466	442
28	NaN	NaN	512	514	530	584	373	529	293	301	342	281	583	778	787	753	391	415	375	306	396	360	486	495	610	430	526	427	377	367	396	353	428	437	506	415	329	414	467	445
28.25	NaN	NaN	512	510	536	588	390	548	300	309	332	268	575	793	784	755	379	419	379	305	396	361	493	486	611	434	530	429	375	365	394	338	422	433	509	419	331	410	469	433
28.5	NaN	NaN	518	514	529	596	379	521	300	298	320	263	577	784	792	757	389	421	392	302	401	351	490	495	609	424	541	432	378	355	390	340	427	438	508	421	330	416	471	436
28.75	NaN	NaN	531	512	531	604	377	538	311	280	318	265	573	793	785	782	383	413	381	311	396	359	492	492	601	428	541	432	377	358	386	343	427	435	510	417	326	425	468	446
29	NaN	NaN	529	513	542	592	393	528	302	278	312	253	577	805	781	782	375	424	374	309	401	357	494	509	610	435	542	426	372	366	392	337	422	440	509	415	332	423	469	441
29.25	NaN	NaN	539	503	537	595	377	531	302	274	286	245	569	812	784	774	375	430	383	306	398	366	493	496	610	434	550	430	376	368	394	346	419	439	509	413	329	421	476	444
29.5	NaN	NaN	536	518	541	616	374	530	290	266	281	243	577	797	789	785	385	422	379	305	396	349	489	496	611	449	540	432	372	362	397	345	421	443	511	424	327	416	468	441
29.75	NaN	NaN	531	513	539	618	379	526	292	257	279	243	581	792	792	776	385	424	374	311	398	352	493	499	622	455	541	437	370	362	405	340	427	431	508	427	328	411	460	435
30	NaN	NaN	556	520	544	619	372	535	286	237	279	221	589	817	811	779	382	422	386	307	390	359	494	500	605	440	547	430	373	362	388	343	416	436	511	421	331	425	469	436
30.25	NaN	NaN	542	523	532	625	386	510	285	235	264	219	594	809	807	787	384	428	386	315	389	348	488	510	620	444	551	440	383	359	386	333	419	435	516	416	325	424	464	444
30.5	NaN	NaN	547	514	535	621	366	508	278	218	265	203	580	810	807	796	376	429	381	308	381	349	489	501	612	448	542	439	367	363	392	345	422	430	519	417	324	417	468	444
30.75	NaN	NaN	555	527	549	629	363	510	294	209	243	189	593	808	815	803	383	425	374	311	391	351	494	498	607	449	539	436	373	366	403	337	418	435	511	417	320	425	467	440
31	NaN	NaN	565	542	546	628	367	494	280	215	240	195	590	814	812	790	382	408	383	304	395	349	501	500	615	443	551	443	374	366	398	339	418	442	524	421	322	423	467	448
31.25	NaN	NaN	560	540	554	638	359	504	271	214	245	192	598	835	831	796	380	412	379	306	384	341	504	505	612	449	545	436	376	357	384	340	424	438	511	417	330	418	477	441
31.5	NaN	NaN	555	543	555	629	355	509	282	206	229	186	610	839	826	813	378	422	386	300	387	343	503	513	610	446	540	435	379	349	388	337	425	432	518	424	325	420	466	442
31.75	NaN	NaN	569	546	552	630	364	515	276	194	229	178	600	848	836	824	382	429	381	302	389	339	495	507	605	446	536	445	378	357	394	330	424	431	518	427	325	415	466	444
32	NaN	NaN	567	554	559	627	349	509	262	191	219	184	609	830	835	822	377	425	382	297	384	344	498	509	608	448	542	446	372	359	385	335	418	436	507	429	321	407	457	443
32.25	NaN	NaN	570	563	571	631	350	502	270	179	214	170	611	842	847	811	382	434	389	295	388	340	502	513	611	445	542	439	372	355	397	335	410	432	505	421	318	411	450	438
32.5	NaN	NaN	585	553	560	643	345	487	267	162	195	159	622	840	826	821	367	430	387	297	384	347	505	521	619	440	537	451	374	363	392	340	417	429	507	419	316	417	456	437
32.75	NaN	NaN	574	564	570	646	331	468	274	182	196	152	620	840	831	828	379	429	376	297	396	346	495	522	609	441	543	444	365	359	399	334	424	433	513	423	320	414	448	433
33	NaN	NaN	575	551	562	645	341	483	276	175	190	151	630	846	840	821	381	430	392	292	387	352	499	523	615	443	549	449	376	362	402	330	420	441	509	424	309	418	452	437
33.25	NaN	NaN	578	552	577	647	342	491	267	163	192	153	637	849	854	835	377	419	383	294	384	344	502	517	610	442	551	445	376	366	401	335	418	432	507	425	305	415	450	433
33.5	NaN	NaN	574	554	580	651	338	455	270	171	178	144	637	851	840	851	379	435	381	285	378	339	496	526	630	435	547	451	377	352	397	333	426	434	517	426	318	409	456	428
33.75	NaN	NaN	577	569	580	651	332	476	256	170	179	143	633	851	853	837	384	432	389	293	380	336	498	531	627	450	548	451	376	361	396	333	419	425	501	425	317	416	452	437
34	NaN	NaN	589	568	585	661	329	469	269	162	174	130	641	859	847	835	381	425	393	287	371	340	498	531	627	449	555	452	375	359	392	334	423	428	510	426	315	413	458	441
34.25	NaN	NaN	591	568	576	662	328	470	252	160	169	135	644	852	837	848	383	423	391	295	379	331	496	528	630	442	545	453	381	359	398	333	434	436	515	427	315	408	447	438
34.5	NaN	NaN	594	573	587	660	330	476	257	158	165	134	649	855	849	853	385	417	386	290	380	332	498	518	624	452	549	453	387	361	398	331	429	438	512	428	322	407	449	440
34.75	NaN	NaN	609	570	581	663	317	475	256	163	164	126	644	863	850	846	380	441	393	289	365	329	503	522	634	455	546	451	374	357	403	329	430	435	515	428	312	415	446	436
35	NaN	NaN	609	575	596	673	328	474	249	162	164	127	629	848	860	862	383	428	391	281	371	326	514	519	628	451	562	447	376	359	395	335	431	437	507	420	317	410	437	422
35.25	NaN	NaN	610	589	595	673	318	484	240	149	173	127	648	844	843	853	390	436	389	284	377	334	504	528	632	448	550	452	381	355	404	340	418	433	500	430	308	408	444	425
35.5	NaN	NaN	610	592	596	665	321	463	239	145	155	123	648	851	852	856	377	426	397	284	368	325	510	524	630	457	547	447	380	351	397	332	426	438	514	423	315	407	436	428
35.75	NaN	NaN	616	597	601	666	321	456	241	147	152	115	654	839	866	859	380	430	386	285	372	331	510	524	629	458	552	452	378	353	394	341	416	436	510	424	314	399	448	413
36	NaN	NaN	601	594	609	672	337	456	247	140	152	114	642	848	873	867	376	424	391	276	360	332	503	535	628	455	538	446	381	356	400	338	425	435	512	425	312	403	444	413
36.25	NaN	NaN	620	618	610	665	326	455	247	132	144	114	649	852	888	865	379	423	383	276	359	321	508	536	639	450	537	439	385	353	399	336	419	437	518	432	315	398	449	418
36.5	NaN	NaN	605	607	617	680	319	449	246	129	154	111	655	861	890	870	379	417	383	271	357	331	505	528	628	450	534	442	377	350	400	339	423	431	511	427	311	387	435	418
36.75	NaN	NaN	612	612	624	682	298	432	257	139	152	108	659	852	884	873	379	417	379	273	359	324	499	524	632	456	532	435	374	355	399	336	423	434	510	430	316	386	432	405
37	NaN	NaN	627	614	621	684	304	439	238	117	152	112	664	865	900	880	385	432	391	277	368	318	509	532	642	450	539	445	380	364	395	345	427	438	513	424	320	389	433	400
37.25	NaN	NaN	618	622	609	681	289	431	255	129	143	112	662	881	895	886	368	424	381	285	356	324	504	534	631	454	541	435	371	364	392	340	421	441	517	432	314	391	433	394
37.5	NaN	NaN	621	627	609	695	296	430	236	132	150	117	668	863	898	903	371	417	379	270	358	318	500	532	630	444	539	437	379	364	393	346	426	443	498	428	316	388	422	394
37.75	NaN	NaN	633	619	612	698	293	411	246	122	145	113	668	880	893	901	381	431	390	268	357	314	508	520	624	451	538	437	379	359	386	347	422	434	503	426	320	382	418	384
38	NaN	NaN	629	626	624	686	305	408	237	114	146	112	670	879	890	892	364	424	396	273	346	308	490	519	616	454	536	439	371	358	386	341	417	435	510	431	320	382	414	383
38.25	NaN	NaN	642	624	616	706	294	413	238	115	149	114	663	872	898	899	368	418	375	274	352	301	504	523	616	459	528	445	387	358	390	345	414	429	506	435	311	387	427	394
38.5	NaN	NaN	644	629	635	703	294	403	235	111	152	113	668	872	887	914	367	421	380	275	340	306	502	530	609	454	532	446	376	363	389	337	416	431	512	436	311	382	411	387
38.75	NaN	NaN	650	634	637	709	286	401	232	113	142	104	675	886	905	907	367	425	385	268	349	304	511	527	618	455	532	442	367	359	393	339	418	429	500	427	313	377	404	380
39	NaN	NaN	654	631	635	699	289	385	229	108	150	113	665	908	902	902	363	429	394	268	348	302	508	527	620	446	525	437	382	359	389	347	418	426	498	432	313	374	402	375
39.25	NaN	NaN	648	632	638	699	280	388	219	104	134	105	666	906	907	902	365	423	386	269	350	310	506	526	618	449	519	439	382	353	391	345	427	431	506	434	306	372	413	367
39.5	NaN	NaN	649	637	631	707	289	401	222	106	132	106	667	902	902	907	365	422	389	266	346	306	516	531	624	449	524	433	376	358	394	345	422	429	515	423	315	372	404	371
39.75	NaN	NaN	639	638	639	714	286	390	221	108	132	107	671	900	907	917	364	424	399	266	343	308	507	530	624	438	514	433	377	358	391	347	414	423	519	424	312	367	395	358
40	NaN	NaN	653	640	641	704	289	381	217	97	149	105	686	917	895	915	371	412	391	264	342	302	514	537	620	437	512	435	375	354	390	345	421	435	512	430	311	368	385	370
40.25	NaN	NaN	641	643	624	727	282	392	224	117	137	103	690	891	908	919	358	417	389	264	338	308	513	534	630	438	516	430	381	370	383	344	410	431	510	430	305	353	387	366
40.5	NaN	NaN	640	645	632	737	285	381	225	106	128	104	668	901	907	925	368	423	385	267	340	306	511	526	619	444	510	429	367	355	378	343	416	439	518	420	313	344	384	358
40.75	NaN	NaN	655	643	648	734	280	381	215	98	125	109	686	919	924	924	374	419	394	268	334	307	505	527	624	433	506	432	373	358	382	339	423	430	519	425	316	353	382	365
41	NaN	NaN	646	651	656	749	272	375	214	104	131	107	697	910	915	927	376	426	399	270	328	297	514	523	629	441	507	431	377	357	379	336	427	430	526	430	310	350	370	360
41.25	NaN	NaN	668	656	661	748	278	383	226	113	141	111	692	933	928	947	373	417	385	267	321	302	518	532	626	433	501	425	379	354	375	336	418	438	519	444	313	352	372	355
41.5	NaN	NaN	654	657	656	743	276	383	209	114	126	113	696	921	941	943	378	415	389	267	321	295	504	535	632	428	492	426	379	351	372	337	416	432	527	432	314	335	370	353
41.75	NaN	NaN	657	661	658	743	285	369	195	105	121	112	685	933	936	943	373	415	389	262	332	305	500	526	633	432	496	412	374	353	384	335	418	436	519	439	299	338	358	342
42	NaN	NaN	668	657	655	736	273	369	192	110	139	119	701	925	929	948	389	425	390	267	328	308	509	525	628	424	497	409	371	365	383	337	425	425	530	444	307	334	357	337
42.25	NaN	NaN	656	673	649	739	273	363	192	106	124	121	699	921	926	973	381	430	386	255	327	304	510	539	626	425	487	402	376	358	372	335	413	431	516	433	299	332	350	333
42.5	NaN	NaN	671	677	661	743	272	344	184	107	130	107	710	927	940	972	377	434	382	261	325	298	505	537	625	427	489	399	373	351	375	333	411	432	512	426	299	325	350	336
42.75	NaN	NaN	660	680	654	745	258	364	205	116	132	107	715	935	940	967	384	434	397	261	328	294	502	535	625	423	476	399	378	356	374	335	413	432	520	431	303	321	348	337
43	NaN	NaN	664	674	660	735	249	353	197	115	121	103	705	940	939	981	380	430	393	269	329	298	508	526	627	426	480	403	378	360	382	330	414	433	530	433	302	317	334	334
43.25	NaN	NaN	667	684	666	759	250	354	194	113	123	107	708	945	934	986	371	427	393	267	332	299	510	525	627	440	479	387	373	360	380	333	412	434	532	437	308	317	340	326
43.5	NaN	NaN	671	677	662	738	258	333	189	116	136	103	725	961	933	1000	371	418	377	259	333	286	511	540	632	434	485	391	370	365	383	329	407	434	515	429	314	314	323	317
43.75	NaN	NaN	682	673	672	746	255	320	190	109	126	107	711	952	940	985	370	419	391	260	334	295	518	527	626	426	479	384	368	355	384	331	415	431	516	429	303	314	311	308
44	NaN	NaN	669	675	663	752	248	326	189	111	139	100	713	952	938	990	381	430	382	258	340	287	516	528	625	428	468	384	369	360	377	334	414	427	512	440	303	319	317	308
44.25	NaN	NaN	691	676	675	749	249	323	187	112	131	108	723	943	943	1002	374	428	393	258	324	293	510	532	643	427	474	376	370	352	374	327	413	432	514	434	308	314	317	304
44.5	NaN	NaN	706	677	672	753	234	332	184	115	140	118	718	956	964	1007	389	430	388	258	323	291	509	524	624	420	467	373	375	358	382	331	407	432	506	435	305	304	312	295
44.75	NaN	NaN	679	676	670	756	240	336	195	133	133	97	714	950	954	1007	387	422	382	256	321	286	519	520	639	423	465	376	378	366	372	332	404	436	506	442	306	306	299	300
45	NaN	NaN	684	664	675	736	234	312	191	122	136	105	722	971	951	1008	379	429	382	251	328	290	518	529	623	420	465	367	380	358	380	325	410	421	516	438	303	296	299	290
45.25	NaN	NaN	699	679	679	734	219	309	186	127	137	102	727	967	969	1011	375	433	378	257	329	283	511	526	628	419	465	364	378	357	383	325	410	427	509	448	313	281	307	293
45.5	NaN	NaN	685	682	676	750	232	300	175	115	118	107	719	973	964	999	366	426	392	252	325	293	514	534	636	410	467	364	375	355	390	325	413	427	510	436	310	295	295	282
45.75	NaN	NaN	701	682	677	736	218	298	171	121	128	100	728	961	975	1013	383	437	396	252	323	287	508	531	639	406	449	365	370	360	389	319	409	418	507	430	304	276	294	273
46	NaN	NaN	699	684	674	747	215	293	179	118	127	98	717	989	982	1015	377	431	389	256	319	297	504	536	638	405	450	361	368	356	388	322	401	417	520	425	312	282	284	278
46.25	NaN	NaN	699	693	680	758	211	297	186	118	131	100	733	1000	983	1002	376	426	389	252	316	291	522	537	639	397	445	357	372	361	389	325	405	421	509	433	300	279	269	280
46.5	NaN	NaN	719	696	699	746	216	277	173	108	124	104	729	986	988	1020	371	427	391	242	318	292	507	531	641	405	440	349	364	360	384	322	408	426	516	437	299	284	271	260
46.75	NaN	NaN	710	690	697	760	198	296	178	114	127	107	728	997	989	1020	376	431	391	241	320	292	515	534	643	388	442	352	375	358	383	318	391	418	512	429	306	275	270	269
47	NaN	NaN	720	703	685	759	210	280	169	114	129	103	720	1003	988	1015	377	437	384	245	322	290	509	533	635	385	427	347	359	360	377	320	401	415	501	429	301	274	262	268
47.25	NaN	NaN	726	695	670	752	212	286	178	117	132	111	725	997	978	1011	373	430	403	242	329	281	525	542	630	390	424	348	373	359	379	317	402	414	504	431	311	270	266	258
47.5	NaN	NaN	715	702	691	755	197	276	165	130	125	100	724	992	980	1008	366	439	404	246	325	286	527	535	640	380	430	333	370	358	376	317	392	426	503	440	305	269	252	256
47.75	NaN	NaN	722	723	683	759	188	286	161	115	130	103	739	994	993	1010	372	433	384	248	315	285	529	540	647	387	430	331	372	362	372	315	396	419	510	434	305	253	253	255
48	NaN	NaN	720	712	682	768	211	294	166	123	117	107	738	1000	989	1003	373	436	388	243	315	284	537	551	645	374	420	337	370	360	376	316	395	417	520	438	308	253	247	257
48.25	NaN	NaN	726	716	675	766	199	280	158	118	129	110	758	1025	982	1001	373	425	397	241	327	279	526	543	638	376	416	331	371	353	374	312	397	427	507	432	312	260	246	238
48.5	NaN	NaN	721	705	682	760	204	270	154	116	126	107	758	1008	979	1010	374	430	384	243	318	288	531	550	642	378	416	324	367	350	368	313	395	414	508	433	309	246	240	236
48.75	NaN	NaN	728	702	681	768	208	259	157	119	125	101	749	1009	994	1001	376	431	397	257	315	277	533	553	646	375	410	333	368	351	380	313	395	414	504	437	310	257	225	233
49	NaN	NaN	729	705	689	767	195	266	155	104	127	118	739	1010	986	1001	374	429	390	253	319	284	531	549	643	375	396	319	373	354	376	309	393	415	508	435	312	253	228	234
49.25	NaN	NaN	721	698	684	789	181	259	152	121	127	104	748	1007	986	1012	365	430	400	245	312	285	543	547	641	365	397	313	367	355	375	306	395	411	500	437	312	248	228	233
49.5	NaN	NaN	731	702	682	781	179	265	159	121	126	107	753	1016	1002	1007	362	425	390	238	313	268	533	538	639	358	398	305	369	357	376	312	394	403	507	440	309	245	227	229
49.75	NaN	NaN	755	704	678	770	177	259	149	115	118	113	770	1030	987	996	375	427	394	243	310	280	534	545	644	359	390	310	366	356	376	311	398	403	496	425	313	236	226	215
50	NaN	NaN	727	704	686	780	175	266	148	127	122	121	782	1026	994	1005	378	425	397	246	316	277	535	548	638	353	387	302	368	351	376	300	398	401	511	435	315	236	211	210
50.25	NaN	NaN	732	702	690	763	182	256	126	129	126	126	779	1005	999	984	380	437	400	243	310	278	533	548	642	345	386	292	364	359	369	305	387	407	506	428	320	238	221	218
50.5	NaN	NaN	744	708	694	780	183	268	139	121	129	108	776	1014	995	1001	369	427	402	249	313	284	540	550	640	340	376	289	368	359	372	306	379	404	503	430	322	226	214	212
50.75	NaN	NaN	752	719	686	769	169	257	149	132	124	110	767	1044	1006	974	371	443	404	240	312	279	539	541	639	334	375	291	367	358	374	294	381	413	509	440	317	223	206	221
51	NaN	NaN	743	712	684	769	171	257	146	129	128	112	771	1043	999	994	368	435	393	243	317	283	547	549	636	339	375	280	360	362	375	309	378	405	514	432	309	234	207	207
51.25	NaN	NaN	760	704	691	773	167	242	129	116	124	117	769	1044	1002	993	373	432	401	253	308	290	540	542	633	338	368	290	357	354	369	305	376	391	507	431	307	218	211	204
51.5	NaN	NaN	744	715	689	779	159	243	135	129	129	118	773	1057	990	1001	373	434	399	236	302	271	542	547	632	335	362	284	362	361	371	296	382	404	509	428	307	215	208	207
51.75	NaN	NaN	756	700	684	752	169	230	138	129	125	116	759	1048	1001	993	379	439	389	252	302	279	547	543	626	333	360	277	362	358	373	290	374	403	498	419	297	222	212	199
52	NaN	NaN	767	710	679	749	170	241	141	132	134	116	770	1043	1009	990	376	440	392	235	307	270	540	543	637	322	348	270	362	361	374	296	377	392	500	433	303	216	204	202
52.25	NaN	NaN	752	708	680	754	174	253	136	125	122	122	779	1065	1002	980	383	433	396	231	301	275	533	537	633	325	350	268	352	360	376	296	376	400	503	416	303	217	196	191
52.5	NaN	NaN	774	715	683	764	156	237	132	134	127	108	779	1068	986	983	378	439	389	233	312	279	542	534	631	320	336	277	352	354	378	293	371	395	514	431	303	209	179	197
52.75	NaN	NaN	770	706	677	748	166	229	140	128	140	116	779	1056	977	986	367	440	382	229	306	269	541	544	636	322	331	270	363	362	384	297	371	388	515	427	301	211	189	185
53	NaN	NaN	764	713	698	760	164	234	140	140	134	105	782	1083	990	994	376	434	374	239	309	276	543	536	650	320	326	270	364	353	378	286	374	395	507	435	310	202	186	179
53.25	NaN	NaN	772	702	698	765	150	243	132	135	128	107	786	1067	996	987	372	429	381	234	304	265	541	547	634	306	332	273	355	358	373	293	373	396	516	435	313	209	181	184
53.5	NaN	NaN	779	702	684	773	160	246	142	135	127	102	777	1080	960	982	376	431	385	234	303	265	540	533	641	295	326	268	356	348	363	285	376	390	501	428	315	207	180	183
53.75	NaN	NaN	774	706	671	756	154	252	136	130	119	110	782	1095	976	994	373	442	380	243	310	276	541	537	644	295	314	256	364	352	366	279	359	387	518	421	309	206	184	190
54	NaN	NaN	792	707	680	771	156	235	129	137	130	114	798	1087	974	990	382	434	389	229	303	274	542	542	642	302	307	257	359	350	373	295	359	384	511	426	321	212	184	180
54.25	NaN	NaN	808	702	674	766	154	244	144	138	132	109	791	1093	1004	979	391	442	385	229	293	264	537	539	642	293	309	259	361	357	370	293	365	381	521	431	311	204	187	180
54.5	NaN	NaN	781	695	671	764	153	244	133	137	127	110	794	1112	988	986	390	432	390	233	297	265	545	536	627	296	310	254	360	342	365	279	354	379	507	426	311	209	170	180
54.75	NaN	NaN	NaN	698	680	771	152	240	135	132	113	118	803	1112	983	973	393	431	377	227	305	280	531	542	655	304	302	247	355	353	372	283	353	377	514	447	315	209	185	172
55	NaN	NaN	NaN	703	669	753	147	238	126	133	129	106	794	1117	975	985	385	429	376	228	301	265	533	537	643	284	306	254	357	358	371	288	360	369	502	435	311	199	174	172
55.25	NaN	NaN	NaN	696	680	762	163	226	137	133	136	110	809	1106	989	979	375	424	393	225	303	262	533	532	642	281	301	252	360	354	366	279	356	361	513	450	319	193	175	168
55.5	NaN	NaN	NaN	690	675	757	153	240	118	144	131	116	794	1132	978	972	383	424	396	219	300	267	519	532	647	282	299	257	354	348	367	283	356	366	518	442	314	193	173	176
55.75	NaN	NaN	NaN	702	675	759	147	231	130	135	138	115	818	1122	984	971	382	427	394	215	289	267	525	544	645	283	300	253	355	352	361	289	359	363	520	449	316	192	185	182
56	NaN	NaN	NaN	691	669	751	162	217	134	127	127	114	799	1127	981	995	388	417	379	228	309	275	536	543	639	284	281	242	364	351	364	273	360	359	520	450	311	197	174	168
56.25	NaN	NaN	NaN	690	673	759	145	229	133	127	125	114	806	1131	976	976	384	441	379	214	294	267	541	546	640	274	277	236	366	352	368	273	351	360	517	438	316	199	173	162
56.5	NaN	NaN	NaN	692	669	756	145	220	125	131	120	110	797	1113	983	982	382	428	375	223	291	272	538	546	646	279	283	234	367	354	360	280	348	347	520	442	314	194	172	170
56.75	NaN	NaN	NaN	695	683	753	146	235	113	133	122	115	803	1151	974	989	376	417	387	211	299	272	529	547	653	279	280	241	368	355	368	278	347	370	522	441	308	185	164	165
57	NaN	NaN	NaN	702	665	758	152	224	120	125	119	118	813	1132	981	996	383	429	389	203	300	263	537	552	649	270	263	228	356	352	373	268	338	353	509	439	313	186	161	161
57.25	NaN	NaN	NaN	709	663	749	149	219	121	133	129	122	805	1142	964	971	383	414	396	209	285	259	546	554	660	273	262	222	369	351	369	277	330	351	519	445	309	177	154	161
57.5	NaN	NaN	NaN	703	660	750	141	209	122	139	125	138	804	1153	973	978	382	419	392	204	306	262	550	549	677	278	259	223	364	353	361	279	334	342	510	439	310	175	161	164
57.75	NaN	NaN	NaN	700	659	748	147	213	110	130	119	119	813	1148	971	979	370	422	395	203	290	267	558	548	659	258	259	209	368	352	375	266	335	337	515	446	317	189	155	153
58	NaN	NaN	NaN	701	666	759	142	198	118	132	124	118	823	1154	971	992	373	420	391	208	299	262	546	556	654	258	263	210	370	347	370	271	335	338	520	439	307	182	150	163
58.25	NaN	NaN	NaN	699	652	746	143	214	116	132	113	123	807	1148	966	990	369	432	400	201	286	255	554	561	657	265	263	210	365	341	364	274	334	337	520	445	311	184	165	160
58.5	NaN	NaN	NaN	685	646	744	136	195	123	128	119	118	811	1171	961	963	376	416	398	204	299	263	548	554	659	269	255	210	362	356	367	270	326	332	535	444	308	175	165	162
58.75	NaN	NaN	NaN	696	654	749	138	205	109	140	119	132	805	1160	951	964	381	424	398	200	288	253	541	552	668	260	248	194	368	349	376	273	329	341	525	431	307	174	152	151
59	NaN	NaN	NaN	685	641	750	144	206	117	142	120	122	810	1149	935	962	381	409	397	199	296	256	555	556	653	253	258	190	369	360	367	263	318	324	525	422	314	167	143	149
59.25	NaN	NaN	NaN	688	653	744	129	198	112	120	107	125	824	1173	943	958	361	420	388	194	292	253	559	543	668	255	246	189	353	352	371	274	313	323	518	438	314	168	138	150
59.5	NaN	NaN	NaN	688	648	747	129	204	110	125	120	127	831	1174	936	958	374	423	392	206	298	256	556	544	656	250	248	197	363	346	368	275	308	325	527	443	304	161	147	157
59.75	NaN	NaN	NaN	677	642	723	121	198	102	136	110	119	824	1177	919	968	373	434	388	201	281	265	550	546	658	249	258	194	360	353	364	257	317	327	528	444	315	163	155	158
60	NaN	NaN	NaN	662	637	734	129	194	108	131	122	126	852	1155	904	948	372	438	375	204	281	256	553	553	656	240	232	190	363	345	364	265	319	319	530	439	314	155	140	145
60.25	NaN	NaN	NaN	676	649	723	129	192	107	126	120	120	840	1164	932	961	371	445	386	203	285	245	552	560	654	238	232	192	353	353	366	262	312	325	527	433	307	160	144	159
60.5	NaN	NaN	NaN	676	644	716	127	190	108	128	114	123	836	1165	931	953	373	426	392	198	285	255	555	554	653	237	229	191	358	348	361	268	317	310	532	445	314	165	132	151
60.75	NaN	NaN	NaN	688	634	697	130	201	104	128	121	121	843	1167	936	939	374	426	392	195	276	262	563	563	653	242	235	182	360	353	362	257	309	312	526	437	305	161	153	149
61	NaN	NaN	NaN	683	639	723	127	199	99	129	111	123	835	1167	930	942	372	421	391	190	288	262	569	567	655	231	233	186	358	350	359	256	319	306	530	431	309	160	143	137
61.25	NaN	NaN	NaN	677	631	741	122	185	98	126	124	128	846	1179	923	933	365	428	390	199	291	253	569	569	661	229	219	179	368	347	364	259	306	303	529	434	307	148	138	145
61.5	NaN	NaN	NaN	687	628	723	121	183	97	115	120	118	849	1184	922	945	380	415	393	192	281	252	564	569	652	231	218	174	364	347	346	257	300	316	525	434	311	149	138	126
61.75	NaN	NaN	NaN	678	633	712	109	194	95	125	114	123	833	1189	907	922	379	436	382	196	278	252	567	554	657	233	222	174	365	351	359	253	308	306	522	426	313	139	125	125
62	NaN	NaN	NaN	677	638	713	116	200	86	123	117	120	846	1203	908	907	371	424	379	195	280	254	570	571	663	228	224	165	363	347	360	250	299	310	528	443	319	147	135	130
62.25	NaN	NaN	NaN	660	625	703	108	192	90	120	118	109	846	1202	931	928	374	422	387	202	274	254	575	560	663	225	218	163	355	346	353	241	295	306	522	439	321	154	128	117
62.5	NaN	NaN	NaN	669	620	709	122	190	97	123	115	131	836	1184	905	921	373	420	388	194	272	246	573	564	676	216	216	161	362	350	356	246	296	306	533	438	317	142	121	117
62.75	NaN	NaN	NaN	663	633	714	129	185	101	125	123	122	852	1227	911	904	380	424	383	186	271	245	577	555	668	222	210	161	355	349	367	238	296	298	526	446	325	143	118	125
63	NaN	NaN	NaN	663	621	692	125	202	99	135	121	122	860	1209	882	897	383	415	384	191	276	237	578	557	653	233	196	158	350	358	368	239	280	303	523	441	314	147	127	115
63.25	NaN	NaN	NaN	653	620	677	128	202	86	136	113	128	850	1220	888	910	375	419	383	196	271	239	571	551	666	219	203	166	347	353	364	236	278	296	528	443	317	139	110	111
63.5	NaN	NaN	NaN	650	628	682	118	187	92	127	127	108	856	1192	876	903	382	422	378	191	273	243	573	555	677	213	192	159	362	342	362	229	272	289	519	432	313	142	106	115
63.75	NaN	NaN	NaN	647	615	684	131	189	98	119	121	119	850	1213	872	909	384	426	380	191	261	234	578	554	669	211	194	158	360	349	354	218	265	278	527	436	308	131	117	120
64	NaN	NaN	NaN	638	603	680	123	176	89	123	104	127	849	1214	868	919	371	418	389	189	259	239	589	558	670	214	194	155	351	340	358	226	269	279	527	441	311	126	121	110
64.25	NaN	NaN	NaN	638	597	686	125	180	91	121	109	123	856	1227	862	891	375	406	382	181	263	236	580	568	680	214	200	152	353	345	367	227	272	279	524	434	319	136	121	116
64.5	NaN	NaN	NaN	639	605	680	113	192	86	127	114	124	852	1219	860	888	379	407	390	192	270	237	571	567	688	206	192	148	360	341	356	237	265	278	521	442	311	135	127	122
64.75	NaN	NaN	NaN	648	595	681	122	198	84	126	109	119	842	1220	847	895	383	421	380	188	252	238	591	576	692	207	191	144	365	354	357	230	273	275	507	441	308	132	114	112
65	NaN	NaN	NaN	645	589	665	137	188	92	129	115	120	854	1217	861	899	378	405	371	195	255	235	573	568	698	211	191	148	362	348	352	222	265	271	508	440	305	129	112	123
65.25	NaN	NaN	NaN	634	589	674	123	191	91	124	121	129	857	1216	837	887	383	412	378	190	250	238	591	568	679	217	183	141	360	353	351	224	250	267	518	439	297	141	115	120
65.5	NaN	NaN	NaN	641	589	670	123	196	89	128	110	121	878	1231	832	889	383	410	384	200	254	231	584	583	687	196	185	138	359	350	351	222	253	258	512	445	305	136	118	113
65.75	NaN	NaN	NaN	631	575	675	124	190	104	123	109	121	864	1212	840	877	394	412	374	190	248	239	574	569	701	194	179	149	362	346	355	222	249	261	511	440	304	139	112	121
66	NaN	NaN	NaN	630	569	655	118	187	96	129	118	129	854	1202	838	870	392	422	374	195	250	240	584	557	672	194	190	145	362	343	358	223	250	262	511	445	304	133	121	124
66.25	NaN	NaN	NaN	638	573	648	112	197	91	133	110	135	874	1211	836	871	395	421	381	185	246	229	579	573	669	198	183	153	357	349	354	211	245	258	511	437	290	130	116	109
66.5	NaN	NaN	NaN	640	571	653	116	200	97	126	115	129	880	1247	837	866	387	425	388	194	244	224	590	573	676	204	183	137	356	350	348	211	247	260	525	449	289	120	119	115
66.75	NaN	NaN	NaN	623	572	649	135	196	98	136	115	125	862	1203	829	853	389	425	395	191	249	231	602	562	681	193	182	137	355	345	348	212	252	250	513	440	312	139	121	105
67	NaN	NaN	NaN	618	573	641	119	191	103	136	110	133	878	1223	822	862	370	420	392	190	252	231	604	561	685	187	183	147	362	351	354	211	246	246	516	447	305	130	121	112
67.25	NaN	NaN	NaN	615	575	666	109	186	104	130	129	126	872	1227	812	860	371	420	390	185	249	234	603	567	680	196	177	145	360	344	350	209	244	245	497	449	290	139	119	114
67.5	NaN	NaN	NaN	624	568	642	119	195	100	127	123	131	866	1227	806	863	369	415	393	188	250	221	605	569	685	186	184	130	372	341	351	204	235	247	503	448	289	127	107	109
67.75	NaN	NaN	NaN	620	559	646	134	193	103	122	116	123	862	1222	801	827	389	412	390	192	261	229	588	574	675	189	186	122	368	341	348	199	239	250	503	450	287	125	107	104
68	NaN	NaN	NaN	616	566	637	123	200	102	128	118	128	877	1223	814	843	371	420	392	193	250	225	586	577	680	190	189	134	360	346	352	203	236	241	511	442	294	124	116	101
68.25	NaN	NaN	NaN	607	558	625	126	195	89	126	128	127	882	1236	805	838	393	425	386	186	236	221	605	582	680	191	180	143	362	337	346	209	232	239	509	441	297	126	109	110
68.5	NaN	NaN	NaN	613	552	630	117	192	95	112	112	132	875	1223	801	845	391	423	392	186	233	226	596	586	682	173	173	142	366	335	341	198	239	238	508	434	290	124	107	100
68.75	NaN	NaN	NaN	615	545	635	127	190	98	107	119	131	881	1240	779	844	382	422	391	177	243	222	598	575	673	175	175	143	367	341	350	197	225	242	512	441	296	124	117	105
69	NaN	NaN	NaN	610	554	629	119	188	101	122	126	122	890	1225	782	844	383	412	408	180	242	222	582	564	696	182	167	129	369	338	348	203	225	241	506	445	303	122	117	109
69.25	NaN	NaN	NaN	604	537	611	119	191	92	131	118	130	870	1220	776	825	385	405	401	180	250	220	606	564	681	182	167	132	364	345	350	197	218	239	500	434	289	121	102	104
69.5	NaN	NaN	NaN	609	530	598	107	193	107	125	109	114	864	1258	769	822	377	404	396	184	231	223	590	568	685	173	167	130	361	333	347	205	221	231	501	425	295	114	100	104
69.75	NaN	NaN	NaN	599	535	622	104	178	101	126	109	129	871	1250	766	831	393	402	383	169	239	222	575	574	693	171	160	127	356	334	346	197	214	227	519	427	300	112	98	102
70	NaN	NaN	NaN	613	533	601	118	181	100	125	121	111	849	1254	757	806	380	401	395	176	245	213	580	577	683	166	152	136	352	342	341	197	207	223	501	423	297	108	98	103
70.25	NaN	NaN	NaN	608	531	603	114	175	91	112	123	125	882	1248	769	800	387	417	392	175	231	225	594	566	682	166	158	132	349	338	329	189	212	219	510	430	308	116	94	103
70.5	NaN	NaN	NaN	608	541	615	115	174	88	120	113	113	862	1273	773	792	403	419	392	184	242	219	597	582	689	164	162	123	355	341	333	185	203	224	515	439	290	115	104	110
70.75	NaN	NaN	NaN	592	535	583	117	174	89	116	120	118	882	1289	757	788	380	415	399	179	233	216	596	565	692	174	157	127	352	334	344	192	198	224	513	436	288	109	92	102
71	NaN	NaN	NaN	587	538	590	114	181	95	120	115	114	885	1276	741	783	402	407	390	179	238	210	605	576	690	163	150	121	355	337	350	182	207	220	510	442	287	111	93	94
71.25	NaN	NaN	NaN	585	529	588	118	185	91	107	102	128	900	1276	741	780	409	408	396	169	238	213	589	572	703	162	152	127	356	332	344	188	209	215	500	435	288	111	89	98
71.5	NaN	NaN	NaN	575	528	572	115	175	93	119	119	122	892	1295	732	759	399	409	386	168	239	217	598	577	696	159	155	134	357	336	334	192	204	205	512	434	289	106	105	96
71.75	NaN	NaN	NaN	574	508	560	118	178	85	127	112	120	894	1268	725	777	389	399	388	170	231	206	598	574	705	158	150	123	359	336	337	191	194	214	507	433	293	111	98	100
72	NaN	NaN	NaN	572	517	578	105	176	80	124	110	125	891	1285	727	769	405	408	395	169	234	206	597	574	704	150	144	116	353	330	348	182	202	213	504	424	296	110	97	105
72.25	NaN	NaN	NaN	569	505	572	99	176	92	112	105	115	906	1307	748	754	396	406	384	180	226	208	596	572	696	152	155	122	358	330	342	185	191	220	514	426	285	101	94	96
72.5	NaN	NaN	NaN	579	509	580	95	184	78	111	109	122	900	1294	734	752	405	404	394	167	224	208	603	574	689	154	146	123	357	339	346	183	202	213	529	424	294	100	107	93
72.75	NaN	NaN	NaN	572	493	566	105	161	90	111	111	122	902	1289	723	736	396	410	382	168	218	212	591	575	703	149	142	116	354	330	333	184	201	215	520	423	290	96	111	89
73	NaN	NaN	NaN	553	496	570	109	174	99	111	109	114	905	1284	708	755	386	399	379	165	230	217	594	573	706	150	142	123	358	340	350	175	208	213	535	425	288	107	115	101
73.25	NaN	NaN	NaN	559	482	557	108	170	80	105	104	119	911	1301	704	738	386	415	387	172	219	212	595	590	703	149	132	122	361	335	344	182	200	212	526	433	284	106	97	100
73.5	NaN	NaN	NaN	547	496	560	118	166	91	111	111	109	918	1314	710	726	393	411	398	175	214	208	594	588	708	142	140	125	355	331	345	185	190	210	525	422	289	97	98	108
73.75	NaN	NaN	NaN	542	502	556	101	178	91	113	105	110	910	1314	705	739	400	407	390	178	221	210	597	594	689	146	129	122	356	334	348	183	195	210	532	423	281	97	98	94
74	NaN	NaN	NaN	556	494	559	107	169	88	121	109	108	939	1319	709	738	397	408	399	169	213	200	594	592	686	147	138	123	361	336	338	173	202	207	530	430	285	107	101	110
74.25	NaN	NaN	NaN	550	483	564	108	170	84	123	113	105	928	1327	691	720	396	417	383	169	214	203	588	588	692	147	137	123	352	334	330	171	196	200	519	422	282	108	105	103
74.5	NaN	NaN	NaN	530	490	553	110	170	96	117	101	110	922	1334	690	717	380	417	393	169	203	193	597	585	691	155	136	120	354	330	343	165	198	193	514	430	281	97	106	88
74.75	NaN	NaN	NaN	541	470	535	108	185	82	108	100	102	924	1351	692	716	392	410	396	174	221	202	586	587	696	141	133	121	355	328	344	162	196	200	516	426	277	108	105	88
75	NaN	NaN	NaN	524	468	530	113	173	82	113	104	109	932	1338	688	715	391	413	401	168	203	196	599	578	679	141	133	115	364	329	339	152	193	199	514	428	289	94	98	95
75.25	NaN	NaN	NaN	522	462	522	98	170	73	113	100	95	934	1329	694	720	394	426	401	176	209	192	600	591	718	148	137	112	352	336	332	162	194	189	521	431	283	110	103	90
75.5	NaN	NaN	NaN	510	466	527	103	172	67	117	99	104	940	1339	670	717	395	420	388	177	202	199	607	594	714	137	146	112	349	338	334	154	184	182	517	427	292	97	98	97
75.75	NaN	NaN	NaN	521	457	514	99	165	76	119	101	99	930	1344	668	702	383	438	393	167	208	205	608	584	712	129	142	108	350	333	342	157	186	183	525	426	294	93	100	96
76	NaN	NaN	NaN	516	467	512	96	163	76	113	98	99	936	1354	672	702	386	420	377	171	209	193	608	578	712	134	145	109	347	334	348	149	192	168	515	419	295	96	102	88
76.25	NaN	NaN	NaN	510	459	526	98	163	83	123	94	99	931	1346	646	703	385	415	394	171	200	187	615	576	702	131	141	102	350	330	328	151	185	170	508	421	291	99	100	87
76.5	NaN	NaN	NaN	508	455	522	93	160	83	111	99	104	938	1362	658	699	399	404	387	168	209	193	616	581	719	129	133	116	348	332	331	155	173	175	537	433	297	100	97	88
76.75	NaN	NaN	NaN	505	456	515	87	159	83	124	93	94	933	1367	659	684	409	424	393	168	198	192	624	579	697	121	133	107	349	326	329	153	179	165	525	428	291	102	98	92
77	NaN	NaN	NaN	507	444	509	101	166	77	113	97	93	940	1348	645	671	395	434	387	165	207	190	613	586	707	117	132	105	347	333	327	147	174	167	518	435	300	103	95	85
77.25	NaN	NaN	NaN	505	444	502	105	158	79	118	105	91	946	1346	647	685	386	421	395	164	201	192	599	577	708	123	139	104	354	331	328	146	174	166	521	421	295	104	98	91
77.5	NaN	NaN	NaN	492	433	488	102	166	76	110	103	90	936	1353	646	683	383	429	401	155	201	191	609	561	716	117	132	102	340	332	337	153	166	165	513	417	283	102	94	79
77.75	NaN	NaN	NaN	487	442	481	113	166	81	104	97	104	958	1359	639	675	391	426	399	155	203	189	608	573	705	127	132	107	352	325	337	152	170	155	530	419	290	106	93	103
78	NaN	NaN	NaN	487	436	477	106	169	82	106	99	101	949	1356	635	677	387	428	393	150	201	197	598	577	703	121	131	104	346	330	334	152	168	160	530	428	287	101	94	88
78.25	NaN	NaN	NaN	484	429	479	117	160	80	111	91	97	935	1370	617	663	390	434	392	153	201	185	602	574	708	124	129	104	350	330	340	148	180	161	526	431	287	104	88	91
78.5	NaN	NaN	NaN	496	435	482	106	168	87	118	99	98	956	1344	611	657	386	441	405	154	203	188	594	566	703	114	125	105	342	328	340	153	170	161	534	446	289	100	95	93
78.75	NaN	NaN	NaN	494	432	484	114	166	83	113	93	98	953	1357	609	654	391	419	391	151	194	186	600	564	720	126	129	108	349	328	330	158	176	156	533	451	287	97	86	91
79	NaN	NaN	NaN	488	421	484	110	164	75	113	102	97	974	1357	614	662	384	436	400	159	188	174	601	578	713	120	139	103	344	336	346	152	165	161	536	439	288	105	89	84
79.25	NaN	NaN	NaN	484	424	499	102	168	75	120	97	93	970	1362	617	656	396	430	403	145	209	188	602	558	714	127	140	104	339	336	338	141	173	144	536	427	295	105	85	82
79.5	NaN	NaN	NaN	471	421	471	115	160	80	118	103	100	971	1375	606	639	375	430	407	158	201	178	609	572	712	120	130	110	330	331	336	143	165	154	525	429	280	111	82	92
79.75	NaN	NaN	NaN	472	418	464	106	154	83	114	99	94	983	1362	607	638	390	428	405	150	196	175	606	581	719	127	138	106	347	333	335	145	163	156	523	437	283	110	85	91
80	NaN	NaN	NaN	473	414	464	105	158	70	122	96	85	988	1367	605	643	385	433	397	151	208	174	603	580	720	138	146	101	339	348	335	139	160	147	533	435	278	91	89	94
80.25	NaN	NaN	NaN	471	401	464	116	167	82	118	93	91	958	1388	596	648	392	435	400	154	196	174	599	582	727	125	133	96	344	339	334	146	162	156	522	431	280	97	85	84
80.5	NaN	NaN	NaN	472	403	464	105	168	76	104	100	93	962	1361	587	636	384	437	406	153	199	171	598	586	720	129	129	98	341	330	325	141	170	148	529	443	281	111	86	89
80.75	NaN	NaN	NaN	469	409	453	105	152	66	114	93	88	983	1364	590	643	387	434	395	151	200	165	602	586	733	128	138	93	342	324	333	138	146	149	540	444	283	101	84	97
81	NaN	NaN	NaN	457	406	459	108	161	70	121	94	91	NaN	NaN	575	640	394	440	393	147	207	168	591	575	718	128	132	91	342	326	328	144	147	135	527	443	290	94	93	82
81.25	NaN	NaN	NaN	453	393	446	104	157	82	118	93	91	NaN	NaN	585	635	381	448	395	149	198	172	601	591	713	120	131	107	348	336	330	152	154	139	527	455	287	93	96	85
81.5	NaN	NaN	NaN	459	388	450	105	170	83	111	90	86	NaN	NaN	583	632	381	443	404	146	189	168	608	582	726	109	128	93	339	340	328	145	149	134	513	445	285	105	76	96
81.75	NaN	NaN	NaN	453	395	439	110	158	73	113	86	93	NaN	NaN	564	626	378	431	401	149	197	174	612	579	709	119	130	89	332	340	331	140	152	142	516	447	281	104	86	87
82	NaN	NaN	NaN	451	404	457	110	152	86	106	85	86	NaN	NaN	560	624	384	430	394	146	188	166	605	567	714	126	134	93	341	323	327	138	162	143	530	442	286	94	86	83
82.25	NaN	NaN	NaN	430	384	451	113	153	74	115	90	88	NaN	NaN	572	616	390	438	402	146	189	173	612	587	700	117	124	88	338	328	346	144	152	144	529	448	285	94	79	80
82.5	NaN	NaN	NaN	442	399	448	95	160	76	106	96	87	NaN	NaN	557	612	390	432	384	146	187	164	605	579	713	129	133	93	331	330	335	143	147	140	516	444	282	97	87	83
82.75	NaN	NaN	NaN	444	383	439	101	159	80	111	92	87	NaN	NaN	555	614	389	427	397	147	189	169	616	576	703	127	139	102	340	328	334	142	160	140	521	446	282	96	83	78
83	NaN	NaN	NaN	437	386	444	109	172	85	109	95	83	NaN	NaN	550	597	393	425	400	151	170	170	604	576	709	126	125	91	336	331	334	140	158	139	528	453	284	96	86	74
83.25	NaN	NaN	NaN	434	392	435	105	154	74	114	93	90	NaN	NaN	550	584	393	430	395	147	179	162	603	584	700	110	130	91	338	325	329	141	142	141	520	451	287	88	70	79
83.5	NaN	NaN	NaN	442	385	430	107	167	79	108	90	85	NaN	NaN	537	594	387	436	402	140	185	161	610	583	713	109	130	101	339	326	319	140	149	132	522	459	290	103	77	71
83.75	NaN	NaN	NaN	427	394	431	109	164	80	110	91	83	NaN	NaN	541	585	388	436	416	148	183	158	615	585	713	117	135	81	346	316	333	135	152	132	508	456	287	89	76	63
84	NaN	NaN	NaN	435	391	428	97	161	84	104	93	90	NaN	NaN	519	579	382	432	413	144	193	167	615	587	703	120	124	99	351	311	328	143	149	139	515	455	295	89	85	64
84.25	NaN	NaN	NaN	425	392	421	106	160	86	120	88	90	NaN	NaN	528	585	395	441	399	143	180	161	607	585	730	120	128	97	353	315	324	140	148	135	524	441	285	93	81	70
84.5	NaN	NaN	NaN	421	377	421	104	155	78	99	98	86	NaN	NaN	528	590	380	435	393	136	182	169	605	582	715	121	116	102	346	322	331	143	138	124	522	442	298	84	84	73
84.75	NaN	NaN	NaN	416	368	417	107	154	92	103	87	75	NaN	NaN	521	588	391	446	393	136	183	163	620	574	728	119	125	88	341	317	327	133	146	143	521	451	290	88	82	71
85	NaN	NaN	NaN	410	368	416	115	166	84	107	89	84	NaN	NaN	514	572	380	436	411	133	172	169	617	579	719	112	120	90	338	318	333	136	155	134	523	453	298	95	92	70
85.25	NaN	NaN	NaN	411	367	408	113	166	75	110	86	84	NaN	NaN	517	558	397	427	402	139	186	172	618	580	720	114	111	94	339	310	320	130	141	127	536	435	292	83	84	71
85.5	NaN	NaN	NaN	408	365	432	112	164	78	117	88	78	NaN	NaN	517	558	387	440	405	135	174	166	625	583	735	110	109	101	339	324	334	128	131	133	523	426	296	98	75	68
85.75	NaN	NaN	NaN	417	376	414	102	152	76	105	83	83	NaN	NaN	518	546	384	441	409	141	176	163	616	573	737	116	109	107	342	317	324	131	141	128	532	437	289	84	87	64
86	NaN	NaN	NaN	394	366	406	107	169	76	110	82	85	NaN	NaN	510	562	390	451	405	135	173	167	616	576	726	117	105	95	344	323	333	124	136	135	528	422	283	86	80	76
86.25	NaN	NaN	NaN	396	375	410	110	165	82	98	89	83	NaN	NaN	503	555	398	433	399	136	163	157	609	584	741	112	118	106	358	321	319	128	136	131	535	439	291	85	79	68
86.5	NaN	NaN	NaN	396	373	410	100	159	82	112	94	85	NaN	NaN	507	553	388	427	397	139	168	154	620	585	739	118	124	91	347	320	313	120	129	144	537	444	289	84	80	67
86.75	NaN	NaN	NaN	389	370	402	102	148	79	111	88	92	NaN	NaN	523	558	375	439	394	140	164	155	617	574	736	116	121	88	343	315	329	124	130	140	535	443	285	81	68	63
87	NaN	NaN	NaN	393	364	394	104	160	89	107	78	83	NaN	NaN	490	545	373	426	394	140	163	161	599	577	738	111	122	105	344	326	320	127	135	135	528	438	280	93	79	68
87.25	NaN	NaN	NaN	393	363	397	107	150	76	98	79	83	NaN	NaN	506	542	378	426	398	135	163	168	624	577	733	105	120	106	354	324	325	122	137	130	528	446	278	89	83	77
87.5	NaN	NaN	NaN	384	370	398	103	154	88	102	77	80	NaN	NaN	530	526	372	423	402	138	171	161	637	573	733	102	118	87	349	314	321	129	140	143	542	445	283	89	83	77
87.75	NaN	NaN	NaN	393	354	391	99	152	86	97	78	79	NaN	NaN	508	530	379	429	398	140	166	168	611	583	741	116	108	100	351	322	322	132	140	135	536	449	296	81	89	75
88	NaN	NaN	NaN	374	355	402	96	148	82	97	75	88	NaN	NaN	512	542	379	429	398	147	161	162	621	597	723	108	110	98	349	324	315	126	126	133	540	444	289	98	68	78
88.25	NaN	NaN	NaN	383	348	390	109	157	86	100	75	81	NaN	NaN	497	531	392	442	399	147	151	162	624	584	735	108	102	96	354	318	316	122	131	132	540	442	286	79	77	77
88.5	NaN	NaN	NaN	366	343	387	100	156	83	100	85	81	NaN	NaN	498	535	395	434	408	140	164	156	619	586	730	108	111	98	350	327	314	122	133	131	533	450	295	89	80	73
88.75	NaN	NaN	NaN	383	350	398	103	158	85	97	88	87	NaN	NaN	498	525	393	441	399	135	152	150	614	578	710	108	102	85	346	318	315	128	135	119	535	456	293	91	83	70
89	NaN	NaN	NaN	365	349	385	100	152	82	91	80	81	NaN	NaN	482	528	392	445	413	132	154	156	618	589	741	119	106	93	347	324	321	116	131	114	534	447	290	86	92	62
89.25	NaN	NaN	NaN	379	350	365	95	143	78	91	82	85	NaN	NaN	490	530	399	440	403	133	160	151	613	587	720	109	110	89	350	331	317	114	123	117	528	442	296	80	81	74
89.5	NaN	NaN	NaN	364	341	372	99	144	83	98	75	77	NaN	NaN	486	515	395	453	406	134	159	151	622	591	724	110	113	93	345	336	319	115	134	129	519	445	280	83	86	75
89.75	NaN	NaN	NaN	353	337	372	95	144	86	110	66	76	NaN	NaN	503	526	382	437	400	131	155	155	630	585	724	117	107	104	342	331	329	120	113	120	534	444	284	85	78	68
90	NaN	NaN	NaN	361	354	371	108	146	84	96	70	80	NaN	NaN	481	497	387	437	401	137	152	151	632	594	714	111	106	87	334	325	313	115	121	120	521	437	278	80	68	74
90.25	NaN	NaN	NaN	360	342	365	106	145	79	101	71	84	NaN	NaN	486	512	382	446	393	137	148	146	614	600	707	108	107	93	325	328	315	116	136	118	541	439	276	91	82	72
90.5	NaN	NaN	NaN	363	349	372	102	160	77	100	81	88	NaN	NaN	467	519	397	445	395	136	144	148	617	600	710	112	107	91	323	318	318	115	127	118	528	437	283	86	75	83
90.75	NaN	NaN	NaN	361	346	360	101	173	84	90	70	81	NaN	NaN	476	509	383	446	398	132	153	145	619	598	708	108	109	93	332	324	318	110	137	122	544	437	295	87	76	71
91	NaN	NaN	NaN	354	344	363	101	157	86	85	78	78	NaN	NaN	469	522	386	447	387	138	153	141	634	578	716	119	109	92	337	327	317	117	133	120	543	451	289	79	87	77
91.25	NaN	NaN	NaN	352	338	356	97	155	81	95	71	81	NaN	NaN	463	504	394	436	404	144	153	140	613	589	716	114	102	92	338	320	312	120	132	125	543	460	283	80	89	73
91.5	NaN	NaN	NaN	363	336	348	100	146	86	95	72	86	NaN	NaN	480	495	393	452	380	132	143	144	622	586	723	113	104	101	334	325	316	116	116	121	535	457	277	79	91	71
91.75	NaN	NaN	NaN	352	346	356	98	153	83	98	68	83	NaN	NaN	493	498	391	432	396	125	152	145	620	601	726	120	107	98	334	318	324	115	125	111	526	458	278	78	77	74
92	NaN	NaN	NaN	349	343	352	93	153	88	96	71	90	NaN	NaN	482	495	405	435	411	138	144	146	635	595	719	116	120	99	340	322	320	121	131	120	534	457	281	88	86	70
92.25	NaN	NaN	NaN	349	344	341	106	153	75	92	77	83	NaN	NaN	490	504	402	438	403	136	147	144	625	596	719	119	107	92	334	324	314	118	128	116	527	449	284	77	89	73
92.5	NaN	NaN	NaN	338	326	339	92	162	75	94	76	76	NaN	NaN	484	481	384	423	398	126	142	148	628	605	709	105	113	91	342	312	329	108	124	118	531	443	297	75	79	71
92.75	NaN	NaN	NaN	334	341	337	103	150	68	94	80	86	NaN	NaN	465	473	388	435	414	129	145	149	630	602	720	112	112	87	328	321	321	109	120	119	524	433	287	87	87	79
93	NaN	NaN	NaN	331	331	343	101	160	80	93	67	84	NaN	NaN	463	484	386	420	403	129	143	147	629	597	716	102	111	85	344	313	318	105	123	116	529	434	288	86	74	76
93.25	NaN	NaN	NaN	344	329	332	97	143	67	90	80	88	NaN	NaN	463	485	385	431	401	130	138	148	640	605	708	105	102	86	336	324	327	111	124	111	526	440	291	78	86	75
93.5	NaN	NaN	NaN	326	334	334	91	149	66	89	72	79	NaN	NaN	456	491	396	432	420	125	146	143	631	608	705	104	104	93	329	319	328	114	118	119	536	451	278	72	85	73
93.75	NaN	NaN	NaN	327	319	332	90	138	71	89	70	75	NaN	NaN	453	468	394	426	414	127	145	144	629	609	723	106	107	91	345	326	316	107	110	124	518	461	288	80	88	82
94	NaN	NaN	NaN	323	319	334	99	143	74	94	73	81	NaN	NaN	445	470	398	452	397	121	140	148	626	610	714	101	104	90	331	328	315	108	123	125	528	451	289	73	79	73
94.25	NaN	NaN	NaN	328	325	332	93	147	82	91	71	83	NaN	NaN	456	471	400	440	385	118	141	142	645	603	734	98	99	86	336	324	318	115	114	112	527	452	282	75	82	87
94.5	NaN	NaN	NaN	330	318	321	98	154	86	89	76	79	NaN	NaN	438	457	406	429	393	126	138	136	643	621	733	117	111	84	330	321	313	104	115	115	515	450	278	73	84	82
94.75	NaN	NaN	NaN	332	320	313	94	151	72	93	84	89	NaN	NaN	433	456	391	439	395	129	141	143	644	615	723	108	100	88	338	326	312	108	117	110	506	450	284	80	78	86
95	NaN	NaN	NaN	328	318	328	100	150	79	91	76	91	NaN	NaN	449	466	389	418	394	135	150	144	646	618	729	100	104	84	337	322	328	103	110	110	523	444	279	73	82	87
95.25	NaN	NaN	NaN	331	321	317	102	137	77	97	81	79	NaN	NaN	444	476	384	424	406	132	140	141	641	612	728	98	97	80	332	325	310	107	110	111	520	428	288	76	86	73
95.5	NaN	NaN	NaN	327	316	318	89	152	76	84	72	77	NaN	NaN	440	472	387	431	410	128	136	142	648	613	718	109	91	82	334	333	314	102	111	115	522	443	284	81	81	65
95.75	NaN	NaN	NaN	320	305	331	93	151	81	88	79	80	NaN	NaN	450	460	397	436	409	130	135	143	652	605	711	107	101	92	337	331	318	112	111	110	535	447	276	74	89	71
96	NaN	NaN	NaN	320	316	320	88	158	75	92	78	82	NaN	NaN	423	450	385	428	412	125	138	148	643	608	716	99	109	84	339	325	323	111	108	108	516	447	273	74	77	78
96.25	NaN	NaN	NaN	324	301	304	89	149	79	88	82	77	NaN	NaN	443	455	394	418	411	122	132	135	646	614	731	104	110	75	343	328	314	107	109	115	527	444	285	73	83	69
96.5	NaN	NaN	NaN	328	302	312	96	149	68	98	78	79	NaN	NaN	438	458	393	421	409	120	130	135	632	601	731	105	103	82	341	329	306	105	103	110	521	453	282	69	79	65
96.75	NaN	NaN	NaN	333	312	310	100	146	68	99	85	82	NaN	NaN	427	463	383	417	399	118	128	133	639	607	724	97	111	81	327	321	315	99	102	119	523	441	285	87	80	61
97	NaN	NaN	NaN	314	311	314	94	151	81	84	80	83	NaN	NaN	429	453	385	435	382	115	126	139	637	612	712	96	112	82	327	331	318	100	101	114	516	450	279	74	79	67
97.25	NaN	NaN	NaN	323	308	316	90	153	72	88	78	79	NaN	NaN	434	450	398	438	406	125	129	134	620	600	722	101	112	75	339	318	314	106	114	108	516	460	276	79	79	70
97.5	NaN	NaN	NaN	310	297	319	98	140	75	97	78	88	NaN	NaN	426	461	389	443	385	125	124	134	626	599	712	99	108	72	324	328	310	104	109	109	527	463	276	87	80	76
97.75	NaN	NaN	NaN	312	299	308	97	147	84	94	72	86	NaN	NaN	432	466	396	414	396	118	131	137	633	618	724	93	97	72	328	321	303	104	98	109	534	462	272	79	77	69
98	NaN	NaN	NaN	314	284	298	94	148	71	86	74	83	NaN	NaN	416	439	381	433	390	115	122	139	623	602	732	100	116	77	340	331	307	103	104	107	529	466	283	73	80	66
98.25	NaN	NaN	NaN	312	290	304	84	149	76	88	76	78	NaN	NaN	429	444	378	442	406	112	124	135	641	621	728	104	98	78	340	323	321	105	106	105	521	469	278	75	79	70
98.5	NaN	NaN	NaN	307	290	304	88	142	74	86	73	81	NaN	NaN	423	438	386	425	403	123	136	128	643	600	725	104	99	79	325	319	307	97	102	111	523	471	274	75	84	79
98.75	NaN	NaN	NaN	316	289	321	100	145	74	91	78	85	NaN	NaN	414	467	391	433	392	119	129	128	645	619	736	104	103	74	336	317	321	103	100	113	527	466	292	70	86	76
99	NaN	NaN	NaN	305	289	313	91	138	80	85	81	88	NaN	NaN	426	453	382	435	403	118	133	126	649	604	712	109	90	71	333	315	306	98	103	105	523	477	293	66	79	81
99.25	NaN	NaN	NaN	306	280	310	90	142	76	91	75	81	NaN	NaN	414	452	379	429	398	124	137	123	648	618	729	105	97	71	335	319	313	109	97	111	508	456	282	80	81	61
99.5	NaN	NaN	NaN	311	281	316	100	142	70	90	72	85	NaN	NaN	395	439	389	439	409	109	133	129	660	617	720	107	94	74	328	322	320	103	101	113	511	470	280	67	88	75
99.75	NaN	NaN	NaN	306	279	309	92	143	71	89	81	80	NaN	NaN	398	441	380	438	404	120	137	128	660	617	718	112	99	80	335	318	315	102	96	93	511	457	272	71	88	69
100	NaN	NaN	NaN	307	279	298	94	150	73	95	84	82	NaN	NaN	410	439	390	410	412	120	137	124	656	617	728	112	86	78	334	323	314	106	95	94	518	466	271	75	82	66
100.25	NaN	NaN	NaN	296	279	303	91	139	65	81	65	80	NaN	NaN	414	483	387	427	409	118	134	122	661	629	737	113	98	82	336	314	313	102	96	96	533	464	281	67	83	67
100.5	NaN	NaN	NaN	309	285	300	88	131	79	82	71	87	NaN	NaN	401	423	387	414	400	115	131	125	655	608	752	116	102	69	328	325	316	109	94	91	524	462	276	70	84	66
100.75	NaN	NaN	NaN	310	284	297	106	138	78	87	79	81	NaN	NaN	408	468	378	430	403	115	131	128	654	606	746	103	96	79	320	312	309	104	96	97	528	441	267	64	95	76
101	NaN	NaN	NaN	316	280	293	89	140	80	91	75	77	NaN	NaN	398	425	387	433	403	120	134	120	653	618	732	104	95	73	328	331	312	107	94	96	525	446	282	74	99	66
101.25	NaN	NaN	NaN	308	272	312	87	134	75	76	73	80	NaN	NaN	407	435	391	431	390	116	139	122	653	610	705	106	97	79	332	315	320	104	96	92	527	446	290	68	85	74
101.5	NaN	NaN	NaN	299	276	299	100	137	71	78	78	73	NaN	NaN	404	398	389	439	387	121	138	121	654	611	703	109	90	78	331	311	318	105	101	107	526	462	291	76	90	72
101.75	NaN	NaN	NaN	303	270	299	88	141	70	81	69	77	NaN	NaN	392	441	393	426	388	111	122	119	645	616	704	100	106	76	331	312	311	101	99	95	539	458	285	70	92	68
102	NaN	NaN	NaN	300	278	297	95	138	73	87	75	76	NaN	NaN	390	413	389	415	392	117	125	123	650	612	701	105	91	75	333	308	323	111	93	106	521	451	277	73	92	57
102.25	NaN	NaN	NaN	304	283	297	95	147	71	68	77	80	NaN	NaN	390	430	389	421	386	110	126	130	659	611	712	105	98	73	319	316	317	108	89	101	519	454	268	67	87	62
102.5	NaN	NaN	NaN	293	268	299	93	155	67	86	73	81	NaN	NaN	398	403	386	421	399	113	129	124	644	617	716	114	88	78	330	329	310	100	97	102	514	445	267	60	96	65
102.75	NaN	NaN	NaN	294	274	294	95	141	73	79	76	77	NaN	NaN	390	413	397	433	394	111	127	125	642	620	709	107	97	67	335	322	304	105	97	101	521	452	275	74	89	60
103	NaN	NaN	NaN	290	262	297	98	137	77	83	68	72	NaN	NaN	393	430	399	444	388	109	129	123	649	616	706	102	93	66	336	309	307	105	93	97	524	439	273	64	82	70
103.25	NaN	NaN	NaN	289	259	292	87	146	76	78	74	78	NaN	NaN	388	440	391	440	389	117	128	130	656	623	717	97	92	66	327	311	312	103	91	92	519	438	286	58	78	67
103.5	NaN	NaN	NaN	277	251	286	93	134	71	81	65	74	NaN	NaN	395	390	407	434	392	114	117	117	656	617	712	102	104	70	320	314	307	105	94	93	509	440	292	59	82	60
103.75	NaN	NaN	NaN	278	252	282	94	135	74	78	70	74	NaN	NaN	404	445	380	434	405	111	127	120	666	636	718	114	90	67	325	317	302	104	93	96	525	441	277	64	92	61
104	NaN	NaN	NaN	272	266	284	92	132	78	74	75	86	NaN	NaN	401	390	395	427	412	112	129	121	654	629	708	115	88	66	329	310	312	109	96	92	521	464	280	61	90	69
104.25	NaN	NaN	NaN	270	259	277	82	139	76	81	71	76	NaN	NaN	384	405	394	434	417	104	131	116	646	606	693	98	98	69	321	313	299	98	89	93	511	444	275	59	84	70
104.5	NaN	NaN	NaN	273	260	277	82	131	67	73	72	78	NaN	NaN	389	383	399	433	404	103	130	125	649	623	684	104	85	63	328	313	302	100	95	93	502	456	287	61	91	67
104.75	NaN	NaN	NaN	277	255	274	90	143	78	75	64	77	NaN	NaN	384	396	412	434	395	102	118	134	651	618	704	103	89	69	317	314	303	99	89	84	498	452	286	63	80	64
105	NaN	NaN	NaN	258	266	267	94	132	73	80	76	72	NaN	NaN	381	390	399	424	388	109	119	119	630	590	708	101	96	70	325	309	298	99	89	82	519	444	276	55	78	62
105.25	NaN	NaN	NaN	258	259	274	91	135	83	81	74	74	NaN	NaN	384	402	401	428	393	107	119	121	639	592	695	101	89	68	317	319	302	100	91	89	505	439	284	59	86	68
105.5	NaN	NaN	NaN	263	248	277	96	139	70	76	72	77	NaN	NaN	370	384	386	433	395	103	121	122	637	588	716	94	86	66	315	310	295	101	92	85	518	444	281	67	89	63
105.75	NaN	NaN	NaN	264	262	269	96	141	77	76	68	75	NaN	NaN	378	380	390	428	396	105	124	120	650	588	704	92	92	70	314	302	293	101	91	89	527	448	270	74	93	71
106	NaN	NaN	NaN	276	259	260	86	137	77	69	67	80	NaN	NaN	382	369	389	438	397	96	125	118	635	589	716	99	87	70	325	310	300	100	93	80	516	445	273	75	101	66
106.25	NaN	NaN	NaN	260	259	263	88	127	84	81	63	79	NaN	NaN	375	378	368	431	396	99	124	120	648	601	722	99	91	64	318	312	306	97	89	84	528	454	259	62	94	68
106.5	NaN	NaN	NaN	261	258	266	89	140	71	76	69	72	NaN	NaN	368	413	371	442	396	96	121	112	623	603	724	94	88	63	324	317	309	104	89	79	508	450	264	62	94	64
106.75	NaN	NaN	NaN	257	244	261	85	138	74	76	62	78	NaN	NaN	367	360	375	413	399	100	125	111	636	605	737	92	90	66	313	307	307	109	88	86	497	459	263	65	98	67
107	NaN	NaN	NaN	264	237	261	84	132	78	87	66	82	NaN	NaN	371	374	391	426	387	101	119	113	663	614	712	104	92	66	316	314	308	105	91	83	529	445	269	59	99	65
107.25	NaN	NaN	NaN	259	238	258	93	141	76	76	59	76	NaN	NaN	368	368	390	427	386	100	112	115	647	613	712	98	99	73	313	316	309	100	92	89	527	465	264	61	98	69
107.5	NaN	NaN	NaN	263	231	257	95	135	75	78	62	78	NaN	NaN	368	368	383	412	382	99	121	121	672	602	711	97	97	61	313	317	307	93	85	81	528	454	269	52	95	71
107.75	NaN	NaN	NaN	259	243	259	90	136	69	73	68	76	NaN	NaN	371	367	392	423	376	95	120	115	664	610	726	98	101	77	317	314	306	96	85	90	517	449	268	63	83	64
108	NaN	NaN	NaN	253	248	262	90	140	74	77	68	75	NaN	NaN	386	362	396	427	395	100	112	112	660	601	704	107	103	71	325	308	294	93	93	86	527	452	271	65	88	62
108.25	NaN	NaN	NaN	252	237	276	83	134	77	71	65	86	NaN	NaN	364	361	391	425	386	98	114	117	662	612	711	104	104	64	312	308	300	94	83	80	531	456	276	65	96	63
108.5	NaN	NaN	NaN	258	238	262	85	131	84	70	66	78	NaN	NaN	385	343	401	428	393	94	115	107	670	623	706	95	107	69	312	303	308	95	92	87	519	462	280	63	96	66
108.75	NaN	NaN	NaN	249	229	251	81	141	68	68	62	91	NaN	NaN	364	360	400	430	391	101	114	112	666	618	709	106	104	70	316	303	312	87	81	87	515	461	270	60	99	66
109	NaN	NaN	NaN	264	241	264	93	137	77	84	66	94	NaN	NaN	356	356	391	426	405	88	127	110	682	613	714	99	108	62	318	303	291	97	88	84	530	454	254	64	100	67
109.25	NaN	NaN	NaN	249	244	266	88	128	81	74	62	84	NaN	NaN	372	396	403	412	400	93	115	106	671	598	697	103	98	63	322	300	302	89	85	85	531	449	264	61	92	68
109.5	NaN	NaN	NaN	250	240	259	100	137	74	75	66	82	NaN	NaN	356	339	408	424	388	89	117	115	674	591	682	96	109	63	308	312	299	100	87	80	527	448	269	54	89	64
109.75	NaN	NaN	NaN	240	228	256	85	137	74	62	56	83	NaN	NaN	365	360	401	416	391	92	114	109	673	637	705	90	106	62	310	310	291	96	95	92	518	448	264	50	84	66
110	NaN	NaN	NaN	244	237	257	88	136	73	69	63	79	NaN	NaN	362	345	393	431	394	89	112	120	667	616	707	92	98	73	312	311	293	85	83	83	516	457	276	58	104	63
110.25	NaN	NaN	NaN	239	247	254	89	143	75	75	63	80	NaN	NaN	379	378	402	430	395	94	108	120	667	602	715	85	99	61	302	307	293	95	88	90	496	455	276	47	98	69
110.5	NaN	NaN	NaN	236	234	250	90	129	74	77	65	74	NaN	NaN	373	352	388	425	402	97	113	117	681	592	721	86	112	62	308	303	295	96	85	84	493	457	273	56	85	61
110.75	NaN	NaN	NaN	239	229	245	79	133	71	65	66	79	NaN	NaN	378	348	389	447	401	90	109	118	663	600	701	87	96	64	308	300	289	98	94	92	505	445	268	59	88	65
111	NaN	NaN	NaN	243	229	244	91	129	67	72	60	80	NaN	NaN	372	334	390	431	399	92	114	114	661	601	698	83	97	70	313	294	286	98	95	88	518	455	270	51	91	68
111.25	NaN	NaN	NaN	248	228	246	90	139	69	67	64	82	NaN	NaN	373	347	400	437	409	91	104	114	673	612	703	95	108	65	316	309	293	84	94	80	502	454	249	63	90	65
111.5	NaN	NaN	NaN	245	229	255	93	139	65	71	59	82	NaN	NaN	373	378	405	437	397	84	110	113	675	597	726	91	89	70	302	307	284	91	91	83	507	448	273	61	97	70
111.75	NaN	NaN	NaN	241	234	251	89	133	71	72	64	74	NaN	NaN	363	339	394	431	417	87	106	109	670	608	717	88	92	65	307	302	279	95	87	83	495	458	273	62	86	73
112	NaN	NaN	NaN	253	225	238	85	130	70	74	57	78	NaN	NaN	363	354	405	448	419	89	104	109	681	602	708	90	101	66	311	297	291	89	88	80	492	448	280	61	96	66
112.25	NaN	NaN	NaN	240	226	246	92	143	69	72	61	77	NaN	NaN	359	348	403	457	417	92	110	110	667	595	701	87	94	67	301	304	289	94	96	89	485	468	282	59	103	70
112.5	NaN	NaN	NaN	245	227	247	92	130	70	69	67	78	NaN	NaN	360	358	398	425	412	80	105	114	666	611	719	92	90	60	302	307	289	87	97	93	511	460	271	66	86	70
112.75	NaN	NaN	NaN	241	230	247	86	127	66	73	64	74	NaN	NaN	361	383	402	438	409	92	107	115	662	596	709	96	93	61	291	314	288	91	84	83	503	455	269	59	81	71
113	NaN	NaN	NaN	236	228	249	93	132	68	65	62	76	NaN	NaN	361	361	410	434	404	89	112	109	657	614	728	90	100	71	298	311	297	86	88	81	490	469	279	59	89	68
113.25	NaN	NaN	NaN	241	219	254	93	132	66	65	66	74	NaN	NaN	370	350	406	455	402	89	99	107	649	618	724	92	106	62	310	310	291	78	87	85	491	465	281	56	92	67
113.5	NaN	NaN	NaN	233	218	236	86	132	72	70	67	78	NaN	NaN	357	335	411	447	411	84	106	98	671	611	732	89	97	69	310	303	282	83	91	88	500	459	286	64	85	69
113.75	NaN	NaN	NaN	232	217	243	85	132	67	66	62	81	NaN	NaN	359	342	411	425	401	85	102	104	654	591	722	90	98	69	290	306	283	75	88	92	505	466	273	60	89	85
114	NaN	NaN	NaN	225	220	229	96	120	63	68	66	77	NaN	NaN	352	333	413	430	412	86	113	104	667	603	708	89	95	70	306	301	285	77	86	85	507	473	270	59	89	66
114.25	NaN	NaN	NaN	230	222	231	88	131	67	66	57	78	NaN	NaN	364	343	410	442	410	85	106	108	672	607	712	92	92	67	296	299	282	77	89	86	518	452	262	70	86	70
114.5	NaN	NaN	NaN	225	212	232	90	121	71	63	63	78	NaN	NaN	350	324	408	441	405	80	107	112	680	593	700	96	108	62	296	302	286	80	92	90	499	465	260	69	88	74
114.75	NaN	NaN	NaN	232	217	224	91	130	60	57	64	74	NaN	NaN	339	338	408	446	400	89	100	102	662	601	721	92	91	58	298	297	284	83	89	88	496	466	257	64	85	72
115	NaN	NaN	NaN	231	217	236	93	129	65	64	56	79	NaN	NaN	350	324	410	444	407	91	103	101	661	584	745	95	112	61	290	289	288	73	89	87	502	457	264	63	92	74
115.25	NaN	NaN	NaN	232	216	226	93	129	61	66	60	75	NaN	NaN	341	333	408	441	407	91	104	108	661	581	740	94	98	66	304	293	303	83	87	89	507	465	264	61	86	66
115.5	NaN	NaN	NaN	233	216	210	81	120	61	62	60	82	NaN	NaN	344	378	407	446	411	83	98	104	663	586	710	95	101	75	296	299	285	83	91	78	510	466	273	67	95	67
115.75	NaN	NaN	NaN	226	215	215	84	124	62	62	64	69	NaN	NaN	322	328	403	443	415	87	98	104	677	588	722	82	100	58	291	298	283	77	95	88	521	460	265	68	87	72
116	NaN	NaN	NaN	296	220	216	90	118	59	61	60	72	NaN	NaN	349	330	396	454	413	87	96	97	666	589	729	102	94	67	298	299	286	78	90	83	507	448	257	58	93	73
116.25	NaN	NaN	NaN	233	210	212	79	126	65	57	62	70	NaN	NaN	343	325	392	450	413	84	104	106	658	587	716	97	100	69	298	298	290	76	80	80	507	470	256	51	89	75
116.5	NaN	NaN	NaN	233	211	217	85	118	64	55	51	69	NaN	NaN	338	327	411	455	408	78	98	101	663	597	717	94	91	73	303	299	281	70	87	86	500	466	259	62	89	71
116.75	NaN	NaN	NaN	222	210	223	83	123	67	57	59	74	NaN	NaN	329	311	401	440	405	84	101	104	656	603	717	96	96	72	296	295	290	72	81	83	528	456	257	71	86	67
117	NaN	NaN	NaN	235	208	217	77	122	68	56	60	70	NaN	NaN	343	314	401	441	395	84	103	105	657	603	730	90	103	74	296	301	287	68	92	84	523	457	245	64	84	80
117.25	NaN	NaN	NaN	235	207	215	92	115	72	58	62	67	NaN	NaN	336	320	408	437	409	86	105	105	660	614	721	92	86	79	300	305	287	67	91	83	495	460	254	66	80	75
117.5	NaN	NaN	NaN	237	204	208	76	117	61	56	56	73	NaN	NaN	328	316	390	439	414	86	112	99	667	603	736	98	94	62	292	296	273	75	87	80	504	455	250	67	87	72
117.75	NaN	NaN	NaN	233	210	217	83	126	67	64	65	76	NaN	NaN	317	317	391	441	402	82	97	102	677	590	738	91	97	74	293	285	280	76	90	84	501	459	254	59	87	78
118	NaN	NaN	NaN	223	206	221	72	123	66	63	60	73	NaN	NaN	332	312	405	447	414	85	108	98	670	594	736	96	103	71	301	304	271	69	91	87	512	450	239	57	86	77
118.25	NaN	NaN	NaN	239	222	212	81	121	71	64	58	75	NaN	NaN	346	300	407	436	406	82	100	102	673	596	730	86	105	72	297	292	276	75	87	83	517	451	256	60	84	73
118.5	NaN	NaN	NaN	229	203	227	79	125	74	61	62	81	NaN	NaN	340	319	407	422	402	86	110	100	683	618	739	91	105	72	303	286	278	71	82	85	511	472	256	58	82	79
118.75	NaN	NaN	NaN	236	209	206	86	136	62	63	67	77	NaN	NaN	328	317	404	412	408	87	98	97	690	609	747	89	96	73	299	294	279	82	84	83	516	473	253	63	78	80
119	NaN	NaN	NaN	243	212	207	80	135	60	57	59	84	NaN	NaN	338	312	413	431	402	84	94	103	674	614	763	87	97	72	302	297	282	78	81	87	504	473	246	63	86	76
119.25	NaN	NaN	NaN	230	210	207	82	142	66	64	59	71	NaN	NaN	339	314	408	446	405	78	109	102	676	600	766	86	92	77	296	299	288	81	89	84	514	472	238	63	82	79
119.5	NaN	NaN	NaN	236	202	207	85	128	74	64	59	78	NaN	NaN	330	315	420	429	412	79	102	101	685	595	746	88	89	77	301	313	282	79	82	70	514	461	240	62	82	77
119.75	NaN	NaN	NaN	221	209	204	85	137	70	57	60	75	NaN	NaN	325	298	424	434	407	86	94	97	690	604	759	92	90	75	296	297	271	80	81	80	515	446	248	54	77	86
120	NaN	NaN	NaN	217	214	194	81	126	64	51	55	69	NaN	NaN	325	311	409	423	417	89	101	98	682	604	725	89	78	72	291	297	275	77	75	83	506	450	243	59	84	75
120.25	NaN	NaN	NaN	229	203	192	76	129	60	62	59	75	NaN	NaN	321	304	427	435	407	78	104	92	683	603	727	81	79	69	294	298	275	83	84	82	500	447	236	68	77	68
120.5	NaN	NaN	NaN	227	201	194	83	124	59	54	60	72	NaN	NaN	317	303	413	436	409	79	102	93	696	626	737	92	89	76	304	299	273	73	82	88	498	448	243	59	78	76
120.75	NaN	NaN	NaN	233	210	198	82	111	53	63	54	79	NaN	NaN	322	308	408	435	414	84	99	88	693	596	734	78	93	83	286	295	271	81	82	88	494	453	253	60	82	73
121	NaN	NaN	NaN	221	209	197	75	125	58	57	58	72	NaN	NaN	326	298	395	432	422	76	98	94	694	604	743	82	85	74	294	286	269	85	79	82	495	449	240	57	85	71
121.25	NaN	NaN	NaN	230	197	201	79	131	59	60	58	73	NaN	NaN	334	290	401	420	398	80	91	92	691	613	738	83	89	73	287	288	270	78	80	84	500	449	245	54	85	71
121.5	NaN	NaN	NaN	211	207	199	82	119	60	57	57	68	NaN	NaN	333	301	390	433	403	89	95	92	682	594	750	87	82	63	292	286	281	78	73	77	492	446	246	54	86	71
121.75	NaN	NaN	NaN	221	209	204	76	114	62	61	58	68	NaN	NaN	333	299	387	427	399	81	97	87	675	583	746	85	89	74	283	290	278	93	75	86	499	448	252	55	92	82
122	NaN	NaN	NaN	212	207	204	88	107	64	65	60	66	NaN	NaN	332	304	380	425	409	89	98	95	691	609	727	93	85	74	285	288	272	84	77	78	521	440	254	69	81	73
122.25	NaN	NaN	NaN	217	212	193	74	113	58	55	63	64	NaN	NaN	321	309	391	436	417	83	99	95	690	585	718	84	93	65	292	287	260	74	80	82	513	448	255	66	88	77
122.5	NaN	NaN	NaN	209	197	197	80	122	67	60	58	67	NaN	NaN	310	313	380	434	406	84	101	97	680	601	727	82	82	78	297	283	267	80	77	88	521	445	253	54	86	72
122.75	NaN	NaN	NaN	213	205	185	85	119	59	64	62	75	NaN	NaN	309	300	396	435	418	85	89	92	675	602	750	88	85	72	294	279	263	81	79	69	513	459	250	59	88	74
123	NaN	NaN	NaN	206	205	187	84	126	61	62	70	70	NaN	NaN	312	293	396	441	422	82	93	92	684	600	724	80	92	69	291	290	259	83	83	81	513	455	256	58	85	87
123.25	NaN	NaN	NaN	209	197	183	87	120	73	66	64	72	NaN	NaN	321	295	401	433	423	83	94	84	692	586	729	90	87	72	301	283	267	81	73	77	514	466	248	57	84	67
123.5	NaN	NaN	NaN	208	204	187	88	123	61	55	68	71	NaN	NaN	304	281	401	439	418	80	87	88	699	602	731	82	96	72	293	284	258	79	82	78	531	473	236	65	85	76
123.75	NaN	NaN	NaN	205	205	189	88	122	59	59	66	73	NaN	NaN	326	290	394	445	428	79	86	92	700	603	738	91	91	69	300	297	265	85	78	77	517	473	238	55	72	71
124	NaN	NaN	NaN	207	201	186	72	111	68	62	67	69	NaN	NaN	322	286	414	429	419	81	94	94	712	606	739	93	99	83	294	296	263	77	76	72	519	475	252	66	78	71
124.25	NaN	NaN	NaN	211	202	180	87	116	66	61	63	63	NaN	NaN	319	285	400	439	422	82	95	89	707	609	738	99	89	72	295	304	262	80	76	71	532	447	234	70	72	64
124.5	NaN	NaN	NaN	209	197	182	84	119	65	65	65	76	NaN	NaN	312	283	404	415	428	75	97	92	707	600	741	96	86	79	290	298	265	77	72	75	532	450	235	61	79	74
124.75	NaN	NaN	NaN	210	199	189	95	126	62	64	55	68	NaN	NaN	313	278	402	423	439	78	93	87	694	603	744	89	95	74	290	299	258	76	75	74	506	468	252	68	78	66
125	NaN	NaN	NaN	209	191	195	84	113	65	47	67	67	NaN	NaN	308	277	407	417	421	77	95	100	699	597	738	93	94	73	287	302	257	79	79	77	499	450	254	67	74	61
125.25	NaN	NaN	NaN	211	195	190	79	116	64	60	57	70	NaN	NaN	320	279	404	416	435	76	101	88	715	593	732	90	92	68	295	296	259	72	72	72	509	446	253	61	67	70
125.5	NaN	NaN	NaN	213	197	180	79	111	62	62	60	66	NaN	NaN	310	293	414	433	422	77	103	88	725	594	737	98	83	75	297	287	268	73	83	71	494	452	249	56	68	73
125.75	NaN	NaN	NaN	203	196	178	78	129	57	57	61	67	NaN	NaN	305	275	394	432	429	75	98	88	736	602	743	86	83	73	285	295	260	72	75	74	499	454	250	60	66	73
126	NaN	NaN	NaN	200	189	190	91	121	68	58	55	72	NaN	NaN	318	284	392	427	435	74	97	85	706	599	754	79	85	74	285	285	255	80	82	68	504	458	262	67	80	69
126.25	NaN	NaN	NaN	198	193	179	77	108	62	54	56	73	NaN	NaN	311	278	391	427	429	78	95	85	727	600	748	87	88	71	288	283	257	76	78	77	484	443	250	58	67	67
126.5	NaN	NaN	NaN	208	185	172	84	121	72	60	57	60	NaN	NaN	309	281	398	421	440	80	98	86	718	604	748	93	85	73	289	289	256	72	78	68	505	434	240	65	72	66
126.75	NaN	NaN	NaN	199	199	183	87	113	71	59	60	67	NaN	NaN	322	274	412	426	427	75	95	87	726	606	726	92	89	68	288	286	256	65	72	76	504	422	235	61	76	67
127	NaN	NaN	NaN	200	186	181	84	115	62	68	63	62	NaN	NaN	300	271	407	425	434	72	95	90	723	582	743	95	83	78	298	297	250	74	69	73	503	428	249	59	74	68
127.25	NaN	NaN	NaN	202	194	174	81	122	69	52	63	71	NaN	NaN	305	269	400	430	440	79	97	82	750	614	740	88	85	77	291	290	261	74	80	71	520	442	254	52	70	62
127.5	NaN	NaN	NaN	205	194	179	76	120	65	62	64	67	NaN	NaN	305	265	406	439	438	75	97	96	735	587	746	89	86	79	282	286	257	76	70	69	523	448	254	69	72	71
127.75	NaN	NaN	NaN	196	186	180	75	112	63	63	58	71	NaN	NaN	294	274	418	445	429	79	95	87	737	603	746	90	84	66	288	279	260	75	78	71	508	434	259	62	71	70
128	NaN	NaN	NaN	200	186	181	82	117	73	58	59	67	NaN	NaN	301	285	406	436	437	71	99	88	736	603	771	96	97	75	296	283	247	72	73	80	535	441	249	59	78	61
128.25	NaN	NaN	NaN	201	181	184	79	123	64	63	58	67	NaN	NaN	296	271	413	426	426	72	90	81	745	629	749	98	82	74	303	273	254	74	77	77	524	442	247	55	72	68
128.5	NaN	NaN	NaN	213	176	173	77	109	67	60	63	69	NaN	NaN	293	277	396	423	434	74	101	80	733	612	727	97	79	73	298	282	252	71	74	73	509	449	250	63	72	65
128.75	NaN	NaN	NaN	199	178	172	82	116	63	55	58	67	NaN	NaN	287	263	405	425	436	71	98	79	730	584	724	102	86	81	284	284	253	76	77	69	511	445	249	56	73	68
129	NaN	NaN	NaN	196	178	177	79	113	62	59	64	69	NaN	NaN	288	276	390	428	448	70	97	82	720	606	731	92	84	78	288	281	247	76	67	67	518	443	249	59	69	70
129.25	NaN	NaN	NaN	200	178	176	77	110	60	54	61	66	NaN	NaN	274	270	408	415	447	68	104	82	739	590	732	96	95	74	290	286	253	73	79	67	513	450	246	58	79	68
129.5	NaN	NaN	NaN	190	179	175	74	106	65	49	55	64	NaN	NaN	271	279	398	414	426	70	91	76	733	608	717	90	87	71	287	291	247	73	73	73	525	458	243	59	81	60
129.75	NaN	NaN	NaN	199	180	180	85	107	67	63	65	62	NaN	NaN	264	274	393	433	419	74	87	82	743	595	720	91	88	68	299	280	238	75	72	72	525	448	245	57	69	59
130	NaN	NaN	NaN	208	182	171	81	104	64	64	70	58	NaN	NaN	271	274	392	412	432	71	98	82	723	613	715	90	86	70	276	281	261	76	78	69	504	445	243	55	78	69
130.25	NaN	NaN	NaN	183	171	171	82	107	66	59	57	66	NaN	NaN	272	272	405	413	433	66	93	81	745	594	738	88	85	75	286	286	250	76	73	70	523	441	238	54	76	70
130.5	NaN	NaN	NaN	188	173	175	81	103	63	47	52	65	NaN	NaN	273	268	403	397	421	71	93	83	733	611	768	89	93	65	287	283	247	75	79	72	534	445	242	51	78	66
130.75	NaN	NaN	NaN	194	172	177	77	113	60	53	57	69	NaN	NaN	267	276	408	409	444	76	90	81	745	612	755	88	96	65	292	287	253	71	72	70	500	427	239	57	79	74
131	NaN	NaN	NaN	188	173	181	77	108	63	63	62	65	NaN	NaN	265	264	393	415	434	66	88	80	736	622	744	88	85	79	297	288	249	69	84	78	530	446	234	68	75	72
131.25	NaN	NaN	NaN	186	164	166	75	113	56	47	61	65	NaN	NaN	266	251	398	427	435	69	90	80	727	598	731	90	87	72	298	276	251	70	70	75	504	434	235	64	69	67
131.5	NaN	NaN	NaN	202	171	162	76	125	62	59	59	58	NaN	NaN	273	257	410	434	421	75	96	77	720	602	719	93	85	76	281	277	245	66	76	73	515	442	241	60	78	71
131.75	NaN	NaN	NaN	196	165	166	71	107	67	59	61	63	NaN	NaN	263	255	405	410	435	74	90	70	701	603	720	99	75	68	282	272	247	72	76	72	507	437	242	62	71	73
132	NaN	NaN	NaN	188	163	168	85	102	55	54	57	57	NaN	NaN	273	249	410	424	424	77	92	72	710	596	724	98	84	71	277	285	243	62	74	71	521	451	229	59	76	68
132.25	NaN	NaN	NaN	188	166	160	80	103	66	61	65	60	NaN	NaN	265	262	402	436	432	68	88	77	741	597	741	99	89	76	273	283	249	77	71	68	518	443	226	65	79	62
132.5	NaN	NaN	NaN	182	164	173	85	105	61	49	65	65	NaN	NaN	262	249	395	421	420	65	94	76	726	596	746	97	88	79	279	281	239	73	73	74	496	440	235	58	84	65
132.75	NaN	NaN	NaN	199	160	161	74	119	68	49	59	63	NaN	NaN	262	251	393	438	432	70	92	79	741	587	757	89	85	73	285	281	250	72	72	80	501	443	240	63	70	62
133	NaN	NaN	NaN	194	153	159	75	108	59	52	60	57	NaN	NaN	263	249	396	429	428	69	91	76	740	586	738	104	86	66	299	278	254	73	73	73	500	437	229	66	71	63
133.25	NaN	NaN	NaN	188	157	172	76	114	66	59	64	65	NaN	NaN	273	260	382	424	415	68	85	75	741	593	733	92	82	76	281	259	239	71	72	71	502	448	234	59	80	71
133.5	NaN	NaN	NaN	183	160	174	80	104	61	48	65	59	NaN	NaN	275	259	380	421	436	71	94	73	744	603	733	83	79	71	285	281	244	71	72	68	493	447	241	69	79	73
133.75	NaN	NaN	NaN	186	164	162	76	109	67	50	60	55	NaN	NaN	273	250	389	425	424	59	96	72	727	588	743	101	84	71	300	274	248	69	69	71	505	443	248	65	72	64
134	NaN	NaN	NaN	192	154	156	72	109	69	56	59	61	NaN	NaN	272	243	392	434	411	64	97	83	735	609	747	92	96	63	294	272	246	73	77	76	496	421	248	63	77	68
134.25	NaN	NaN	NaN	186	151	165	79	96	63	58	57	63	NaN	NaN	270	249	399	436	425	65	98	85	741	590	734	91	85	67	282	281	248	71	78	69	517	440	248	63	76	73
134.5	NaN	NaN	NaN	184	161	155	86	102	63	51	63	59	NaN	NaN	263	256	399	443	426	68	89	79	738	607	743	95	86	62	281	280	256	76	75	70	505	450	249	57	77	66
134.75	NaN	NaN	NaN	190	157	161	78	107	58	61	63	63	NaN	NaN	265	253	402	435	420	64	96	81	736	585	728	90	83	65	292	278	267	74	72	77	497	440	242	56	69	62
135	NaN	NaN	NaN	187	165	160	84	106	61	59	57	54	NaN	NaN	260	243	398	447	436	58	103	86	721	614	736	84	83	72	284	275	255	71	82	73	504	435	243	61	75	59
135.25	NaN	NaN	NaN	184	159	155	73	106	53	48	58	61	NaN	NaN	260	243	393	441	448	60	92	80	718	600	726	88	77	68	286	280	249	72	75	75	490	441	239	65	75	66
135.5	NaN	NaN	NaN	183	158	142	78	100	54	57	54	64	NaN	NaN	259	245	392	438	430	64	85	80	719	594	716	89	81	68	293	262	254	67	71	74	507	439	231	54	76	58
135.75	NaN	NaN	NaN	182	159	147	70	111	54	65	60	52	NaN	NaN	267	240	406	430	424	63	89	82	711	595	735	93	73	63	280	267	252	74	70	62	513	427	236	65	75	67
136	NaN	NaN	NaN	175	164	150	69	103	66	57	63	59	NaN	NaN	259	230	393	437	419	63	89	80	702	588	753	84	76	58	293	267	246	71	71	69	505	436	246	64	73	66
136.25	NaN	NaN	NaN	174	153	160	66	111	62	49	50	59	NaN	NaN	249	239	405	436	425	61	91	79	724	588	736	92	72	60	285	260	246	66	64	71	503	450	231	58	62	65
136.5	NaN	NaN	NaN	177	153	150	72	98	51	54	57	54	NaN	NaN	246	234	410	428	433	66	88	77	697	578	759	86	79	61	287	273	243	70	64	63	511	450	227	61	72	68
136.75	NaN	NaN	NaN	169	158	155	71	100	57	55	55	62	NaN	NaN	248	242	407	428	410	63	86	78	688	599	724	101	81	67	294	272	242	71	60	68	502	444	229	61	70	64
137	NaN	NaN	NaN	168	164	159	74	107	57	47	57	60	NaN	NaN	248	239	415	440	417	65	92	72	694	591	735	88	67	66	287	273	243	74	69	76	492	454	228	61	68	63
137.25	NaN	NaN	NaN	176	174	154	64	97	58	52	56	59	NaN	NaN	240	225	412	428	421	62	88	75	709	592	760	88	71	74	289	271	253	76	63	70	483	437	238	59	66	76
137.5	NaN	NaN	NaN	187	165	150	69	110	50	52	58	61	NaN	NaN	253	237	398	427	403	64	85	74	703	577	760	86	69	57	301	271	240	76	70	69	475	453	239	57	79	70
137.75	NaN	NaN	NaN	177	155	148	78	111	53	53	59	58	NaN	NaN	254	234	405	426	428	64	84	73	728	564	741	90	73	62	288	273	245	77	65	74	500	436	226	62	68	69
138	NaN	NaN	NaN	186	152	154	79	103	61	55	56	56	NaN	NaN	251	237	414	426	429	64	87	83	699	578	743	80	82	56	287	274	244	66	64	65	465	445	237	61	74	61
138.25	NaN	NaN	NaN	165	165	155	63	110	53	59	54	60	NaN	NaN	238	240	400	412	434	67	83	80	714	597	732	86	69	74	289	269	242	70	64	63	473	452	233	65	70	70
138.5	NaN	NaN	NaN	184	166	155	69	107	52	49	58	55	NaN	NaN	238	232	403	418	432	60	87	86	709	596	724	81	80	63	277	276	243	78	63	67	485	436	240	57	72	72
138.75	NaN	NaN	NaN	176	154	157	69	106	50	54	49	57	NaN	NaN	235	245	410	423	417	66	78	78	726	591	747	80	71	59	281	279	237	69	70	63	482	433	217	61	74	65
139	NaN	NaN	NaN	180	161	146	62	99	52	48	50	53	NaN	NaN	252	236	409	418	420	60	89	83	700	572	736	83	75	70	280	268	248	67	69	65	479	445	225	64	65	62
139.25	NaN	NaN	NaN	179	153	153	75	110	57	56	58	57	NaN	NaN	234	243	396	422	410	63	83	77	705	600	717	85	75	61	273	266	241	70	60	65	482	439	215	58	77	65
139.5	NaN	NaN	NaN	176	152	151	67	101	55	53	50	64	NaN	NaN	247	236	402	426	426	62	83	78	703	607	700	80	78	59	277	272	245	69	61	64	478	441	212	59	77	65
139.75	NaN	NaN	NaN	174	160	147	58	99	57	52	45	62	NaN	NaN	231	246	396	425	408	59	81	75	703	620	707	80	72	74	272	287	234	70	60	63	478	424	199	64	84	59
140	NaN	NaN	NaN	177	152	158	73	95	57	51	52	59	NaN	NaN	248	239	409	428	425	58	79	79	717	595	705	83	79	65	260	270	230	66	70	64	478	420	214	60	73	55
140.25	NaN	NaN	NaN	167	156	153	64	93	48	54	44	57	NaN	NaN	232	238	410	427	419	50	79	76	669	592	700	86	72	59	270	263	233	62	66	69	476	437	227	57	78	61
140.5	NaN	NaN	NaN	174	159	155	72	102	48	48	48	58	NaN	NaN	239	239	403	415	423	63	78	76	711	596	693	78	68	66	268	278	235	65	64	69	476	437	227	68	81	66
140.75	NaN	NaN	NaN	169	153	155	68	100	54	50	47	49	NaN	NaN	228	233	396	426	429	56	74	79	696	599	686	78	72	62	276	271	232	67	60	61	464	449	219	57	76	66
141	NaN	NaN	NaN	165	152	146	68	105	53	55	44	59	NaN	NaN	233	233	391	439	433	57	80	78	692	582	680	77	65	60	281	269	234	74	74	65	480	430	218	57	76	63
141.25	NaN	NaN	NaN	165	148	140	66	95	54	56	50	52	NaN	NaN	226	226	408	434	447	53	78	76	673	606	691	81	74	61	264	260	236	68	64	66	488	430	222	66	82	67
141.5	NaN	NaN	NaN	166	155	145	63	92	55	47	57	53	NaN	NaN	217	236	416	430	442	56	82	87	681	585	700	79	77	65	274	268	233	68	68	70	488	446	228	57	81	64
141.75	NaN	NaN	NaN	166	140	141	66	106	52	49	48	55	NaN	NaN	221	232	403	444	411	57	79	74	685	586	717	82	70	74	267	272	243	68	68	64	468	436	232	61	81	64
142	NaN	NaN	NaN	166	152	152	68	94	53	50	45	55	NaN	NaN	231	230	409	441	422	56	82	78	688	595	719	85	69	77	275	263	233	67	67	65	461	442	220	67	79	57
142.25	NaN	NaN	NaN	168	151	143	66	108	53	43	46	47	NaN	NaN	231	226	417	434	421	60	73	72	691	601	726	80	68	70	275	261	245	77	65	64	456	437	220	63	73	69
142.5	NaN	NaN	NaN	164	147	141	74	102	48	50	44	55	NaN	NaN	234	232	410	439	436	56	83	68	695	584	675	79	69	64	272	255	230	68	65	65	473	436	234	55	78	57
142.75	NaN	NaN	NaN	172	156	145	72	95	55	47	43	51	NaN	NaN	226	241	399	433	426	56	82	80	694	594	678	87	82	69	268	252	234	70	65	68	461	424	234	56	71	55
143	NaN	NaN	NaN	168	143	144	69	101	49	51	41	50	NaN	NaN	238	228	403	436	427	59	74	71	712	593	700	84	68	68	277	262	231	61	65	70	468	433	230	61	80	64
143.25	NaN	NaN	NaN	164	147	137	69	111	59	54	45	52	NaN	NaN	234	236	415	430	427	59	79	73	691	598	703	79	75	67	269	260	232	66	65	74	464	424	224	63	68	66
143.5	NaN	NaN	NaN	162	139	142	70	101	60	50	47	59	NaN	NaN	220	249	407	426	435	58	87	69	704	602	689	84	69	60	261	258	237	71	64	62	464	418	211	57	84	68
143.75	NaN	NaN	NaN	160	145	132	69	109	49	49	50	49	NaN	NaN	225	233	405	454	422	61	81	80	704	594	698	79	75	70	276	272	235	65	61	62	461	434	214	61	84	62
144	NaN	NaN	NaN	167	144	134	71	100	67	50	40	56	NaN	NaN	218	229	406	460	423	57	76	74	680	593	707	82	77	71	275	255	234	66	68	64	461	435	214	69	82	70

## Sheet: Live cells, compound set 2
Description: Dynamic changes in live cell count measured from time-lapse live cell microscopy data for MMACSF cell responses to different treatment cnditions: AZ6102, Abemaciclib, NVP-TNKS656, ORY-1001, Palbociclib and SP2509 (or DMSO vehicle), in combination with Vemurafenib plus Trametinib (or DMSO vehicle)
Time (hr)	AZ6102 (1 uM) + DMSO	AZ6102 (1 uM) + DMSO	AZ6102 (1 uM) + DMSO	AZ6102 (1 uM) + Vemurafenib (0.32 uM) + Trametinib (0.032 uM)	AZ6102 (1 uM) + Vemurafenib (0.32 uM) + Trametinib (0.032 uM)	AZ6102 (1 uM) + Vemurafenib (0.32 uM) + Trametinib (0.032 uM)	Abemaciclib (1 uM) + DMSO	Abemaciclib (1 uM) + DMSO	Abemaciclib (1 uM) + DMSO	Abemaciclib (1 uM) + Vemurafenib (0.32 uM) + Trametinib (0.032 uM)	Abemaciclib (1 uM) + Vemurafenib (0.32 uM) + Trametinib (0.032 uM)	Abemaciclib (1 uM) + Vemurafenib (0.32 uM) + Trametinib (0.032 uM)	DMSO + DMSO	DMSO + DMSO	DMSO + Vemurafenib (0.32 uM) + Trametinib (0.032 uM)	DMSO + Vemurafenib (0.32 uM) + Trametinib (0.032 uM)	NVP-TNKS656 (1 uM) + DMSO	NVP-TNKS656 (1 uM) + DMSO	NVP-TNKS656 (1 uM) + DMSO	NVP-TNKS656 (1 uM) + Vemurafenib (0.32 uM) + Trametinib (0.032 uM)	NVP-TNKS656 (1 uM) + Vemurafenib (0.32 uM) + Trametinib (0.032 uM)	NVP-TNKS656 (1 uM) + Vemurafenib (0.32 uM) + Trametinib (0.032 uM)	ORY-1001 (1 uM) + DMSO	ORY-1001 (1 uM) + DMSO	ORY-1001 (1 uM) + DMSO	ORY-1001 (1 uM) + Vemurafenib (0.32 uM) + Trametinib (0.032 uM)	ORY-1001 (1 uM) + Vemurafenib (0.32 uM) + Trametinib (0.032 uM)	ORY-1001 (1 uM) + Vemurafenib (0.32 uM) + Trametinib (0.032 uM)	Palbociclib (1 uM) + DMSO	Palbociclib (1 uM) + DMSO	Palbociclib (1 uM) + DMSO	Palbociclib (1 uM) + Vemurafenib (0.32 uM) + Trametinib (0.032 uM)	Palbociclib (1 uM) + Vemurafenib (0.32 uM) + Trametinib (0.032 uM)	Palbociclib (1 uM) + Vemurafenib (0.32 uM) + Trametinib (0.032 uM)	SP2509 (1 uM) + DMSO	SP2509 (1 uM) + DMSO	SP2509 (1 uM) + DMSO	SP2509 (1 uM) + Vemurafenib (0.32 uM) + Trametinib (0.032 uM)	SP2509 (1 uM) + Vemurafenib (0.32 uM) + Trametinib (0.032 uM)	SP2509 (1 uM) + Vemurafenib (0.32 uM) + Trametinib (0.032 uM)
0.25	209	186	NaN	298	265	251	354	276	271	170	262	229	399	424	349	255	285	275	270	210	214	259	316	316	222	310	252	208	300	300	NaN	276	229	192	261	339	135	260	325	379
0.5	202	185	NaN	306	272	243	360	280	270	172	271	232	396	417	357	255	289	279	273	208	222	251	313	319	222	308	248	199	308	311	NaN	275	228	194	265	348	137	265	334	372
0.75	200	179	NaN	307	264	249	362	286	271	171	275	235	397	415	352	257	291	275	268	214	216	252	313	323	220	309	250	213	308	313	NaN	278	232	200	258	347	135	268	329	379
1	201	183	NaN	303	256	245	366	286	267	175	275	234	401	415	353	250	291	271	266	207	215	256	315	318	221	313	242	210	304	312	NaN	278	224	200	260	347	132	274	337	384
1.25	203	184	NaN	299	251	249	364	282	269	171	277	239	404	410	354	258	291	281	279	213	215	253	320	323	215	315	242	213	308	309	NaN	277	228	197	270	351	138	270	346	383
1.5	196	174	NaN	298	254	233	358	286	271	171	277	239	409	407	362	256	287	267	281	220	220	255	312	318	220	325	246	213	306	314	NaN	277	229	197	270	356	132	281	335	376
1.75	193	174	NaN	300	241	239	365	289	273	173	274	226	411	420	357	258	297	274	284	218	222	258	316	324	213	326	250	209	309	315	NaN	278	234	195	275	351	133	280	345	381
2	188	180	NaN	304	238	232	361	282	268	174	278	234	415	434	368	268	296	273	294	213	221	258	324	329	216	327	255	204	316	322	NaN	274	234	199	281	354	137	283	345	385
2.25	188	174	NaN	302	240	234	360	283	268	171	277	236	412	450	362	270	292	273	297	213	224	260	333	323	216	328	267	208	314	322	NaN	272	233	192	280	354	142	281	338	388
2.5	183	174	NaN	305	236	228	368	281	269	169	279	239	417	454	355	271	295	272	291	211	226	257	326	334	218	329	271	216	307	320	NaN	275	244	192	287	359	143	272	343	394
2.75	181	173	NaN	295	232	225	362	285	272	173	277	249	417	452	370	275	297	278	295	213	229	265	321	340	221	328	270	212	314	319	NaN	276	243	197	286	362	142	269	343	399
3	177	177	NaN	290	233	221	375	277	275	173	278	249	415	459	362	275	305	274	290	211	222	268	325	330	221	335	275	208	313	327	NaN	275	237	196	294	363	143	273	342	399
3.25	180	175	NaN	286	219	228	374	275	269	171	279	250	418	464	367	260	300	279	293	221	212	262	317	328	216	321	267	210	312	334	NaN	282	236	201	291	365	147	272	356	395
3.5	175	172	NaN	300	229	224	370	278	272	175	285	248	410	460	372	274	302	293	295	221	223	259	322	338	225	324	273	208	317	331	NaN	273	241	205	283	370	149	281	356	389
3.75	180	176	NaN	298	222	226	372	275	274	178	287	244	415	470	377	267	304	286	297	224	228	262	332	341	229	320	273	204	319	325	NaN	281	237	207	288	372	144	284	359	397
4	181	177	NaN	289	231	227	369	281	269	176	281	247	411	470	380	267	307	299	300	215	225	258	330	349	231	343	271	215	321	323	NaN	294	235	205	288	382	150	289	363	412
4.25	168	177	NaN	291	228	226	367	280	270	176	286	251	433	467	378	278	314	292	303	218	235	272	335	349	230	328	274	220	323	325	NaN	299	240	204	302	376	145	278	370	410
4.5	179	173	NaN	294	219	223	372	278	277	178	290	254	434	479	394	269	315	289	304	219	235	278	341	362	238	339	265	216	327	325	NaN	297	244	204	310	383	148	284	361	419
4.75	185	170	NaN	289	221	229	382	278	274	183	284	257	434	488	395	289	324	295	314	222	229	280	347	362	236	341	271	215	318	335	NaN	296	241	204	309	386	149	289	366	417
5	178	169	NaN	294	215	228	381	280	273	181	291	255	429	488	410	288	320	286	319	220	233	288	352	372	229	344	273	222	332	338	NaN	294	245	204	309	389	154	296	371	425
5.25	174	167	NaN	285	215	223	391	275	273	183	294	257	436	490	404	295	319	302	325	223	238	287	350	363	237	348	283	225	332	343	NaN	294	244	202	318	385	155	291	374	430
5.5	174	171	NaN	293	222	222	391	274	269	188	302	252	434	482	411	304	314	299	330	232	239	283	345	355	241	351	290	226	329	345	NaN	301	240	202	328	401	152	290	384	428
5.75	176	156	NaN	289	232	229	394	280	273	190	302	252	449	493	410	300	316	297	335	238	246	289	336	355	244	349	284	214	332	348	NaN	308	238	209	327	390	158	296	386	441
6	174	162	NaN	285	233	215	394	288	275	189	301	258	455	483	411	301	333	303	340	229	244	286	340	366	243	355	292	206	328	355	NaN	302	243	204	323	405	155	303	387	431
6.25	173	165	NaN	299	231	228	397	288	281	195	297	258	450	502	418	297	326	305	338	230	252	291	345	373	242	358	292	212	338	340	NaN	310	237	204	333	391	158	308	387	443
6.5	170	165	NaN	294	233	227	392	299	286	189	303	264	450	505	419	302	326	304	346	232	253	295	356	358	244	361	285	216	335	345	NaN	321	242	202	327	399	163	300	396	443
6.75	183	168	NaN	292	227	234	396	292	283	187	302	265	460	514	415	304	342	304	350	242	261	289	349	366	243	371	294	224	342	344	NaN	309	242	211	334	413	173	299	397	441
7	172	162	NaN	295	225	229	400	297	288	186	304	272	457	524	422	300	328	314	350	244	255	308	360	369	246	375	301	226	344	352	NaN	317	241	206	334	408	164	295	401	449
7.25	164	161	NaN	289	232	225	405	294	290	187	314	267	470	524	407	305	341	318	347	238	264	299	357	372	248	365	303	231	354	359	NaN	316	248	206	347	426	169	295	405	455
7.5	170	162	NaN	295	223	222	397	287	292	193	304	267	475	518	417	310	343	313	355	243	266	308	367	377	254	380	310	232	360	371	NaN	315	254	204	352	431	166	306	400	464
7.75	175	156	NaN	291	237	214	401	292	294	193	299	273	479	528	418	313	344	310	365	245	265	317	361	384	262	382	304	243	356	367	NaN	314	255	205	353	434	171	306	420	456
8	169	159	NaN	293	221	226	394	289	304	196	307	282	483	533	419	314	351	317	367	243	278	308	361	382	254	376	307	248	355	365	NaN	310	255	210	354	438	167	301	409	456
8.25	180	163	NaN	290	229	220	399	290	306	200	309	282	484	536	421	335	354	322	369	243	285	310	361	386	261	374	312	246	352	372	NaN	308	257	211	351	429	168	301	413	452
8.5	167	156	NaN	298	227	218	412	303	313	192	306	288	484	532	423	327	361	332	358	249	280	313	367	387	268	381	314	253	354	372	NaN	312	258	211	346	450	171	309	418	469
8.75	172	162	NaN	295	226	212	413	302	302	200	307	294	486	535	427	326	370	324	366	249	286	315	380	394	260	387	326	257	367	370	NaN	318	259	214	346	439	180	308	417	468
9	169	165	NaN	300	238	213	420	307	304	195	306	295	503	540	436	317	374	326	367	246	284	314	388	386	262	386	325	250	366	379	NaN	325	258	214	356	440	182	307	419	473
9.25	175	148	NaN	304	223	215	415	308	310	196	306	289	496	539	433	329	370	329	372	261	281	318	388	393	267	383	322	251	375	369	NaN	334	266	216	355	456	176	313	415	484
9.5	167	158	NaN	297	235	221	424	307	303	195	304	294	498	556	436	339	373	329	377	250	281	322	387	402	264	394	321	248	371	370	NaN	317	268	227	362	458	176	319	430	483
9.75	170	157	NaN	295	227	216	416	305	309	198	295	283	495	541	439	340	369	334	375	257	278	337	397	406	263	387	325	244	373	379	NaN	330	270	233	363	465	180	324	432	493
10	165	153	NaN	306	231	221	425	314	305	202	308	285	497	540	447	344	377	332	387	246	286	338	400	394	272	394	332	249	377	382	NaN	323	270	229	359	461	174	314	422	497
10.25	167	161	NaN	320	230	216	423	309	308	204	314	279	490	538	450	347	381	340	381	255	281	336	400	396	274	395	323	247	372	384	NaN	323	273	234	354	472	175	315	425	486
10.5	165	161	NaN	313	227	218	426	321	302	205	315	284	492	538	453	353	374	343	382	255	281	344	405	401	271	392	334	243	378	380	NaN	332	271	226	362	474	182	320	430	484
10.75	171	165	NaN	305	236	214	432	324	313	204	316	279	507	538	445	360	377	350	374	255	281	336	408	409	272	399	340	244	383	385	NaN	334	285	231	364	473	180	329	431	485
11	172	166	NaN	305	226	215	426	322	317	198	318	276	514	541	451	352	384	342	379	264	280	338	410	405	269	391	343	248	382	389	NaN	335	277	228	360	475	185	333	438	489
11.25	174	164	NaN	306	230	218	427	326	318	195	324	280	519	550	446	354	389	338	374	265	280	343	411	406	273	387	338	250	384	388	NaN	346	278	230	361	478	191	325	448	491
11.5	170	175	NaN	300	221	223	424	318	333	198	318	288	529	552	447	353	387	339	380	271	284	351	425	411	275	389	338	254	387	387	NaN	340	283	226	363	482	191	336	447	511
11.75	175	175	NaN	296	237	227	432	329	319	202	326	294	516	551	453	360	386	352	372	274	285	350	416	421	277	407	345	258	396	389	NaN	339	298	233	375	477	191	329	449	512
12	176	167	NaN	304	233	218	441	328	326	201	324	298	530	554	451	363	394	342	370	274	290	343	421	416	267	408	348	249	395	389	NaN	339	295	237	366	476	198	329	451	499
12.25	176	167	NaN	308	233	224	440	333	321	204	320	304	521	551	446	359	398	350	365	277	289	348	420	412	276	408	347	259	399	395	NaN	337	296	237	380	476	192	333	453	507
12.5	188	167	NaN	310	231	225	443	328	322	204	317	303	517	543	447	364	394	349	381	271	290	348	430	414	276	407	358	255	401	400	NaN	334	304	240	370	477	195	337	462	515
12.75	190	169	NaN	303	238	227	445	333	319	204	321	298	514	551	445	362	395	355	383	268	285	361	429	415	285	413	357	254	398	397	NaN	338	302	235	382	485	195	345	452	516
13	189	173	NaN	301	237	221	452	326	328	207	319	304	529	549	451	365	396	354	380	280	290	351	425	409	279	404	359	268	398	401	NaN	346	295	236	371	480	195	340	451	517
13.25	193	170	NaN	306	242	224	445	327	327	199	323	310	530	554	454	371	402	355	389	284	294	356	427	420	288	418	359	266	392	402	NaN	341	300	242	367	491	206	339	450	521
13.5	194	169	NaN	319	246	225	453	332	327	204	335	298	541	563	457	363	403	361	383	275	305	348	431	409	291	408	357	265	400	405	NaN	344	298	242	376	488	201	337	452	527
13.75	190	161	NaN	304	240	219	448	339	333	209	333	304	526	564	461	366	406	354	393	274	299	347	428	426	288	407	360	264	403	403	NaN	349	308	238	371	493	203	339	456	525
14	194	170	NaN	321	246	226	449	337	329	208	331	298	541	565	469	365	414	356	382	278	296	351	419	427	284	414	364	260	409	406	NaN	348	299	247	380	494	204	340	454	539
14.25	191	167	NaN	312	244	225	450	342	334	208	340	307	547	578	470	364	415	362	387	287	298	364	429	429	291	406	362	268	397	403	NaN	351	302	240	382	498	204	342	446	531
14.5	187	165	NaN	309	258	228	464	335	342	210	341	315	537	576	472	368	413	358	381	278	304	356	426	435	297	405	371	264	405	404	NaN	361	308	246	371	493	206	350	461	543
14.75	194	160	NaN	312	254	230	467	337	342	211	344	305	541	570	463	374	409	362	375	281	306	359	428	431	296	409	365	265	399	414	NaN	364	307	247	381	495	197	342	455	530
15	190	164	NaN	315	251	235	469	335	333	206	337	305	546	576	470	372	406	363	379	288	309	352	440	420	289	418	369	260	398	416	NaN	366	312	240	382	496	200	344	452	528
15.25	188	173	NaN	318	255	234	483	338	331	216	355	305	547	569	476	371	415	357	382	288	310	360	437	420	299	419	360	263	413	418	NaN	364	320	244	380	498	203	346	460	547
15.5	194	176	NaN	332	261	235	485	330	339	216	346	302	538	576	489	377	415	351	384	287	312	356	447	406	290	420	366	265	407	408	NaN	367	318	246	389	498	202	353	461	544
15.75	185	179	NaN	330	256	235	487	339	336	217	342	310	542	569	474	373	414	361	398	304	308	357	454	410	305	414	362	256	420	409	NaN	376	326	245	395	501	199	350	459	555
16	188	174	NaN	329	260	222	486	340	337	208	347	310	557	572	479	386	413	370	390	294	303	353	452	427	306	410	368	254	407	404	NaN	369	324	241	395	501	204	350	458	548
16.25	185	167	NaN	323	276	226	476	348	343	211	345	309	562	597	475	380	410	367	387	290	312	353	453	421	302	413	367	259	414	409	NaN	366	324	246	395	509	203	356	470	538
16.5	188	169	NaN	338	268	230	479	339	336	220	343	302	556	576	473	382	414	369	397	298	310	355	450	426	299	416	368	269	420	415	NaN	374	327	242	404	512	203	359	471	534
16.75	189	173	NaN	328	276	234	480	349	337	216	348	294	560	592	480	384	410	371	407	296	316	355	455	420	303	426	371	266	418	418	NaN	377	325	249	399	497	211	357	489	543
17	191	172	NaN	345	276	227	489	346	342	221	345	302	555	602	483	383	416	368	407	294	316	355	448	426	304	432	370	275	422	422	NaN	377	325	246	400	512	207	348	474	550
17.25	200	177	NaN	335	277	226	491	346	337	215	356	309	565	591	485	372	410	372	403	294	319	358	449	439	300	426	377	275	424	419	NaN	381	322	249	400	513	211	357	473	538
17.5	192	175	NaN	342	283	237	489	353	334	219	357	309	567	590	488	376	423	374	401	299	311	357	449	435	297	431	384	276	425	429	NaN	382	324	247	396	513	206	361	469	542
17.75	203	174	NaN	348	286	233	488	356	336	225	357	306	568	594	486	381	417	381	410	306	321	364	461	438	310	429	385	279	427	425	NaN	375	326	253	399	515	212	360	471	547
18	192	188	NaN	334	290	241	487	355	338	218	353	310	568	596	482	375	420	386	411	298	319	362	456	439	311	417	381	268	431	431	NaN	382	329	250	406	511	214	362	476	553
18.25	198	183	NaN	331	288	239	486	357	333	217	354	318	574	601	491	383	420	381	416	306	323	365	468	453	311	429	373	274	426	429	NaN	383	328	254	407	514	207	361	480	545
18.5	185	172	NaN	356	280	247	491	359	338	219	358	316	572	602	485	386	420	379	415	311	322	363	464	447	301	434	375	268	439	434	NaN	385	324	252	408	510	216	361	472	546
18.75	185	172	NaN	342	285	228	490	360	332	216	354	328	570	601	501	369	421	384	417	313	322	372	467	443	308	436	367	268	426	433	NaN	387	327	253	393	508	214	365	481	543
19	207	175	NaN	347	280	229	491	367	336	212	368	329	577	601	503	368	423	389	425	317	331	370	471	455	314	431	367	277	434	427	NaN	392	330	253	404	506	218	366	474	549
19.25	209	174	NaN	343	284	242	489	366	344	219	367	322	577	594	504	373	404	383	421	314	325	375	478	453	299	432	373	266	437	437	NaN	394	341	262	402	512	215	367	477	545
19.5	195	183	NaN	337	300	245	490	369	356	215	357	332	576	610	503	377	427	390	435	319	330	372	479	447	312	422	375	273	452	445	NaN	389	333	261	408	511	216	365	475	548
19.75	197	177	NaN	342	285	234	490	373	352	221	356	328	587	590	509	383	426	384	440	312	320	371	479	455	320	437	374	283	453	449	NaN	395	334	266	405	503	221	367	489	544
20	201	191	NaN	337	301	240	476	366	351	218	356	322	594	608	502	373	438	394	429	311	321	374	489	457	326	429	375	290	449	449	NaN	391	332	269	412	506	216	376	481	554
20.25	208	186	NaN	347	286	239	491	376	350	212	362	328	591	597	501	380	440	389	424	309	323	367	484	454	324	445	375	288	438	442	NaN	383	335	264	403	509	211	372	491	547
20.5	196	188	NaN	338	295	234	495	373	344	218	357	325	597	598	503	389	442	393	440	306	322	361	474	464	327	441	385	281	441	453	NaN	391	335	262	409	511	214	372	492	552
20.75	194	196	NaN	343	291	236	497	377	348	221	357	331	591	601	508	387	447	389	436	310	321	371	479	464	328	443	390	286	450	448	NaN	396	336	264	406	515	213	371	491	543
21	201	189	NaN	353	289	233	492	379	346	221	360	333	584	608	510	392	438	390	430	321	326	366	474	456	331	446	391	283	446	451	NaN	392	331	262	401	519	220	367	480	544
21.25	204	189	NaN	349	296	239	498	380	350	226	359	322	597	599	509	397	439	402	430	319	327	368	479	466	328	440	390	296	445	456	NaN	383	332	262	400	520	216	364	486	547
21.5	208	181	NaN	355	291	243	502	386	356	219	367	318	601	593	514	397	440	398	440	318	326	366	484	460	324	451	391	287	456	454	NaN	390	339	264	399	517	216	367	491	550
21.75	222	188	NaN	355	291	243	501	381	349	223	370	316	593	588	516	390	443	403	443	321	323	372	471	468	329	452	391	292	453	459	NaN	391	328	255	399	524	220	365	498	563
22	213	185	NaN	371	292	247	503	372	347	230	375	321	597	604	519	400	453	404	441	323	323	380	479	466	331	449	377	296	443	463	NaN	386	334	260	407	530	216	369	499	562
22.25	214	189	NaN	364	288	257	503	370	357	223	366	320	594	608	520	396	447	409	439	329	328	381	483	470	336	454	396	301	461	466	NaN	388	336	259	412	539	221	371	505	553
22.5	216	181	NaN	361	290	247	498	371	362	225	369	317	608	610	537	398	457	402	444	320	336	377	471	474	327	451	397	309	463	455	NaN	391	337	258	402	529	222	364	495	568
22.75	211	190	NaN	358	282	254	498	369	357	229	376	323	617	618	523	400	446	410	449	327	339	386	476	462	331	455	399	308	465	452	NaN	390	338	262	406	536	220	364	498	563
23	210	186	NaN	356	284	259	499	374	370	236	381	321	612	629	541	395	454	405	443	336	337	377	474	463	330	468	395	317	450	446	NaN	392	346	265	408	534	221	369	497	560
23.25	209	191	NaN	366	287	252	506	378	372	234	376	324	611	632	528	399	455	407	437	347	336	381	474	468	336	468	400	312	466	456	NaN	397	342	264	406	533	226	370	506	569
23.5	206	196	NaN	359	289	257	509	389	369	237	377	323	616	635	536	390	466	412	435	336	344	378	472	475	336	459	400	306	451	456	NaN	391	345	262	398	551	219	371	507	577
23.75	210	189	NaN	361	291	256	515	391	368	235	379	328	614	641	535	398	473	422	445	339	345	385	484	477	334	463	411	312	462	464	NaN	392	349	266	403	544	224	371	509	561
24	207	197	NaN	368	297	260	512	392	374	240	382	328	613	637	541	410	450	424	441	339	349	388	467	473	340	469	412	306	451	454	NaN	384	342	266	407	535	220	382	508	573
24.25	204	189	NaN	356	305	256	520	382	368	234	374	331	616	634	538	397	457	418	448	340	347	383	480	475	340	471	411	308	460	461	NaN	392	351	268	407	542	229	381	498	573
24.5	207	193	NaN	360	298	263	511	387	369	233	378	331	618	649	552	397	457	425	445	340	350	383	485	467	339	484	413	305	456	460	NaN	400	342	267	408	549	217	381	514	574
24.75	210	192	NaN	368	300	258	513	388	370	232	369	326	623	652	537	396	462	421	448	336	350	398	488	470	340	470	421	301	461	441	NaN	390	347	270	402	539	228	389	510	585
25	207	192	NaN	360	295	244	504	394	366	233	370	332	639	648	564	404	468	421	452	333	355	405	489	470	344	487	418	300	453	456	NaN	395	348	274	418	536	230	390	512	591
25.25	210	196	NaN	347	292	256	516	377	373	232	375	326	616	650	557	423	460	408	437	328	359	399	494	461	337	482	411	302	466	435	NaN	395	343	263	408	542	229	386	493	579
25.5	201	189	NaN	351	297	265	520	375	382	222	375	330	615	647	562	415	462	416	427	327	364	407	496	447	345	475	414	303	467	443	NaN	398	339	270	414	547	226	385	495	579
25.75	204	185	NaN	342	304	254	515	373	379	227	374	330	620	641	559	409	469	414	427	334	352	402	500	464	333	484	416	307	450	426	NaN	407	339	268	422	543	220	384	498	580
26	211	184	NaN	347	286	257	508	379	381	226	378	324	614	641	560	410	470	411	434	331	351	397	503	463	340	485	426	301	462	433	NaN	411	336	270	421	543	224	384	504	577
26.25	205	185	NaN	362	296	261	516	374	375	229	383	326	605	655	564	406	473	423	442	336	355	401	497	469	342	493	418	297	458	433	NaN	409	340	270	412	538	218	383	508	582
26.5	191	186	NaN	346	286	257	520	372	383	231	379	326	612	656	555	410	474	418	439	324	349	417	489	469	349	502	406	310	458	434	NaN	402	336	273	406	537	221	388	509	569
26.75	216	194	NaN	350	289	272	515	382	377	228	375	313	621	657	561	403	482	422	450	324	363	416	504	469	341	497	421	312	464	442	NaN	396	338	274	416	548	223	377	502	573
27	201	179	NaN	348	301	267	520	385	372	230	374	319	618	655	573	401	484	417	439	323	361	427	493	480	349	509	425	313	451	440	NaN	398	334	268	411	546	219	381	518	573
27.25	204	181	NaN	344	297	269	517	392	380	230	373	318	622	662	573	415	476	423	448	332	363	420	496	484	345	517	427	312	468	437	NaN	405	336	270	410	547	231	380	517	582
27.5	197	184	NaN	362	295	273	527	386	371	233	375	318	624	663	576	411	480	424	445	335	365	434	503	480	345	512	429	315	472	449	NaN	405	341	271	409	545	223	379	521	579
27.75	202	186	NaN	352	292	264	520	388	382	235	382	317	632	663	580	408	479	421	445	338	378	430	504	476	349	522	440	308	463	446	NaN	409	342	271	405	548	229	386	522	578
28	192	183	NaN	359	283	260	522	382	378	230	380	320	621	677	580	416	493	428	450	339	373	431	500	479	357	521	443	320	463	439	NaN	397	343	271	414	564	228	390	527	585
28.25	204	197	NaN	372	281	255	525	391	380	230	385	326	626	675	581	413	494	423	453	339	378	442	502	484	353	521	422	322	462	434	NaN	407	337	275	411	563	218	389	518	581
28.5	209	182	NaN	372	300	260	530	387	380	236	374	329	621	673	586	418	494	429	451	343	373	434	498	479	361	520	430	322	458	440	NaN	404	342	279	417	552	226	393	525	582
28.75	204	184	NaN	369	277	259	523	385	377	230	378	321	634	678	588	425	486	446	457	354	390	441	503	477	364	514	430	321	470	442	NaN	410	343	276	406	556	215	387	524	588
29	206	176	NaN	362	301	264	519	394	373	227	386	317	635	685	581	433	495	447	456	344	382	436	504	482	370	524	435	327	473	448	NaN	404	336	282	417	552	228	390	516	582
29.25	205	182	NaN	371	296	254	520	395	375	227	379	323	641	680	577	436	501	442	449	349	387	443	517	484	369	526	435	335	463	446	NaN	415	344	275	419	559	228	391	513	584
29.5	208	183	NaN	371	283	258	523	393	374	225	384	310	649	695	597	445	492	445	458	353	377	443	513	496	372	515	442	338	466	446	NaN	413	354	274	409	547	228	388	515	586
29.75	217	184	NaN	372	280	261	527	395	379	228	376	327	639	685	587	436	497	441	458	361	383	451	515	487	368	529	448	345	463	440	NaN	417	346	273	417	553	227	395	535	591
30	210	179	NaN	385	286	267	529	399	372	231	381	317	636	695	591	418	498	437	469	363	380	448	519	494	369	527	449	338	469	446	NaN	423	348	277	415	555	227	398	526	578
30.25	212	183	NaN	390	291	269	520	399	377	228	379	326	649	701	590	427	504	442	476	368	378	455	514	500	371	532	447	336	469	443	NaN	412	343	269	418	549	229	392	525	584
30.5	214	191	NaN	384	284	269	537	399	377	225	383	326	657	709	593	428	503	443	466	365	383	458	517	494	374	533	443	336	473	453	NaN	407	344	275	429	556	233	396	534	585
30.75	222	178	NaN	371	288	269	531	400	382	233	393	326	655	713	600	440	495	446	474	370	380	456	525	493	368	534	437	352	468	439	NaN	416	345	273	426	563	230	394	541	586
31	215	192	NaN	382	292	277	526	394	378	233	383	320	668	707	590	439	514	458	483	369	384	457	527	489	373	537	446	345	472	439	NaN	406	342	276	419	567	223	391	534	576
31.25	217	192	NaN	376	293	281	527	391	378	234	397	314	685	702	599	437	516	444	482	371	389	463	526	509	370	543	448	351	470	448	NaN	410	344	268	418	564	226	379	536	582
31.5	213	194	NaN	383	294	286	525	388	381	235	397	322	672	713	595	452	513	445	478	373	387	464	534	510	389	535	450	341	473	453	NaN	411	345	278	413	558	231	388	541	580
31.75	221	190	NaN	381	291	290	531	398	379	230	394	324	683	702	602	446	508	452	482	380	383	462	541	497	374	537	442	340	478	440	NaN	411	339	273	417	554	228	391	540	587
32	224	192	NaN	384	294	285	535	394	380	233	400	324	684	704	607	448	524	454	477	390	382	465	535	503	379	548	447	334	474	442	NaN	409	340	266	423	562	230	385	550	582
32.25	211	181	NaN	375	280	284	540	388	382	232	406	336	675	702	598	441	528	464	486	382	388	473	549	506	372	540	456	347	482	454	NaN	411	343	271	414	570	227	391	538	584
32.5	227	185	NaN	379	287	275	534	387	380	235	391	340	674	708	592	465	526	459	497	390	394	473	541	491	375	536	456	338	468	443	NaN	410	337	274	410	559	226	390	540	589
32.75	222	184	NaN	370	295	276	529	393	381	232	391	334	693	711	610	454	532	465	504	388	388	472	562	500	386	554	466	347	475	454	NaN	414	339	277	413	570	229	386	538	595
33	224	179	NaN	376	276	290	531	394	382	235	391	332	691	700	602	461	537	468	493	384	398	472	558	493	374	555	468	350	471	451	NaN	409	337	279	415	568	228	393	540	583
33.25	218	182	NaN	367	286	284	530	387	383	238	382	335	700	699	602	476	534	472	504	393	412	478	559	492	391	549	480	342	476	439	NaN	411	344	278	419	565	224	390	554	591
33.5	228	184	NaN	364	291	289	522	400	380	241	391	334	701	717	619	460	534	468	501	385	423	488	558	497	385	544	485	342	480	434	NaN	404	347	277	426	554	226	386	550	586
33.75	219	182	NaN	364	294	285	537	390	386	238	392	332	709	710	623	473	545	473	502	386	430	499	559	492	388	561	472	349	468	439	NaN	409	343	273	426	564	221	394	553	580
34	221	185	NaN	368	289	292	547	392	371	240	384	327	725	707	635	482	546	463	508	394	419	501	556	496	390	570	495	349	469	451	NaN	414	342	277	422	566	224	396	551	590
34.25	217	184	NaN	364	300	282	545	382	375	244	380	331	707	720	631	493	550	472	508	394	428	495	558	489	401	584	495	354	474	449	NaN	411	345	275	426	560	223	393	553	590
34.5	219	190	NaN	363	304	279	543	386	374	239	380	328	718	717	627	480	553	461	510	402	427	498	556	489	399	575	484	357	478	450	NaN	422	346	275	423	570	226	396	551	593
34.75	223	184	NaN	366	307	288	541	382	379	245	381	325	710	709	640	488	555	456	514	400	439	496	559	483	404	582	498	347	468	451	NaN	419	339	271	420	561	233	396	552	595
35	219	188	NaN	360	305	288	539	395	381	242	383	327	719	728	654	485	559	464	515	401	437	495	561	488	391	583	502	361	472	448	NaN	419	346	271	420	568	220	392	551	603
35.25	222	189	NaN	361	289	285	540	387	383	242	381	329	718	736	633	489	572	471	508	399	445	495	561	484	400	582	496	360	467	448	NaN	411	340	271	429	570	233	390	556	604
35.5	218	183	NaN	366	295	290	538	387	386	241	384	331	726	723	640	472	558	468	525	415	439	504	567	495	397	581	500	368	472	442	NaN	419	342	273	418	564	229	393	555	600
35.75	220	178	NaN	369	298	288	543	399	382	236	381	327	735	718	640	471	582	471	529	411	450	506	571	490	397	583	502	362	467	443	NaN	417	340	277	418	567	224	393	553	600
36	227	192	NaN	379	301	288	536	392	389	239	379	334	731	718	649	479	572	482	526	413	455	515	563	492	404	589	508	367	482	451	NaN	403	344	274	428	569	236	398	548	598
36.25	229	194	NaN	378	298	296	529	392	381	242	382	339	732	732	659	472	571	467	526	423	456	517	566	496	401	598	519	372	472	450	NaN	414	343	273	419	573	235	387	552	598
36.5	216	178	NaN	386	313	281	539	385	380	239	383	335	726	746	654	488	573	495	522	419	459	541	572	494	403	589	528	372	482	452	NaN	407	348	277	420	571	234	401	558	600
36.75	218	182	NaN	386	310	277	529	388	383	240	385	341	739	759	648	484	568	500	526	423	464	539	574	493	403	614	530	378	482	452	NaN	418	345	274	426	572	239	398	557	612
37	222	175	NaN	373	309	277	534	389	375	243	379	338	738	744	658	476	567	504	525	428	471	536	590	499	419	608	524	379	484	447	NaN	409	342	272	431	578	236	401	565	611
37.25	225	180	NaN	390	316	283	532	394	376	240	381	348	750	754	659	480	569	503	537	433	471	534	575	505	415	617	535	379	484	451	NaN	416	346	272	428	585	238	395	561	606
37.5	221	185	NaN	387	319	273	539	391	382	233	381	341	734	760	680	472	574	493	541	437	465	538	593	499	411	614	531	399	479	449	NaN	411	339	277	420	586	239	401	560	604
37.75	232	188	NaN	387	314	279	533	389	379	245	381	338	756	759	683	484	580	506	537	435	473	524	579	507	413	625	546	394	480	450	NaN	416	344	271	429	572	238	403	563	608
38	228	188	NaN	388	315	290	545	389	379	243	372	338	752	770	683	477	588	504	539	437	479	535	601	497	418	632	551	397	479	451	NaN	413	347	276	429	576	235	412	565	604
38.25	245	192	NaN	394	307	283	530	387	382	233	382	346	770	775	689	496	579	521	532	447	473	546	605	506	420	616	542	409	485	444	NaN	420	349	277	431	591	242	409	576	622
38.5	234	202	NaN	386	317	289	528	385	382	242	366	331	763	771	687	503	593	520	550	448	472	556	604	503	427	620	550	405	479	445	NaN	412	346	268	438	583	243	407	576	624
38.75	235	186	NaN	370	312	283	531	383	375	238	377	349	781	784	693	519	599	523	546	455	475	548	606	498	428	630	549	404	488	442	NaN	408	348	269	432	574	243	405	569	620
39	232	190	NaN	380	313	286	538	385	372	235	371	351	758	790	708	520	595	525	539	462	485	554	607	507	435	638	544	403	483	452	NaN	409	344	270	436	581	234	413	572	617
39.25	231	193	NaN	369	313	284	529	397	380	237	374	343	783	790	699	519	600	534	536	457	491	559	605	506	439	644	556	395	481	447	NaN	423	345	273	432	585	238	418	575	617
39.5	224	192	NaN	370	309	280	529	389	382	232	381	346	788	786	708	520	609	536	543	460	490	559	617	512	430	640	553	395	484	448	NaN	413	341	270	429	576	234	408	574	629
39.75	229	185	NaN	380	330	292	535	389	384	232	377	344	791	776	707	526	617	543	548	460	492	556	619	502	436	630	567	401	492	452	NaN	415	348	276	432	569	246	426	574	630
40	233	191	NaN	377	321	293	532	391	377	231	375	336	792	779	722	523	623	542	558	456	494	560	644	511	424	637	558	407	499	447	NaN	414	341	273	439	581	241	423	578	629
40.25	242	190	NaN	378	314	275	535	395	384	237	381	341	798	783	723	524	623	541	557	462	497	547	655	516	421	662	566	410	493	452	NaN	411	347	273	438	581	238	418	579	628
40.5	240	185	NaN	372	323	279	531	396	380	233	385	346	793	789	724	528	625	543	554	464	504	548	653	518	416	661	572	412	497	441	NaN	406	347	275	437	572	236	423	582	628
40.75	234	177	NaN	374	319	280	530	395	382	241	382	340	812	798	732	528	642	562	553	470	515	549	648	526	422	652	568	415	495	446	NaN	411	343	278	429	575	237	418	578	629
41	235	183	NaN	369	325	276	534	402	375	236	374	341	803	798	740	524	626	554	557	464	520	561	652	536	431	658	567	416	489	442	NaN	411	353	277	433	584	237	414	584	621
41.25	235	188	NaN	385	329	280	529	396	376	235	380	342	817	792	742	529	625	549	559	473	519	559	649	539	436	669	570	415	488	448	NaN	415	346	282	430	580	235	415	578	636
41.5	238	176	NaN	375	337	278	529	396	382	246	374	343	814	789	741	534	627	547	569	469	521	549	647	530	438	680	580	405	486	458	NaN	409	354	279	433	575	234	410	589	626
41.75	231	193	NaN	373	323	272	532	398	376	236	371	338	823	797	752	551	634	545	583	476	525	550	656	533	441	677	579	397	478	447	NaN	414	352	276	429	593	235	415	589	627
42	232	190	NaN	364	336	272	533	400	372	230	375	334	820	784	743	543	636	563	582	476	520	561	668	529	447	675	582	411	476	456	NaN	419	350	280	427	580	234	413	579	640
42.25	234	180	NaN	370	332	272	536	407	381	235	379	343	819	790	759	547	648	563	587	486	527	545	656	525	447	674	590	409	473	451	NaN	409	350	276	437	599	226	415	588	640
42.5	233	181	NaN	355	322	277	532	390	381	240	373	343	830	799	745	563	629	568	586	491	531	553	650	530	433	683	585	416	469	454	NaN	407	351	276	425	592	232	418	596	625
42.75	236	190	NaN	351	334	272	546	401	386	240	370	338	822	782	753	561	642	552	586	491	527	567	657	529	440	680	582	412	478	456	NaN	409	351	279	430	600	230	410	598	633
43	228	184	NaN	352	323	270	532	404	380	242	369	345	821	790	752	554	641	560	584	486	520	564	666	530	443	694	585	421	473	458	NaN	411	342	279	428	592	238	414	595	635
43.25	235	179	NaN	347	320	266	536	387	388	241	376	338	821	795	753	557	640	560	599	480	521	562	652	529	459	691	585	425	481	446	NaN	408	343	273	432	590	235	410	587	634
43.5	229	183	NaN	363	312	270	545	386	396	237	382	333	833	797	764	564	646	558	593	483	522	557	655	528	452	701	584	424	473	451	NaN	410	339	274	426	586	228	414	585	640
43.75	221	178	NaN	341	318	273	541	391	380	238	372	336	831	793	760	567	651	559	601	494	523	541	665	529	463	713	581	430	488	454	NaN	409	347	274	429	581	232	426	588	635
44	225	187	NaN	361	317	264	526	390	384	235	375	332	835	806	764	565	653	570	603	497	527	568	656	546	461	709	592	431	477	456	NaN	410	348	271	431	578	235	421	589	629
44.25	222	170	NaN	344	322	260	529	400	381	238	381	324	841	810	778	570	660	563	610	496	527	557	657	541	469	715	595	439	495	448	NaN	422	342	279	431	587	234	423	591	631
44.5	214	178	NaN	352	322	273	539	400	375	241	388	335	840	819	765	563	650	564	608	503	532	561	673	543	461	710	590	437	482	447	NaN	415	356	275	429	596	232	416	601	631
44.75	222	173	NaN	348	313	273	532	392	377	230	389	334	865	832	785	578	642	559	602	496	533	569	676	541	459	696	598	439	484	447	NaN	413	352	273	428	598	234	422	591	639
45	226	171	NaN	338	306	265	530	396	375	237	387	332	854	833	782	573	664	558	615	501	547	564	668	537	465	718	602	428	480	442	NaN	410	339	275	423	594	234	415	586	637
45.25	226	175	NaN	353	314	271	533	393	379	241	375	334	859	831	774	569	663	577	618	497	534	572	684	534	462	727	620	433	476	446	NaN	410	343	282	422	584	234	420	583	639
45.5	221	174	NaN	357	314	266	540	393	379	238	383	332	860	840	786	569	656	575	612	502	531	571	676	523	472	731	624	442	478	449	NaN	416	340	276	430	589	234	424	590	638
45.75	229	172	NaN	355	312	276	536	395	380	238	383	331	855	843	771	579	664	575	613	498	528	560	667	525	459	735	630	447	485	456	NaN	410	348	274	424	571	225	404	586	645
46	224	176	NaN	348	306	286	542	397	385	239	381	327	870	837	771	571	663	589	607	506	533	557	677	524	453	729	617	434	482	456	NaN	422	346	271	422	576	234	419	593	634
46.25	230	171	NaN	363	312	270	533	389	379	235	373	332	853	841	779	572	668	580	626	498	550	559	684	527	471	739	623	432	485	456	NaN	416	338	277	429	585	232	407	584	657
46.5	226	176	NaN	352	311	275	543	392	374	235	378	333	861	848	775	576	660	589	621	501	543	577	674	515	476	739	625	434	470	449	NaN	417	338	274	431	589	239	410	589	646
46.75	238	161	NaN	363	310	254	533	394	373	241	390	343	879	846	771	577	663	585	635	495	542	576	687	526	467	737	621	440	476	458	NaN	414	348	275	423	580	243	410	574	653
47	241	178	NaN	350	313	267	520	389	382	241	377	337	878	847	763	575	661	588	631	498	548	574	694	531	472	733	616	431	480	440	NaN	420	347	279	426	581	242	421	582	650
47.25	234	168	NaN	357	314	268	526	391	385	241	385	348	885	849	767	576	661	589	632	494	543	576	695	529	472	733	614	433	486	436	NaN	413	347	277	425	585	241	409	586	644
47.5	229	174	NaN	357	313	247	514	387	374	239	384	335	880	877	776	567	679	596	638	493	537	576	698	525	465	733	626	435	473	440	NaN	413	350	280	431	592	241	419	580	646
47.75	236	180	NaN	358	294	266	511	395	379	238	381	344	860	866	791	569	672	592	645	504	545	589	706	522	491	748	639	444	492	430	NaN	414	351	275	421	592	236	407	587	650
48	227	176	NaN	363	296	260	511	402	379	238	382	337	858	854	783	570	670	602	645	514	549	577	705	528	476	729	624	445	476	443	NaN	418	340	278	423	588	240	408	580	653
48.25	229	183	NaN	368	297	259	516	390	378	240	390	338	858	846	774	579	685	610	640	499	552	598	720	517	478	740	633	443	483	439	NaN	418	343	279	428	587	238	421	586	646
48.5	231	183	NaN	363	309	269	526	394	383	244	379	333	860	849	788	576	677	608	655	508	549	586	731	517	482	728	629	429	482	439	NaN	408	347	278	435	583	240	412	591	651
48.75	231	185	NaN	364	298	257	520	390	383	246	373	335	867	849	783	576	688	617	651	503	550	577	731	531	477	724	622	435	484	446	NaN	412	346	277	428	581	236	417	581	647
49	224	180	NaN	366	293	269	525	389	383	251	381	326	847	861	787	578	685	608	650	509	547	591	713	534	479	737	630	430	481	442	NaN	419	341	268	442	590	236	422	585	640
49.25	223	184	NaN	364	302	260	515	396	375	244	375	326	872	851	787	589	682	605	655	509	550	585	738	540	482	736	634	438	501	439	NaN	412	341	270	445	598	241	425	579	648
49.5	231	177	NaN	348	299	278	515	392	376	243	374	329	875	851	790	592	689	605	656	509	549	578	720	556	487	734	636	435	486	445	NaN	408	342	274	444	591	236	417	587	640
49.75	219	190	NaN	353	304	278	521	388	383	245	376	325	882	856	784	582	684	622	640	508	548	584	725	546	492	745	632	432	480	446	NaN	403	330	275	439	590	236	422	591	638
50	224	193	NaN	351	290	282	521	389	384	247	372	329	877	866	795	585	677	612	647	512	539	594	737	541	484	730	625	438	487	435	NaN	409	336	280	441	595	238	432	594	656
50.25	212	176	NaN	351	296	275	522	391	387	247	387	321	885	875	789	590	670	616	653	507	543	587	744	547	479	740	619	440	485	438	NaN	411	332	271	436	593	237	427	604	656
50.5	217	179	NaN	350	301	278	526	389	379	250	380	315	892	877	778	589	675	619	640	523	541	590	739	549	499	744	628	452	488	440	NaN	410	333	277	440	597	235	429	603	652
50.75	215	185	NaN	364	305	281	527	392	380	247	387	319	907	884	789	586	694	618	644	507	540	587	742	540	495	743	631	438	489	440	NaN	414	333	268	435	600	234	430	597	643
51	219	171	NaN	367	291	272	522	395	382	247	378	314	908	885	789	594	701	612	648	514	531	586	748	543	499	741	628	446	497	444	NaN	403	336	272	443	602	236	421	595	650
51.25	221	187	NaN	352	287	277	534	400	382	245	375	313	891	882	794	576	685	629	648	516	531	585	728	542	507	731	627	441	498	440	NaN	415	337	272	450	601	238	430	588	657
51.5	230	184	NaN	355	292	275	529	394	382	248	373	319	895	874	779	575	703	630	670	518	541	579	737	544	509	738	629	451	501	435	NaN	423	335	278	436	594	240	429	598	655
51.75	228	185	NaN	355	296	286	529	393	379	242	384	315	916	881	788	581	711	623	667	508	548	584	745	555	509	744	627	445	490	443	NaN	420	333	272	440	601	236	424	599	658
52	231	187	NaN	353	292	276	533	403	386	240	374	315	911	892	800	581	719	628	667	511	557	589	767	547	512	744	635	449	494	433	NaN	416	335	269	439	599	237	434	597	656
52.25	224	184	NaN	367	289	270	526	401	378	244	378	326	916	903	805	586	703	628	678	509	543	577	765	547	503	740	631	444	486	439	NaN	423	334	266	436	592	236	424	599	663
52.5	233	191	NaN	354	298	276	527	405	377	240	370	318	936	897	791	584	716	635	686	517	532	588	772	554	527	736	634	453	487	441	NaN	416	331	277	433	594	237	422	602	652
52.75	222	200	NaN	365	290	274	530	406	378	241	368	328	915	903	789	592	706	633	686	512	533	586	783	556	509	740	643	446	486	460	NaN	415	332	276	426	590	232	427	599	662
53	215	198	NaN	361	294	269	528	401	379	240	369	324	921	906	792	583	708	637	674	517	542	598	777	560	518	735	646	448	496	449	NaN	406	330	279	442	601	230	431	601	664
53.25	225	194	NaN	370	293	267	527	398	378	243	372	327	923	886	794	589	704	650	678	514	535	598	776	549	510	741	643	460	495	450	NaN	409	331	277	431	597	231	425	594	652
53.5	221	199	NaN	370	298	266	519	399	377	242	382	319	934	891	796	590	708	649	692	517	539	595	778	552	514	754	646	439	480	449	NaN	414	341	275	433	591	234	426	605	652
53.75	216	193	NaN	365	292	258	520	400	384	237	379	321	937	898	788	587	722	650	683	515	532	586	775	555	530	735	633	442	481	452	NaN	412	344	270	440	588	223	424	593	660
54	206	198	NaN	357	290	266	514	387	374	243	376	318	932	911	786	590	715	645	683	525	519	590	782	545	520	743	643	439	479	449	NaN	413	353	274	435	583	230	418	599	659
54.25	220	195	NaN	358	287	257	521	391	382	238	373	316	929	910	798	584	722	649	696	506	535	586	765	560	523	735	637	446	486	447	NaN	410	343	271	438	591	232	420	599	657
54.5	216	197	NaN	363	272	261	515	398	382	234	373	323	948	898	790	580	723	651	683	521	536	586	781	556	540	726	646	446	478	446	NaN	406	336	270	430	580	230	426	595	661
54.75	224	204	NaN	364	286	261	519	408	376	244	364	317	946	901	785	580	714	658	689	521	537	576	778	564	539	729	643	448	482	441	NaN	405	342	282	435	582	236	422	588	676
55	214	193	NaN	356	281	274	527	409	373	242	367	323	937	905	776	574	740	669	702	515	529	585	780	548	528	724	655	447	490	448	NaN	406	332	274	442	583	228	416	597	659
55.25	213	194	NaN	357	295	290	532	409	375	244	360	331	950	926	798	592	752	676	697	517	529	583	783	556	534	721	644	448	488	443	NaN	407	328	276	441	586	235	422	613	647
55.5	213	193	NaN	359	283	272	522	410	383	244	367	326	951	925	782	594	743	681	706	526	531	574	792	548	546	723	650	452	479	447	NaN	411	333	280	433	578	236	418	609	677
55.75	211	197	NaN	348	284	268	524	410	378	244	379	331	952	932	773	583	737	671	699	525	538	569	795	570	528	723	646	441	496	435	NaN	414	325	276	438	589	231	414	600	660
56	216	187	NaN	373	283	268	524	406	384	244	370	325	938	944	785	594	736	678	699	521	539	577	796	566	532	717	638	447	483	445	NaN	409	325	278	440	585	242	420	593	665
56.25	208	183	NaN	356	289	262	524	404	381	244	372	317	955	943	785	602	748	684	708	518	527	583	785	565	548	729	643	434	481	438	NaN	407	322	274	439	586	233	420	605	662
56.5	212	187	NaN	361	292	256	534	402	380	245	368	322	947	947	766	606	752	688	705	523	530	580	800	561	533	732	646	433	491	439	NaN	409	328	274	428	597	236	411	598	666
56.75	219	196	NaN	369	296	265	525	401	381	239	368	325	959	930	778	586	763	688	693	529	529	596	807	564	532	737	632	435	487	441	NaN	408	331	278	431	587	233	410	600	661
57	214	192	NaN	373	296	275	530	403	383	240	372	328	960	934	775	580	772	700	695	519	531	592	807	557	528	732	632	449	495	449	NaN	412	333	274	437	574	242	410	610	666
57.25	211	191	NaN	364	297	272	524	399	373	244	367	328	980	948	774	582	746	677	691	526	531	574	804	554	540	734	636	440	488	454	NaN	413	330	277	434	587	238	417	606	670
57.5	226	192	NaN	359	293	271	532	392	374	242	378	334	975	958	763	587	774	698	702	525	528	586	790	554	541	732	637	439	481	457	NaN	407	333	272	435	583	232	413	617	665
57.75	211	189	NaN	362	297	266	524	393	379	245	378	341	959	936	781	577	777	695	702	520	533	590	801	562	551	729	631	450	479	453	NaN	410	322	275	439	582	235	418	610	675
58	220	187	NaN	362	287	266	511	401	373	245	369	335	967	943	773	581	782	694	704	514	534	583	824	566	544	722	623	441	482	459	NaN	419	330	280	435	582	240	416	600	656
58.25	221	191	NaN	361	287	267	525	403	380	248	373	332	978	937	775	576	789	708	691	522	531	573	797	566	549	717	627	434	488	455	NaN	406	322	276	433	582	239	415	597	669
58.5	223	194	NaN	363	295	265	518	400	379	245	379	334	971	952	772	574	783	712	679	512	527	582	807	574	556	706	632	439	488	470	NaN	415	321	282	436	601	242	412	597	671
58.75	230	187	NaN	374	293	265	522	402	375	242	369	331	976	964	778	578	791	715	687	509	520	572	808	571	561	704	637	434	489	457	NaN	407	323	279	447	584	236	402	608	666
59	227	194	NaN	364	296	263	523	402	373	253	374	335	991	966	770	578	795	723	690	508	513	578	801	565	555	707	629	441	488	460	NaN	407	322	274	439	601	232	409	609	654
59.25	227	188	NaN	353	289	261	512	396	376	249	367	337	1004	967	767	576	794	717	702	503	523	571	806	563	547	717	627	433	489	451	NaN	397	329	272	441	600	241	395	598	664
59.5	229	188	NaN	366	284	265	520	394	373	245	375	328	984	946	763	583	785	719	696	500	523	581	810	561	564	698	628	430	496	452	NaN	410	328	271	442	589	230	393	602	657
59.75	220	195	NaN	360	283	268	504	394	377	240	366	327	993	952	758	573	795	719	703	500	514	572	805	555	566	710	616	428	487	439	NaN	409	331	271	439	589	237	406	593	655
60	217	189	NaN	355	291	255	503	390	378	234	365	323	984	945	749	561	783	736	708	493	515	590	797	566	555	697	609	431	483	440	NaN	416	331	273	442	585	236	403	588	637
60.25	225	193	NaN	367	284	259	504	387	378	238	363	326	989	969	766	574	788	737	698	492	506	582	795	550	568	698	610	422	483	454	NaN	422	333	275	441	588	232	399	585	647
60.5	227	197	NaN	353	273	260	499	393	374	234	360	327	1004	962	764	568	795	735	701	492	509	581	811	550	571	688	602	441	485	456	NaN	409	330	275	445	591	232	398	577	652
60.75	227	192	NaN	368	289	246	516	399	376	238	369	333	999	955	752	565	807	740	699	493	516	571	809	549	574	686	607	433	494	447	NaN	414	329	274	442	587	241	394	578	660
61	227	189	NaN	373	286	257	526	405	380	241	374	322	1009	960	741	571	797	739	702	502	507	568	804	555	562	685	613	424	481	454	NaN	409	330	268	441	592	234	395	584	633
61.25	222	192	NaN	372	279	259	536	400	378	240	370	328	998	970	751	567	804	743	710	506	502	564	813	558	574	683	612	430	481	453	NaN	417	323	270	447	581	233	389	591	658
61.5	223	177	NaN	363	274	247	518	402	381	239	352	332	1002	972	749	558	789	743	710	487	501	578	829	561	574	678	605	424	492	454	NaN	413	324	268	445	581	243	395	586	650
61.75	223	185	NaN	367	272	248	511	400	381	235	358	336	998	982	755	558	789	750	705	485	504	571	819	571	588	695	607	421	480	445	NaN	397	329	269	440	591	238	384	596	655
62	224	192	NaN	353	270	245	514	401	377	236	359	325	997	971	751	555	804	760	699	481	495	566	825	566	584	678	608	421	491	447	NaN	401	322	274	443	586	240	389	583	657
62.25	230	186	NaN	354	270	249	523	408	378	234	360	331	1000	1000	752	553	819	766	708	490	489	563	839	559	591	674	607	420	486	444	NaN	404	327	274	442	599	238	396	591	658
62.5	221	186	NaN	352	278	247	524	402	374	239	357	327	993	988	750	559	NaN	NaN	NaN	484	496	557	832	561	585	677	611	413	483	450	NaN	404	326	268	447	579	241	394	573	645
62.75	220	202	NaN	352	269	248	510	397	373	236	356	332	1006	998	729	556	NaN	NaN	NaN	483	487	556	849	571	580	677	602	412	481	440	NaN	407	323	271	439	588	240	406	572	648
63	225	188	NaN	334	269	255	511	401	375	234	358	335	995	1017	747	553	NaN	NaN	NaN	479	476	549	825	568	592	674	600	405	477	438	NaN	405	328	265	434	591	235	395	583	641
63.25	222	185	NaN	353	271	241	513	402	374	231	355	333	999	1005	746	543	NaN	NaN	NaN	482	476	547	839	578	593	680	600	417	490	446	NaN	408	320	276	437	596	239	400	585	642
63.5	231	194	NaN	343	270	245	514	404	380	227	358	332	1020	1002	740	543	NaN	NaN	NaN	474	476	547	847	578	587	674	596	413	489	449	NaN	403	331	278	446	574	236	399	582	639
63.75	227	185	NaN	337	270	240	515	403	381	230	356	334	1017	1014	741	542	NaN	NaN	NaN	478	474	548	853	582	600	661	601	415	493	452	NaN	395	325	274	439	593	232	400	578	642
64	221	189	NaN	332	252	247	511	391	383	232	355	334	1036	1002	731	544	NaN	NaN	NaN	477	479	540	852	586	579	673	594	402	489	461	NaN	393	323	271	442	574	242	394	570	641
64.25	218	188	NaN	336	260	251	528	405	382	229	359	330	1017	998	745	543	NaN	NaN	NaN	469	470	539	857	580	586	670	587	404	489	462	NaN	413	323	275	437	581	227	393	563	641
64.5	221	188	NaN	341	267	239	529	405	371	236	354	338	1025	991	734	543	NaN	NaN	NaN	480	472	542	844	574	599	673	589	397	486	451	NaN	406	318	275	443	591	236	393	557	623
64.75	220	195	NaN	347	268	239	518	410	373	237	350	331	1027	1004	725	545	NaN	NaN	NaN	470	478	537	849	583	610	650	602	399	493	451	NaN	389	326	271	430	586	232	395	567	634
65	221	197	NaN	352	261	244	513	398	368	231	357	329	1024	1009	730	541	NaN	NaN	NaN	465	475	548	837	583	592	650	598	394	489	448	NaN	393	318	280	436	586	226	390	571	631
65.25	214	192	NaN	332	272	240	525	408	371	238	349	336	1047	1006	729	543	NaN	NaN	NaN	471	481	549	862	588	601	653	590	391	495	448	NaN	399	322	274	431	587	229	383	577	627
65.5	221	194	NaN	333	260	233	520	402	376	235	344	326	1031	1013	719	534	NaN	NaN	NaN	457	471	553	853	581	610	651	588	397	498	456	NaN	405	328	273	429	587	227	383	580	633
65.75	224	183	NaN	338	267	227	509	394	372	231	347	328	1034	1007	730	528	NaN	NaN	NaN	460	473	544	853	580	615	659	591	394	487	458	NaN	400	322	268	433	589	234	385	573	631
66	207	196	NaN	324	275	233	513	397	387	241	339	328	1051	1031	713	527	NaN	NaN	NaN	458	458	544	860	589	620	659	576	391	488	447	NaN	395	317	270	434	603	228	382	562	626
66.25	223	203	NaN	323	269	226	503	394	381	236	342	325	1047	1019	717	537	NaN	NaN	NaN	469	475	551	864	577	619	669	580	387	480	444	NaN	393	316	268	440	598	229	395	564	631
66.5	225	191	NaN	334	256	230	517	396	370	231	345	323	1047	1012	717	538	NaN	NaN	NaN	473	464	542	842	582	613	654	592	386	471	445	NaN	397	318	266	434	597	225	389	559	634
66.75	214	208	NaN	329	269	232	520	394	378	235	341	320	1050	1001	704	529	NaN	NaN	NaN	461	459	544	873	580	624	648	579	378	481	432	NaN	383	319	264	433	588	232	380	554	627
67	219	196	NaN	340	261	237	514	394	372	232	346	319	1066	1026	704	526	NaN	NaN	NaN	457	458	518	895	584	627	650	580	375	480	443	NaN	382	329	262	433	596	226	381	554	632
67.25	222	195	NaN	321	256	232	513	391	374	232	344	318	1079	1032	702	522	NaN	NaN	NaN	449	447	525	890	586	630	651	564	386	478	443	NaN	378	326	260	433	597	233	381	556	630
67.5	222	187	NaN	334	268	230	519	392	370	232	347	321	1069	1045	706	521	NaN	NaN	NaN	458	440	535	NaN	NaN	NaN	647	579	378	492	445	NaN	380	323	267	434	586	233	384	552	630
67.75	216	186	NaN	335	267	241	517	401	362	236	338	323	1075	1044	702	516	NaN	NaN	NaN	456	446	522	NaN	NaN	NaN	640	572	379	477	440	NaN	387	323	263	430	586	238	375	560	633
68	210	187	NaN	344	270	235	511	389	371	233	333	315	1077	1040	703	518	NaN	NaN	NaN	463	440	539	NaN	NaN	NaN	641	561	382	463	448	NaN	385	315	265	432	588	229	373	549	630
68.25	224	194	NaN	353	271	234	512	401	363	230	333	313	1069	1048	693	516	NaN	NaN	NaN	449	439	524	NaN	NaN	NaN	642	560	391	459	443	NaN	381	312	265	432	608	235	388	548	628
68.5	216	187	NaN	326	270	238	516	395	361	235	337	319	1077	1034	698	521	NaN	NaN	NaN	445	432	524	NaN	NaN	NaN	633	561	380	469	444	NaN	373	309	264	437	605	241	384	539	624
68.75	221	190	NaN	334	275	240	519	394	364	232	344	312	1078	1047	684	522	NaN	NaN	NaN	452	434	522	NaN	NaN	NaN	642	564	383	467	448	NaN	378	313	261	434	601	230	373	543	619
69	217	190	NaN	317	265	234	515	383	367	236	339	324	1078	1049	701	502	NaN	NaN	NaN	454	431	514	NaN	NaN	NaN	643	559	381	468	450	NaN	386	315	259	438	595	235	374	536	618
69.25	225	188	NaN	332	271	227	514	382	367	232	342	317	1055	1046	695	498	NaN	NaN	NaN	444	438	516	NaN	NaN	NaN	633	556	383	469	443	NaN	388	307	262	429	592	236	366	536	618
69.5	225	192	NaN	345	263	228	514	387	366	231	348	311	1078	1054	690	492	NaN	NaN	NaN	445	426	515	NaN	NaN	NaN	630	560	371	474	442	NaN	386	310	267	437	604	231	371	542	608
69.75	234	184	NaN	335	270	229	515	383	369	227	356	314	1077	1061	689	480	NaN	NaN	NaN	434	428	499	NaN	NaN	NaN	618	561	367	475	433	NaN	379	312	260	432	600	233	358	539	614
70	223	187	NaN	323	260	239	516	391	365	227	345	316	1077	1079	678	484	NaN	NaN	NaN	440	427	501	NaN	NaN	NaN	626	563	374	471	446	NaN	380	318	261	435	597	230	366	537	610
70.25	215	173	NaN	336	264	237	531	396	369	227	346	313	1072	1072	692	486	NaN	NaN	NaN	434	421	501	NaN	NaN	NaN	631	547	375	470	439	NaN	383	307	267	427	604	230	364	529	619
70.5	219	190	NaN	323	249	237	521	394	368	222	341	313	1085	1080	680	480	NaN	NaN	NaN	434	427	502	NaN	NaN	NaN	633	541	369	464	440	NaN	370	313	264	427	604	233	360	527	605
70.75	210	183	NaN	321	247	246	512	392	368	224	336	309	1079	1087	675	474	NaN	NaN	NaN	434	427	497	NaN	NaN	NaN	633	549	373	463	435	NaN	367	312	266	424	597	224	360	514	596
71	219	186	NaN	330	251	228	523	394	369	225	344	306	1080	1064	679	469	NaN	NaN	NaN	427	419	493	NaN	NaN	NaN	610	559	369	466	440	NaN	373	314	263	430	605	223	361	531	601
71.25	215	182	NaN	329	256	230	506	391	365	226	344	306	1091	1090	683	472	NaN	NaN	NaN	418	411	500	NaN	NaN	NaN	601	546	372	462	446	NaN	378	310	264	434	604	232	364	520	594
71.5	214	184	NaN	330	260	246	516	385	360	227	340	310	1094	1084	668	478	NaN	NaN	NaN	423	407	489	NaN	NaN	NaN	607	547	372	458	436	NaN	380	312	258	429	588	224	356	526	603
71.75	217	190	NaN	323	247	235	509	384	371	224	343	301	1101	1082	669	484	NaN	NaN	NaN	418	414	485	NaN	NaN	NaN	599	555	360	452	434	NaN	380	311	263	429	586	226	366	528	600
72	213	189	NaN	325	255	236	509	378	355	220	338	305	1071	1078	668	480	NaN	NaN	NaN	421	412	481	NaN	NaN	NaN	613	543	363	456	442	NaN	366	304	264	427	580	230	354	525	606
72.25	221	195	NaN	316	253	231	511	389	367	218	348	309	1081	1072	665	477	NaN	NaN	NaN	416	414	476	NaN	NaN	NaN	600	547	366	448	449	NaN	374	304	263	422	588	231	353	512	578
72.5	213	198	NaN	316	253	233	517	388	368	221	343	310	1084	1084	662	471	NaN	NaN	NaN	415	402	473	NaN	NaN	NaN	607	537	366	462	443	NaN	370	301	250	429	603	231	347	522	584
72.75	221	192	NaN	320	246	233	520	390	364	235	335	299	1068	1100	650	463	NaN	NaN	NaN	406	405	469	NaN	NaN	NaN	610	538	367	475	442	NaN	370	303	257	428	596	234	360	522	600
73	232	187	NaN	314	253	233	507	385	366	222	344	300	1105	1117	654	466	NaN	NaN	NaN	399	402	473	NaN	NaN	NaN	600	518	365	478	451	NaN	370	306	251	434	597	234	344	513	582
73.25	221	187	NaN	307	252	241	512	385	372	226	345	300	1100	1110	644	453	NaN	NaN	NaN	401	398	473	NaN	NaN	NaN	587	520	382	472	447	NaN	368	296	254	437	584	238	343	510	592
73.5	223	187	NaN	306	253	234	514	389	371	225	350	305	1102	1098	643	460	NaN	NaN	NaN	402	415	461	NaN	NaN	NaN	583	521	368	470	439	NaN	357	297	254	431	591	232	353	512	597
73.75	219	187	NaN	297	241	222	509	391	360	226	354	303	1100	1087	653	450	NaN	NaN	NaN	398	393	456	NaN	NaN	NaN	580	516	367	460	442	NaN	365	307	254	430	596	235	349	508	584
74	214	185	NaN	307	244	228	507	398	363	227	348	302	1114	1093	642	452	NaN	NaN	NaN	396	384	452	NaN	NaN	NaN	592	524	366	465	449	NaN	357	312	258	441	601	227	351	502	575
74.25	228	197	NaN	310	239	227	507	390	363	225	352	307	1106	1082	648	456	NaN	NaN	NaN	392	379	463	NaN	NaN	NaN	581	511	368	471	441	NaN	362	301	253	434	592	240	351	512	595
74.5	216	189	NaN	313	249	229	513	391	362	226	348	309	1131	1072	645	446	NaN	NaN	NaN	387	385	448	NaN	NaN	NaN	577	511	361	470	440	NaN	363	300	256	442	594	224	341	512	577
74.75	213	185	NaN	306	239	225	501	398	365	216	345	310	1116	1089	645	444	NaN	NaN	NaN	391	373	458	NaN	NaN	NaN	577	508	358	467	434	NaN	361	305	250	438	596	226	342	495	578
75	232	189	NaN	304	255	237	507	401	370	224	358	306	NaN	NaN	644	438	NaN	NaN	NaN	386	380	455	NaN	NaN	NaN	564	509	359	484	448	NaN	369	296	251	441	602	234	350	493	577
75.25	228	185	NaN	302	246	229	502	406	359	217	348	301	NaN	NaN	631	434	NaN	NaN	NaN	383	378	460	NaN	NaN	NaN	568	508	356	477	440	NaN	362	301	255	430	608	232	349	502	584
75.5	230	186	NaN	302	240	233	509	399	371	219	345	308	NaN	NaN	622	429	NaN	NaN	NaN	382	377	457	NaN	NaN	NaN	559	504	346	493	429	NaN	357	303	259	432	599	230	346	491	571
75.75	228	191	NaN	300	230	222	512	396	362	223	352	304	NaN	NaN	625	426	NaN	NaN	NaN	380	370	449	NaN	NaN	NaN	552	503	357	477	441	NaN	361	299	259	444	611	228	339	494	566
76	212	185	NaN	294	240	235	532	392	376	219	346	295	NaN	NaN	635	426	NaN	NaN	NaN	388	373	439	NaN	NaN	NaN	567	513	352	481	438	NaN	351	288	252	446	609	234	341	499	577
76.25	223	197	NaN	291	222	229	519	395	373	219	341	303	NaN	NaN	609	417	NaN	NaN	NaN	380	375	438	NaN	NaN	NaN	559	515	351	478	433	NaN	361	292	254	445	619	229	337	483	562
76.5	229	191	NaN	301	229	222	514	412	368	221	347	309	NaN	NaN	619	415	NaN	NaN	NaN	381	374	437	NaN	NaN	NaN	564	511	342	462	440	NaN	363	293	252	441	608	231	333	486	579
76.75	236	191	NaN	310	234	227	510	390	367	221	339	310	NaN	NaN	610	415	NaN	NaN	NaN	367	351	432	NaN	NaN	NaN	569	508	344	458	436	NaN	348	294	248	443	613	232	334	486	577
77	223	188	NaN	293	239	221	513	392	368	212	344	309	NaN	NaN	599	399	NaN	NaN	NaN	375	359	440	NaN	NaN	NaN	564	506	348	461	439	NaN	349	291	252	438	610	234	334	486	563
77.25	231	197	NaN	292	228	233	512	397	365	218	338	306	NaN	NaN	588	399	NaN	NaN	NaN	362	359	438	NaN	NaN	NaN	548	503	349	475	429	NaN	350	293	254	436	597	228	338	505	568
77.5	235	197	NaN	286	225	225	516	401	361	217	335	296	NaN	NaN	595	398	NaN	NaN	NaN	364	361	422	NaN	NaN	NaN	565	501	343	480	432	NaN	348	290	256	448	620	234	326	495	553
77.75	231	197	NaN	291	234	220	508	402	368	223	331	298	NaN	NaN	586	388	NaN	NaN	NaN	354	357	434	NaN	NaN	NaN	567	494	342	478	426	NaN	351	294	246	439	607	233	339	499	545
78	239	198	NaN	298	238	223	513	394	370	217	333	305	NaN	NaN	577	389	NaN	NaN	NaN	356	352	429	NaN	NaN	NaN	557	497	332	488	436	NaN	340	294	246	432	597	224	326	476	534
78.25	238	189	NaN	288	229	227	516	386	364	215	332	305	NaN	NaN	584	391	NaN	NaN	NaN	350	351	428	NaN	NaN	NaN	551	489	336	486	435	NaN	343	283	238	428	593	230	327	473	533
78.5	230	194	NaN	282	234	227	508	379	368	212	337	307	NaN	NaN	583	386	NaN	NaN	NaN	355	345	413	NaN	NaN	NaN	546	490	328	483	435	NaN	344	281	238	429	602	233	331	472	550
78.75	232	195	NaN	296	229	229	522	392	363	212	334	303	NaN	NaN	583	402	NaN	NaN	NaN	357	354	411	NaN	NaN	NaN	545	502	323	488	433	NaN	348	285	235	437	592	223	322	468	544
79	242	192	NaN	284	229	226	504	389	366	211	333	309	NaN	NaN	587	397	NaN	NaN	NaN	350	347	417	NaN	NaN	NaN	534	489	324	487	437	NaN	347	286	235	427	589	225	323	463	550
79.25	231	197	NaN	283	229	227	496	392	361	199	335	304	NaN	NaN	584	384	NaN	NaN	NaN	336	343	404	NaN	NaN	NaN	531	487	334	477	437	NaN	352	282	241	436	581	228	326	466	546
79.5	233	193	NaN	283	222	208	503	397	356	199	334	312	NaN	NaN	573	381	NaN	NaN	NaN	336	347	407	NaN	NaN	NaN	537	483	327	479	453	NaN	346	279	235	433	582	223	318	457	534
79.75	229	194	NaN	293	218	217	514	393	375	199	330	307	NaN	NaN	567	365	NaN	NaN	NaN	325	342	401	NaN	NaN	NaN	524	476	331	472	438	NaN	350	285	238	441	591	225	321	468	537
80	232	196	NaN	283	227	220	519	399	356	204	331	301	NaN	NaN	566	365	NaN	NaN	NaN	327	345	416	NaN	NaN	NaN	518	462	325	468	427	NaN	338	283	235	435	591	226	316	452	521
80.25	225	196	NaN	277	240	218	498	397	359	203	335	307	NaN	NaN	560	356	NaN	NaN	NaN	328	338	397	NaN	NaN	NaN	521	467	313	488	438	NaN	343	289	237	433	590	221	303	457	528
80.5	231	186	NaN	278	230	223	496	391	365	205	336	301	NaN	NaN	557	351	NaN	NaN	NaN	330	339	390	NaN	NaN	NaN	528	465	307	480	435	NaN	341	280	238	434	608	229	319	450	529
80.75	231	183	NaN	299	231	206	505	388	365	209	332	299	NaN	NaN	547	355	NaN	NaN	NaN	334	332	405	NaN	NaN	NaN	507	465	316	475	432	NaN	340	277	230	432	600	229	312	446	516
81	226	197	NaN	281	235	211	507	396	365	211	331	303	NaN	NaN	548	359	NaN	NaN	NaN	332	323	394	NaN	NaN	NaN	510	458	327	473	425	NaN	337	279	237	435	608	232	316	455	528
81.25	232	202	NaN	282	223	210	507	390	359	200	324	302	NaN	NaN	541	349	NaN	NaN	NaN	328	332	396	NaN	NaN	NaN	513	462	314	492	418	NaN	340	281	234	434	604	234	308	445	512
81.5	226	193	NaN	291	224	215	517	390	353	199	329	294	NaN	NaN	554	349	NaN	NaN	NaN	329	332	399	NaN	NaN	NaN	515	448	312	480	421	NaN	329	268	227	434	599	225	307	444	501
81.75	242	196	NaN	291	221	216	523	399	363	195	330	308	NaN	NaN	537	360	NaN	NaN	NaN	329	328	383	NaN	NaN	NaN	512	458	315	485	425	NaN	332	277	225	433	602	222	314	442	510
82	232	194	NaN	291	232	219	515	395	361	199	329	298	NaN	NaN	537	358	NaN	NaN	NaN	314	328	374	NaN	NaN	NaN	495	455	310	475	428	NaN	327	269	227	427	605	228	309	433	505
82.25	240	186	NaN	285	229	217	504	399	361	189	323	300	NaN	NaN	537	357	NaN	NaN	NaN	316	330	365	NaN	NaN	NaN	510	447	316	482	412	NaN	323	276	228	425	601	233	314	429	506
82.5	222	187	NaN	280	217	213	516	399	359	189	313	293	NaN	NaN	527	360	NaN	NaN	NaN	304	324	381	NaN	NaN	NaN	501	448	310	468	433	NaN	325	274	221	424	608	232	325	432	503
82.75	235	199	NaN	272	224	218	515	402	359	191	313	303	NaN	NaN	538	358	NaN	NaN	NaN	313	321	376	NaN	NaN	NaN	504	441	312	476	423	NaN	327	270	231	427	599	237	309	437	499
83	231	189	NaN	269	222	211	516	395	359	181	316	292	NaN	NaN	514	361	NaN	NaN	NaN	321	312	377	NaN	NaN	NaN	488	434	301	478	433	NaN	332	273	235	429	601	233	310	435	514
83.25	223	192	NaN	280	219	203	527	399	356	189	318	285	NaN	NaN	521	349	NaN	NaN	NaN	316	313	372	NaN	NaN	NaN	482	430	310	467	417	NaN	324	264	230	423	598	231	305	446	508
83.5	233	198	NaN	282	218	203	514	403	352	189	326	288	NaN	NaN	511	349	NaN	NaN	NaN	318	313	363	NaN	NaN	NaN	489	422	300	487	418	NaN	324	264	226	419	590	231	300	423	493
83.75	233	202	NaN	280	218	204	514	390	362	192	316	290	NaN	NaN	517	341	NaN	NaN	NaN	311	319	369	NaN	NaN	NaN	486	426	302	463	415	NaN	321	266	228	420	615	230	297	428	500
84	231	185	NaN	270	220	207	514	398	356	194	321	285	NaN	NaN	510	353	NaN	NaN	NaN	300	307	365	NaN	NaN	NaN	486	421	291	484	419	NaN	317	273	226	424	607	235	303	435	500
84.25	223	187	NaN	268	223	212	518	398	359	195	315	291	NaN	NaN	503	350	NaN	NaN	NaN	300	305	367	NaN	NaN	NaN	489	413	295	480	424	NaN	323	269	220	424	615	233	289	418	488
84.5	230	194	NaN	279	211	205	532	405	360	192	313	290	NaN	NaN	501	344	NaN	NaN	NaN	302	303	363	NaN	NaN	NaN	478	407	297	470	420	NaN	320	268	225	424	611	230	290	415	485
84.75	226	196	NaN	266	223	198	515	393	356	185	319	298	NaN	NaN	485	336	NaN	NaN	NaN	296	310	356	NaN	NaN	NaN	480	402	292	491	430	NaN	318	259	227	426	599	234	301	411	489
85	230	203	NaN	280	208	211	528	393	355	187	320	293	NaN	NaN	506	335	NaN	NaN	NaN	296	314	350	NaN	NaN	NaN	494	406	289	480	427	NaN	333	267	219	433	605	236	297	412	493
85.25	221	191	NaN	280	205	208	515	399	363	194	315	287	NaN	NaN	508	347	NaN	NaN	NaN	305	301	349	NaN	NaN	NaN	472	410	287	473	430	NaN	327	265	225	425	612	239	295	406	482
85.5	231	186	NaN	270	206	199	526	394	358	194	316	286	NaN	NaN	506	333	NaN	NaN	NaN	289	299	345	NaN	NaN	NaN	475	403	291	468	437	NaN	319	267	229	429	618	240	299	406	477
85.75	223	198	NaN	273	202	202	517	398	369	196	320	290	NaN	NaN	490	339	NaN	NaN	NaN	307	295	351	NaN	NaN	NaN	476	394	288	471	442	NaN	321	268	219	425	618	235	283	413	476
86	230	188	NaN	274	215	198	506	408	352	186	318	290	NaN	NaN	492	344	NaN	NaN	NaN	297	291	343	NaN	NaN	NaN	492	403	288	482	430	NaN	324	260	228	412	607	235	281	387	467
86.25	237	199	NaN	274	205	194	518	402	354	192	310	277	NaN	NaN	485	335	NaN	NaN	NaN	291	293	340	NaN	NaN	NaN	476	390	282	475	422	NaN	315	251	225	429	605	237	282	390	483
86.5	235	197	NaN	258	198	197	515	407	366	194	308	280	NaN	NaN	490	345	NaN	NaN	NaN	293	291	339	NaN	NaN	NaN	485	388	287	468	424	NaN	315	262	226	429	605	229	271	390	466
86.75	233	200	NaN	265	210	210	515	401	369	193	306	286	NaN	NaN	483	337	NaN	NaN	NaN	286	288	336	NaN	NaN	NaN	476	388	280	470	423	NaN	317	269	225	426	613	230	281	391	453
87	234	199	NaN	266	197	195	518	398	371	190	306	273	NaN	NaN	484	334	NaN	NaN	NaN	282	295	344	NaN	NaN	NaN	467	379	284	477	432	NaN	315	261	219	417	602	235	284	398	455
87.25	233	204	NaN	263	198	196	511	397	357	198	307	276	NaN	NaN	493	325	NaN	NaN	NaN	286	294	334	NaN	NaN	NaN	470	392	288	475	428	NaN	309	263	223	424	615	231	279	398	454
87.5	234	207	NaN	258	188	188	516	391	355	188	312	272	NaN	NaN	476	328	NaN	NaN	NaN	289	290	342	NaN	NaN	NaN	464	386	282	473	431	NaN	311	250	214	433	610	236	276	378	448
87.75	233	192	NaN	262	186	183	515	399	359	189	307	275	NaN	NaN	482	343	NaN	NaN	NaN	275	298	339	NaN	NaN	NaN	467	374	268	478	423	NaN	320	257	218	421	599	244	270	373	446
88	240	199	NaN	265	199	179	517	394	365	182	303	277	NaN	NaN	468	329	NaN	NaN	NaN	270	296	335	NaN	NaN	NaN	449	376	274	479	430	NaN	312	258	213	428	597	234	276	389	433
88.25	235	200	NaN	262	194	189	513	394	354	180	308	279	NaN	NaN	472	345	NaN	NaN	NaN	277	281	333	NaN	NaN	NaN	450	378	261	471	431	NaN	306	264	217	433	605	231	269	382	441
88.5	236	207	NaN	261	198	193	515	404	358	189	302	276	NaN	NaN	473	328	NaN	NaN	NaN	282	272	337	NaN	NaN	NaN	454	367	272	472	446	NaN	310	262	219	427	593	236	269	369	436
88.75	239	195	NaN	264	202	188	516	391	356	182	302	275	NaN	NaN	475	325	NaN	NaN	NaN	277	276	331	NaN	NaN	NaN	462	361	269	473	438	NaN	310	252	209	421	596	227	266	377	435
89	241	190	NaN	273	199	191	501	392	358	181	309	282	NaN	NaN	468	326	NaN	NaN	NaN	273	282	333	NaN	NaN	NaN	444	355	270	473	431	NaN	304	255	214	423	607	231	273	361	439
89.25	239	203	NaN	265	185	195	504	398	347	175	298	277	NaN	NaN	453	317	NaN	NaN	NaN	283	284	329	NaN	NaN	NaN	463	353	262	465	439	NaN	304	259	214	425	596	235	261	366	429
89.5	232	198	NaN	265	196	183	505	401	355	181	295	275	NaN	NaN	457	316	NaN	NaN	NaN	281	271	321	NaN	NaN	NaN	455	347	267	473	435	NaN	308	257	209	426	601	235	263	369	443
89.75	231	192	NaN	266	196	183	504	387	358	179	293	273	NaN	NaN	454	309	NaN	NaN	NaN	271	284	318	NaN	NaN	NaN	442	343	265	475	427	NaN	311	260	210	421	606	235	265	362	438
90	245	190	NaN	270	198	188	512	387	361	175	294	276	NaN	NaN	464	303	NaN	NaN	NaN	268	276	318	NaN	NaN	NaN	453	353	258	474	438	NaN	306	260	215	416	609	241	263	358	430
90.25	245	200	NaN	279	190	193	513	396	360	185	297	272	NaN	NaN	456	313	NaN	NaN	NaN	280	269	310	NaN	NaN	NaN	450	337	265	472	450	NaN	308	256	211	420	616	234	261	359	419
90.5	233	197	NaN	254	182	187	500	393	368	181	291	270	NaN	NaN	468	302	NaN	NaN	NaN	264	271	303	NaN	NaN	NaN	435	359	259	483	443	NaN	300	259	220	423	604	234	265	367	420
90.75	240	190	NaN	258	184	195	496	392	379	186	295	271	NaN	NaN	461	309	NaN	NaN	NaN	257	274	317	NaN	NaN	NaN	455	355	258	480	450	NaN	297	254	219	417	602	235	250	363	414
91	244	195	NaN	260	202	187	509	409	360	187	297	271	NaN	NaN	465	312	NaN	NaN	NaN	266	266	307	NaN	NaN	NaN	442	349	257	478	451	NaN	301	257	210	425	592	236	258	375	420
91.25	241	200	NaN	260	192	183	505	399	365	184	292	271	NaN	NaN	457	305	NaN	NaN	NaN	253	266	310	NaN	NaN	NaN	440	349	266	474	434	NaN	312	250	209	420	599	240	256	360	414
91.5	247	195	NaN	249	188	192	505	399	362	177	298	271	NaN	NaN	454	305	NaN	NaN	NaN	255	273	312	NaN	NaN	NaN	444	351	251	483	431	NaN	308	247	216	412	610	245	252	367	403
91.75	246	193	NaN	264	188	191	508	398	373	183	289	267	NaN	NaN	447	302	NaN	NaN	NaN	259	265	315	NaN	NaN	NaN	432	347	257	486	436	NaN	303	253	213	417	613	247	251	355	396
92	247	193	NaN	257	192	185	496	403	375	178	291	267	NaN	NaN	450	292	NaN	NaN	NaN	272	268	309	NaN	NaN	NaN	438	342	264	494	438	NaN	298	252	210	421	614	246	254	356	399
92.25	246	197	NaN	254	192	190	508	400	361	182	282	261	NaN	NaN	442	297	NaN	NaN	NaN	271	262	315	NaN	NaN	NaN	433	352	253	487	447	NaN	298	259	207	425	611	242	249	356	392
92.5	240	203	NaN	253	192	198	503	402	374	187	298	269	NaN	NaN	430	297	NaN	NaN	NaN	263	261	305	NaN	NaN	NaN	440	333	253	488	433	NaN	292	252	208	415	615	240	243	352	406
92.75	234	196	NaN	245	187	181	515	392	367	182	287	271	NaN	NaN	430	296	NaN	NaN	NaN	255	256	307	NaN	NaN	NaN	439	347	261	489	425	NaN	294	254	202	426	604	245	264	351	387
93	243	197	NaN	246	180	189	509	391	364	177	290	260	NaN	NaN	435	300	NaN	NaN	NaN	258	242	321	NaN	NaN	NaN	427	340	262	480	417	NaN	293	256	211	418	606	242	252	354	412
93.25	237	199	NaN	255	187	194	505	398	366	179	288	258	NaN	NaN	409	300	NaN	NaN	NaN	261	257	314	NaN	NaN	NaN	431	334	256	481	423	NaN	297	264	217	419	603	239	248	351	392
93.5	247	200	NaN	257	186	195	507	392	356	183	292	261	NaN	NaN	426	289	NaN	NaN	NaN	265	245	316	NaN	NaN	NaN	424	347	251	477	426	NaN	300	258	206	414	613	247	252	341	401
93.75	231	193	NaN	259	188	184	491	400	368	180	287	261	NaN	NaN	411	301	NaN	NaN	NaN	264	252	323	NaN	NaN	NaN	416	334	257	488	432	NaN	301	257	209	427	606	245	241	348	405
94	248	189	NaN	254	181	190	496	397	370	177	294	257	NaN	NaN	412	293	NaN	NaN	NaN	274	251	320	NaN	NaN	NaN	414	324	257	483	423	NaN	303	257	207	412	612	247	243	349	390
94.25	245	194	NaN	249	190	191	498	384	371	183	286	263	NaN	NaN	413	294	NaN	NaN	NaN	259	245	318	NaN	NaN	NaN	407	324	247	487	430	NaN	299	246	208	406	608	248	239	347	396
94.5	243	187	NaN	240	192	184	488	385	369	181	292	259	NaN	NaN	419	285	NaN	NaN	NaN	252	243	312	NaN	NaN	NaN	410	321	257	488	422	NaN	301	254	197	412	602	243	251	333	412
94.75	241	193	NaN	244	190	183	498	386	370	178	292	262	NaN	NaN	413	294	NaN	NaN	NaN	257	245	312	NaN	NaN	NaN	405	321	246	478	428	NaN	301	251	207	419	590	250	252	331	393
95	239	192	NaN	253	193	189	497	391	369	183	285	256	NaN	NaN	397	291	NaN	NaN	NaN	251	239	304	NaN	NaN	NaN	410	321	255	468	424	NaN	307	246	215	412	597	239	243	343	396
95.25	232	184	NaN	258	185	179	505	385	373	181	279	265	NaN	NaN	403	286	NaN	NaN	NaN	248	247	297	NaN	NaN	NaN	404	334	245	487	413	NaN	301	244	205	417	597	251	234	326	386
95.5	248	197	NaN	257	188	181	480	401	375	185	294	258	NaN	NaN	406	292	NaN	NaN	NaN	258	229	306	NaN	NaN	NaN	408	330	241	483	415	NaN	303	241	201	406	598	250	229	327	399
95.75	247	188	NaN	255	189	183	490	405	369	180	285	261	NaN	NaN	394	280	NaN	NaN	NaN	251	232	302	NaN	NaN	NaN	409	322	238	473	414	NaN	298	247	199	394	610	239	239	335	395
96	242	200	NaN	241	190	182	495	408	369	181	286	255	NaN	NaN	406	274	NaN	NaN	NaN	248	233	291	NaN	NaN	NaN	406	321	237	471	420	NaN	305	246	207	417	586	248	243	327	392
96.25	245	191	NaN	250	181	177	499	409	367	181	284	258	NaN	NaN	397	279	NaN	NaN	NaN	241	233	296	NaN	NaN	NaN	402	322	238	478	427	NaN	295	243	198	409	597	241	244	334	366
96.5	236	195	NaN	233	188	183	489	407	366	180	284	258	NaN	NaN	402	284	NaN	NaN	NaN	240	243	296	NaN	NaN	NaN	395	321	239	480	418	NaN	298	244	197	412	605	235	237	325	370
96.75	233	188	NaN	236	182	169	489	409	373	190	280	251	NaN	NaN	393	283	NaN	NaN	NaN	239	238	286	NaN	NaN	NaN	398	325	236	471	421	NaN	294	248	194	406	611	241	240	314	379
97	244	184	NaN	242	192	176	493	403	369	181	286	254	NaN	NaN	383	285	NaN	NaN	NaN	245	232	275	NaN	NaN	NaN	391	317	239	465	434	NaN	296	242	200	398	597	239	242	324	384
97.25	246	180	NaN	247	187	168	487	408	368	183	277	250	NaN	NaN	392	277	NaN	NaN	NaN	243	234	279	NaN	NaN	NaN	394	312	231	466	430	NaN	294	244	194	407	596	238	233	311	367
97.5	240	189	NaN	248	174	172	487	403	360	182	281	245	NaN	NaN	411	280	NaN	NaN	NaN	244	228	290	NaN	NaN	NaN	388	320	225	475	429	NaN	298	246	193	414	609	237	233	321	369
97.75	252	195	NaN	241	189	174	483	399	363	174	281	243	NaN	NaN	406	279	NaN	NaN	NaN	245	228	285	NaN	NaN	NaN	386	303	231	461	423	NaN	300	245	190	412	595	245	221	325	397
98	237	185	NaN	250	173	174	477	389	366	177	283	239	NaN	NaN	388	276	NaN	NaN	NaN	237	225	289	NaN	NaN	NaN	379	312	239	468	429	NaN	293	250	188	408	597	241	225	330	371
98.25	243	194	NaN	236	183	179	481	413	366	177	275	244	NaN	NaN	389	283	NaN	NaN	NaN	239	219	299	NaN	NaN	NaN	381	321	228	481	412	NaN	295	246	189	415	586	239	227	310	375
98.5	240	190	NaN	231	177	163	487	413	357	180	280	242	NaN	NaN	388	276	NaN	NaN	NaN	236	216	288	NaN	NaN	NaN	367	304	229	470	411	NaN	294	241	186	409	591	237	233	305	374
98.75	231	189	NaN	236	179	172	478	406	360	177	272	242	NaN	NaN	395	270	NaN	NaN	NaN	250	216	284	NaN	NaN	NaN	380	308	234	470	407	NaN	291	238	190	422	601	246	232	310	370
99	238	195	NaN	236	180	176	483	407	365	177	276	246	NaN	NaN	389	268	NaN	NaN	NaN	240	222	288	NaN	NaN	NaN	370	303	234	476	415	NaN	295	244	185	406	608	246	229	309	366
99.25	224	204	NaN	239	172	177	489	399	360	175	274	248	NaN	NaN	394	274	NaN	NaN	NaN	241	219	281	NaN	NaN	NaN	370	306	235	472	414	NaN	285	245	187	408	611	250	227	299	356
99.5	243	195	NaN	227	169	159	487	403	358	175	280	245	NaN	NaN	383	279	NaN	NaN	NaN	236	215	282	NaN	NaN	NaN	376	309	231	456	415	NaN	285	229	181	399	608	248	225	302	368
99.75	238	192	NaN	231	168	165	494	407	357	180	271	241	NaN	NaN	392	271	NaN	NaN	NaN	236	217	276	NaN	NaN	NaN	378	305	231	462	413	NaN	282	238	176	411	602	246	224	300	363
100	242	194	NaN	228	170	162	489	404	362	178	276	246	NaN	NaN	384	275	NaN	NaN	NaN	232	219	294	NaN	NaN	NaN	357	299	215	469	418	NaN	289	228	180	405	614	244	225	287	353
100.25	242	201	NaN	230	170	177	490	400	369	180	268	249	NaN	NaN	386	277	NaN	NaN	NaN	232	213	276	NaN	NaN	NaN	359	288	220	477	429	NaN	279	236	178	418	616	241	231	296	355
100.5	238	198	NaN	219	160	169	491	399	357	180	273	237	NaN	NaN	386	263	NaN	NaN	NaN	223	218	295	NaN	NaN	NaN	362	300	227	478	422	NaN	286	238	179	409	606	240	216	307	360
100.75	254	203	NaN	237	163	160	501	383	358	177	270	244	NaN	NaN	361	264	NaN	NaN	NaN	216	212	282	NaN	NaN	NaN	360	292	224	462	425	NaN	286	227	178	405	601	247	227	294	363
101	237	203	NaN	235	163	166	494	394	368	182	265	242	NaN	NaN	369	259	NaN	NaN	NaN	223	210	277	NaN	NaN	NaN	358	295	227	479	419	NaN	287	234	184	406	597	242	216	288	361
101.25	238	194	NaN	235	168	165	493	397	357	178	264	240	NaN	NaN	367	265	NaN	NaN	NaN	220	205	286	NaN	NaN	NaN	346	292	221	483	433	NaN	280	232	185	403	588	248	220	303	361
101.5	242	194	NaN	227	168	169	501	407	364	177	273	240	NaN	NaN	362	255	NaN	NaN	NaN	225	205	280	NaN	NaN	NaN	362	291	226	475	416	NaN	286	230	182	396	606	251	217	292	363
101.75	236	200	NaN	222	162	163	491	407	361	178	269	247	NaN	NaN	353	261	NaN	NaN	NaN	224	211	276	NaN	NaN	NaN	362	284	220	469	418	NaN	280	230	179	427	612	243	217	287	351
102	248	202	NaN	215	161	169	478	406	368	173	266	241	NaN	NaN	355	256	NaN	NaN	NaN	217	199	268	NaN	NaN	NaN	352	289	224	464	420	NaN	279	231	177	399	604	244	214	298	333
102.25	247	191	NaN	230	166	163	496	411	358	178	260	241	NaN	NaN	360	250	NaN	NaN	NaN	214	201	272	NaN	NaN	NaN	353	288	218	467	427	NaN	290	230	182	403	591	249	215	271	340
102.5	238	208	NaN	229	157	166	494	414	359	182	262	253	NaN	NaN	357	256	NaN	NaN	NaN	219	200	273	NaN	NaN	NaN	336	291	217	469	422	NaN	287	231	179	411	609	252	224	289	329
102.75	241	198	NaN	233	159	165	490	402	359	179	266	233	NaN	NaN	358	242	NaN	NaN	NaN	218	217	275	NaN	NaN	NaN	345	283	215	446	428	NaN	282	232	186	416	608	244	225	279	347
103	242	187	NaN	214	135	162	490	403	369	175	269	240	NaN	NaN	357	252	NaN	NaN	NaN	226	210	270	NaN	NaN	NaN	338	285	213	464	416	NaN	283	227	183	411	614	241	222	296	334
103.25	257	188	NaN	225	156	158	490	399	362	174	266	240	NaN	NaN	358	249	NaN	NaN	NaN	224	205	288	NaN	NaN	NaN	342	280	222	469	418	NaN	281	226	179	405	618	242	210	283	350
103.5	239	184	NaN	216	163	170	494	400	355	171	270	237	NaN	NaN	363	241	NaN	NaN	NaN	212	199	286	NaN	NaN	NaN	339	278	213	464	420	NaN	271	225	179	397	603	243	217	277	328
103.75	238	187	NaN	226	164	162	485	394	368	170	267	232	NaN	NaN	351	245	NaN	NaN	NaN	209	204	284	NaN	NaN	NaN	341	284	209	473	398	NaN	272	227	179	402	606	244	210	282	325
104	226	192	NaN	220	155	157	492	403	363	170	261	227	NaN	NaN	358	246	NaN	NaN	NaN	214	191	268	NaN	NaN	NaN	341	279	213	473	415	NaN	271	229	179	404	593	240	208	283	327
104.25	233	183	NaN	210	142	153	491	388	340	177	259	228	NaN	NaN	365	240	NaN	NaN	NaN	212	200	265	NaN	NaN	NaN	338	278	209	489	413	NaN	270	222	173	392	605	250	210	286	322
104.5	243	186	NaN	211	161	147	491	393	355	176	266	240	NaN	NaN	353	251	NaN	NaN	NaN	208	197	274	NaN	NaN	NaN	346	276	207	479	416	NaN	271	226	176	403	608	250	210	285	317
104.75	241	191	NaN	215	154	145	491	403	354	171	266	239	NaN	NaN	351	234	NaN	NaN	NaN	202	193	270	NaN	NaN	NaN	342	267	209	486	421	NaN	273	227	174	402	605	249	228	272	307
105	241	192	NaN	225	164	151	484	403	357	168	259	243	NaN	NaN	358	241	NaN	NaN	NaN	204	191	266	NaN	NaN	NaN	341	264	199	480	401	NaN	269	226	172	399	610	239	208	271	320
105.25	228	184	NaN	209	151	138	491	399	352	167	264	235	NaN	NaN	361	248	NaN	NaN	NaN	209	185	274	NaN	NaN	NaN	344	274	199	470	407	NaN	269	225	171	392	618	255	216	274	317
105.5	243	186	NaN	212	157	157	480	400	359	172	260	235	NaN	NaN	347	242	NaN	NaN	NaN	207	178	268	NaN	NaN	NaN	331	267	196	475	422	NaN	271	225	173	402	625	241	208	264	314
105.75	239	189	NaN	215	153	157	492	395	361	172	267	230	NaN	NaN	346	227	NaN	NaN	NaN	203	187	265	NaN	NaN	NaN	337	271	197	466	423	NaN	270	221	171	418	614	249	199	268	309
106	240	204	NaN	201	152	155	483	399	360	169	261	235	NaN	NaN	345	240	NaN	NaN	NaN	210	183	265	NaN	NaN	NaN	348	266	185	476	413	NaN	272	225	167	398	601	255	204	265	313
106.25	237	187	NaN	196	149	145	472	398	369	163	257	232	NaN	NaN	343	234	NaN	NaN	NaN	201	180	272	NaN	NaN	NaN	334	284	190	467	413	NaN	261	230	168	410	611	251	212	269	317
106.5	247	196	NaN	198	148	139	484	394	354	171	252	233	NaN	NaN	347	241	NaN	NaN	NaN	204	188	278	NaN	NaN	NaN	335	273	190	477	424	NaN	271	230	175	400	623	250	205	265	300
106.75	240	197	NaN	200	153	144	478	394	354	166	261	230	NaN	NaN	334	231	NaN	NaN	NaN	207	178	263	NaN	NaN	NaN	328	280	187	465	434	NaN	273	225	168	405	608	250	199	262	300
107	243	188	NaN	202	157	142	470	397	360	172	271	230	NaN	NaN	335	237	NaN	NaN	NaN	207	181	267	NaN	NaN	NaN	320	268	198	474	419	NaN	268	221	171	407	627	251	207	266	303
107.25	248	196	NaN	201	154	141	493	393	367	171	249	234	NaN	NaN	317	235	NaN	NaN	NaN	212	174	266	NaN	NaN	NaN	321	264	197	474	430	NaN	263	224	171	404	611	252	207	261	294
107.5	247	186	NaN	204	162	137	494	392	368	167	254	237	NaN	NaN	335	238	NaN	NaN	NaN	209	177	256	NaN	NaN	NaN	321	271	198	485	421	NaN	264	214	167	416	629	237	202	263	295
107.75	254	186	NaN	204	160	138	495	408	361	172	248	235	NaN	NaN	321	220	NaN	NaN	NaN	208	183	259	NaN	NaN	NaN	328	271	191	482	419	NaN	269	217	168	402	621	241	192	262	298
108	240	186	NaN	201	153	140	492	409	363	169	246	236	NaN	NaN	321	233	NaN	NaN	NaN	195	181	252	NaN	NaN	NaN	315	265	207	467	411	NaN	266	208	165	402	624	251	201	262	291
108.25	236	188	NaN	203	145	139	487	401	356	170	254	239	NaN	NaN	313	226	NaN	NaN	NaN	193	179	253	NaN	NaN	NaN	329	263	195	478	410	NaN	274	210	162	397	614	239	206	246	306
108.5	227	191	NaN	190	158	137	486	404	346	162	255	229	NaN	NaN	319	223	NaN	NaN	NaN	195	171	257	NaN	NaN	NaN	316	270	193	479	404	NaN	264	204	166	410	624	243	193	258	297
108.75	250	184	NaN	184	154	132	486	397	357	169	247	237	NaN	NaN	308	225	NaN	NaN	NaN	191	183	268	NaN	NaN	NaN	331	257	195	471	408	NaN	262	216	166	402	620	242	205	250	299
109	236	190	NaN	195	145	142	491	401	357	171	255	241	NaN	NaN	308	224	NaN	NaN	NaN	197	172	268	NaN	NaN	NaN	325	261	196	491	417	NaN	265	218	164	418	609	249	194	250	312
109.25	255	196	NaN	190	141	146	488	397	360	174	253	238	NaN	NaN	321	230	NaN	NaN	NaN	190	179	273	NaN	NaN	NaN	327	259	188	468	424	NaN	273	216	167	407	626	241	200	256	297
109.5	232	191	NaN	178	149	140	491	403	365	171	253	231	NaN	NaN	317	220	NaN	NaN	NaN	200	174	263	NaN	NaN	NaN	322	262	191	474	429	NaN	272	219	164	405	610	250	193	258	307
109.75	226	187	NaN	187	136	140	493	408	348	171	265	220	NaN	NaN	308	221	NaN	NaN	NaN	198	167	258	NaN	NaN	NaN	317	259	188	484	423	NaN	268	222	164	397	617	238	194	256	301
110	242	186	NaN	183	140	134	486	409	362	174	256	227	NaN	NaN	317	220	NaN	NaN	NaN	192	174	266	NaN	NaN	NaN	315	263	187	480	413	NaN	264	219	160	409	622	247	189	241	293
110.25	241	185	NaN	169	135	136	500	402	348	171	253	231	NaN	NaN	307	214	NaN	NaN	NaN	188	172	258	NaN	NaN	NaN	314	259	181	479	424	NaN	272	215	164	405	606	247	192	248	293
110.5	244	196	NaN	179	125	134	488	401	350	168	262	230	NaN	NaN	303	215	NaN	NaN	NaN	189	168	249	NaN	NaN	NaN	310	261	185	484	415	NaN	272	220	162	407	611	259	200	250	287
110.75	236	191	NaN	180	130	139	496	402	354	168	253	226	NaN	NaN	301	201	NaN	NaN	NaN	194	171	258	NaN	NaN	NaN	309	259	184	472	419	NaN	264	216	157	405	613	241	196	243	284
111	235	193	NaN	178	123	138	496	403	367	167	251	235	NaN	NaN	301	216	NaN	NaN	NaN	196	171	257	NaN	NaN	NaN	314	254	186	477	420	NaN	265	208	164	403	609	238	196	252	287
111.25	254	184	NaN	180	129	124	481	404	350	166	248	231	NaN	NaN	294	225	NaN	NaN	NaN	202	170	258	NaN	NaN	NaN	308	253	185	471	429	NaN	271	218	161	406	606	248	194	249	286
111.5	227	190	NaN	178	132	135	499	402	357	169	251	224	NaN	NaN	293	214	NaN	NaN	NaN	196	174	262	NaN	NaN	NaN	320	251	187	471	425	NaN	261	212	156	405	614	241	187	254	302
111.75	238	181	NaN	174	138	131	499	398	370	170	253	222	NaN	NaN	291	216	NaN	NaN	NaN	192	174	261	NaN	NaN	NaN	307	248	175	469	423	NaN	255	210	160	400	612	250	204	237	282
112	238	177	NaN	176	133	128	487	408	352	166	250	224	NaN	NaN	297	210	NaN	NaN	NaN	181	161	257	NaN	NaN	NaN	305	241	183	455	423	NaN	264	210	157	401	622	241	189	238	283
112.25	230	170	NaN	162	130	137	501	393	356	168	250	220	NaN	NaN	302	215	NaN	NaN	NaN	186	166	269	NaN	NaN	NaN	305	247	182	461	420	NaN	270	205	156	410	613	238	187	242	283
112.5	229	178	NaN	164	122	133	496	396	349	163	245	220	NaN	NaN	306	210	NaN	NaN	NaN	195	169	263	NaN	NaN	NaN	297	237	181	460	420	NaN	258	209	151	407	620	244	190	239	279
112.75	238	175	NaN	156	130	129	489	396	348	168	245	221	NaN	NaN	303	203	NaN	NaN	NaN	194	163	263	NaN	NaN	NaN	300	239	179	467	423	NaN	258	212	160	407	597	237	189	238	298
113	227	167	NaN	162	119	135	487	394	353	163	250	223	NaN	NaN	294	217	NaN	NaN	NaN	190	153	248	NaN	NaN	NaN	293	247	171	463	420	NaN	245	216	157	403	605	237	189	240	281
113.25	223	178	NaN	156	122	130	483	375	356	165	248	224	NaN	NaN	288	215	NaN	NaN	NaN	182	157	258	NaN	NaN	NaN	301	240	170	473	426	NaN	250	214	159	402	604	248	178	238	287
113.5	234	170	NaN	156	127	124	480	390	353	161	239	223	NaN	NaN	292	208	NaN	NaN	NaN	175	153	257	NaN	NaN	NaN	293	233	178	462	420	NaN	251	215	158	410	601	243	179	230	281
113.75	229	170	NaN	159	117	124	475	403	343	163	242	214	NaN	NaN	287	209	NaN	NaN	NaN	181	149	251	NaN	NaN	NaN	295	232	172	475	418	NaN	261	202	155	408	617	256	192	226	275
114	236	176	NaN	164	125	111	483	399	344	170	231	214	NaN	NaN	280	207	NaN	NaN	NaN	184	143	244	NaN	NaN	NaN	291	240	171	452	414	NaN	251	206	155	391	623	251	184	231	277
114.25	242	185	NaN	156	120	112	484	402	344	165	242	217	NaN	NaN	293	197	NaN	NaN	NaN	178	144	249	NaN	NaN	NaN	292	224	172	450	436	NaN	254	199	152	400	611	247	182	227	293
114.5	233	190	NaN	155	122	120	492	401	344	156	232	216	NaN	NaN	279	196	NaN	NaN	NaN	177	145	238	NaN	NaN	NaN	296	225	164	447	415	NaN	253	194	147	400	612	240	179	229	288
114.75	237	184	NaN	148	124	117	487	403	337	162	235	218	NaN	NaN	283	192	NaN	NaN	NaN	181	148	242	NaN	NaN	NaN	281	233	162	452	424	NaN	254	200	159	396	598	247	178	238	287
115	227	181	NaN	149	124	118	479	407	339	161	235	220	NaN	NaN	287	189	NaN	NaN	NaN	176	145	241	NaN	NaN	NaN	284	235	165	454	435	NaN	249	203	156	402	607	241	169	227	273
115.25	221	184	NaN	156	122	111	491	410	343	162	229	224	NaN	NaN	279	194	NaN	NaN	NaN	183	150	231	NaN	NaN	NaN	282	229	168	447	428	NaN	252	199	152	400	606	246	178	231	282
115.5	231	175	NaN	149	107	117	485	396	346	169	214	225	NaN	NaN	267	190	NaN	NaN	NaN	174	146	236	NaN	NaN	NaN	276	231	173	447	404	NaN	256	193	153	409	595	241	170	234	265
115.75	233	177	NaN	148	106	109	488	403	346	161	225	223	NaN	NaN	274	183	NaN	NaN	NaN	180	149	245	NaN	NaN	NaN	281	227	169	459	414	NaN	252	191	152	405	617	237	177	226	267
116	242	185	NaN	146	101	120	486	387	356	155	224	219	NaN	NaN	270	178	NaN	NaN	NaN	174	144	241	NaN	NaN	NaN	277	228	169	444	414	NaN	251	191	158	401	598	238	172	231	258
116.25	240	184	NaN	147	112	101	490	396	349	152	235	215	NaN	NaN	262	182	NaN	NaN	NaN	168	136	228	NaN	NaN	NaN	281	220	166	444	405	NaN	254	186	156	397	602	237	172	228	271
116.5	244	168	NaN	153	98	108	488	405	355	154	229	217	NaN	NaN	272	173	NaN	NaN	NaN	175	138	234	NaN	NaN	NaN	273	223	165	451	417	NaN	245	196	155	401	590	244	171	223	263
116.75	231	188	NaN	161	101	110	488	401	363	156	239	217	NaN	NaN	267	178	NaN	NaN	NaN	180	143	233	NaN	NaN	NaN	272	221	160	459	414	NaN	256	186	154	393	592	240	169	216	261
117	242	174	NaN	148	111	113	488	399	353	158	232	210	NaN	NaN	265	178	NaN	NaN	NaN	170	136	236	NaN	NaN	NaN	280	229	161	468	409	NaN	254	188	157	388	592	245	170	224	249
117.25	245	191	NaN	154	109	105	488	392	353	159	241	216	NaN	NaN	267	179	NaN	NaN	NaN	171	142	249	NaN	NaN	NaN	274	224	156	464	417	NaN	259	191	153	399	602	243	175	223	253
117.5	241	188	NaN	137	109	102	481	409	354	147	237	204	NaN	NaN	255	184	NaN	NaN	NaN	172	141	231	NaN	NaN	NaN	275	218	155	463	419	NaN	260	183	156	400	593	247	170	214	251
117.75	244	181	NaN	149	106	100	485	405	350	160	226	218	NaN	NaN	268	185	NaN	NaN	NaN	171	141	237	NaN	NaN	NaN	270	221	156	450	428	NaN	261	185	149	391	579	250	167	214	250
118	236	179	NaN	138	115	98	486	409	358	157	231	212	NaN	NaN	255	180	NaN	NaN	NaN	170	136	238	NaN	NaN	NaN	269	215	159	453	427	NaN	250	182	152	389	585	243	168	221	265
118.25	233	182	NaN	146	109	110	489	409	346	157	229	209	NaN	NaN	252	181	NaN	NaN	NaN	171	135	234	NaN	NaN	NaN	279	218	150	457	416	NaN	245	182	154	385	612	251	171	212	266
118.5	249	185	NaN	137	107	112	484	416	355	151	223	215	NaN	NaN	262	169	NaN	NaN	NaN	172	139	233	NaN	NaN	NaN	283	209	155	466	405	NaN	253	186	154	384	594	248	169	211	253
118.75	243	185	NaN	130	104	104	473	413	347	153	223	207	NaN	NaN	253	180	NaN	NaN	NaN	166	134	224	NaN	NaN	NaN	271	208	145	464	408	NaN	249	184	146	374	599	243	163	210	254
119	248	179	NaN	128	106	106	487	413	347	152	217	211	NaN	NaN	267	174	NaN	NaN	NaN	171	134	218	NaN	NaN	NaN	278	220	155	454	403	NaN	249	182	151	382	597	237	159	219	248
119.25	226	192	NaN	143	108	113	484	427	348	152	227	210	NaN	NaN	260	172	NaN	NaN	NaN	168	131	241	NaN	NaN	NaN	275	217	149	452	406	NaN	244	183	158	388	588	242	167	215	244
119.5	234	185	NaN	135	102	103	467	415	343	150	225	215	NaN	NaN	260	168	NaN	NaN	NaN	165	129	218	NaN	NaN	NaN	262	209	151	464	410	NaN	246	182	153	373	584	233	159	215	253
119.75	238	184	NaN	121	104	109	467	416	343	149	228	215	NaN	NaN	256	170	NaN	NaN	NaN	167	142	230	NaN	NaN	NaN	271	208	145	466	410	NaN	248	179	156	386	597	240	162	204	245
120	243	184	NaN	133	108	110	492	429	337	147	235	205	NaN	NaN	257	175	NaN	NaN	NaN	169	135	228	NaN	NaN	NaN	267	199	149	449	407	NaN	238	186	150	382	597	238	151	208	251
120.25	238	191	NaN	130	105	112	490	409	342	149	221	206	NaN	NaN	254	176	NaN	NaN	NaN	161	134	222	NaN	NaN	NaN	275	199	141	455	388	NaN	245	183	151	390	601	231	168	204	238
120.5	236	180	NaN	137	101	102	493	420	352	144	232	214	NaN	NaN	243	178	NaN	NaN	NaN	163	126	215	NaN	NaN	NaN	260	196	154	455	392	NaN	232	175	148	381	593	244	153	214	240
120.75	236	186	NaN	144	100	106	483	420	346	151	229	213	NaN	NaN	243	181	NaN	NaN	NaN	157	135	210	NaN	NaN	NaN	266	211	151	447	390	NaN	231	180	156	359	597	231	158	218	239
121	236	186	NaN	138	98	108	478	415	334	146	229	196	NaN	NaN	255	176	NaN	NaN	NaN	156	127	221	NaN	NaN	NaN	264	200	145	453	397	NaN	233	183	152	383	599	235	156	210	232
121.25	236	181	NaN	138	94	104	474	394	349	155	225	210	NaN	NaN	266	162	NaN	NaN	NaN	157	128	208	NaN	NaN	NaN	266	198	144	455	407	NaN	231	181	147	374	592	235	165	215	236
121.5	231	183	NaN	137	87	98	464	401	342	148	220	208	NaN	NaN	251	166	NaN	NaN	NaN	159	136	212	NaN	NaN	NaN	270	192	151	451	412	NaN	232	178	147	372	597	235	164	202	239
121.75	241	170	NaN	135	82	98	465	403	340	141	217	206	NaN	NaN	242	165	NaN	NaN	NaN	157	128	217	NaN	NaN	NaN	264	194	147	446	406	NaN	239	176	150	372	595	228	152	204	231
122	232	165	NaN	130	94	114	464	401	344	145	217	205	NaN	NaN	249	164	NaN	NaN	NaN	160	127	212	NaN	NaN	NaN	267	187	151	450	401	NaN	228	177	147	373	609	233	161	204	230
122.25	229	172	NaN	129	88	111	472	395	337	145	225	205	NaN	NaN	249	169	NaN	NaN	NaN	166	133	220	NaN	NaN	NaN	262	191	140	452	402	NaN	228	178	143	367	602	239	163	204	225
122.5	223	182	NaN	124	93	97	485	396	346	149	227	212	NaN	NaN	246	172	NaN	NaN	NaN	164	124	222	NaN	NaN	NaN	256	186	136	454	404	NaN	235	172	154	377	597	238	159	202	237
122.75	225	165	NaN	133	81	106	478	395	338	143	214	201	NaN	NaN	260	167	NaN	NaN	NaN	163	124	216	NaN	NaN	NaN	255	184	156	448	415	NaN	229	177	149	383	597	232	161	201	226
123	224	175	NaN	129	84	101	476	380	338	153	224	208	NaN	NaN	251	174	NaN	NaN	NaN	158	122	210	NaN	NaN	NaN	252	189	150	461	407	NaN	235	178	153	369	600	237	163	198	224
123.25	235	184	NaN	134	85	97	467	388	342	146	217	204	NaN	NaN	252	172	NaN	NaN	NaN	160	123	215	NaN	NaN	NaN	256	186	145	448	413	NaN	236	178	150	371	600	234	162	207	235
123.5	231	186	NaN	128	88	101	459	387	351	145	205	203	NaN	NaN	249	158	NaN	NaN	NaN	152	123	213	NaN	NaN	NaN	263	186	148	453	423	NaN	229	174	148	371	587	224	154	191	236
123.75	249	178	NaN	125	83	99	463	386	350	142	212	208	NaN	NaN	248	164	NaN	NaN	NaN	164	131	200	NaN	NaN	NaN	254	185	148	463	427	NaN	227	173	147	377	578	232	158	195	221
124	229	188	NaN	122	79	94	480	381	355	145	218	203	NaN	NaN	243	164	NaN	NaN	NaN	156	126	212	NaN	NaN	NaN	254	187	141	457	415	NaN	227	178	149	379	594	235	148	190	222
124.25	231	177	NaN	122	87	103	483	374	338	142	220	203	NaN	NaN	247	161	NaN	NaN	NaN	164	124	205	NaN	NaN	NaN	238	177	140	458	416	NaN	232	181	153	378	612	232	142	190	227
124.5	244	195	NaN	139	90	89	488	381	346	147	217	213	NaN	NaN	245	158	NaN	NaN	NaN	157	124	203	NaN	NaN	NaN	251	175	137	454	425	NaN	232	174	145	371	593	233	148	195	221
124.75	250	178	NaN	118	86	98	479	378	349	137	226	208	NaN	NaN	238	166	NaN	NaN	NaN	158	128	198	NaN	NaN	NaN	248	178	140	479	422	NaN	228	191	145	391	593	230	154	193	218
125	237	172	NaN	126	86	102	486	387	343	142	212	199	NaN	NaN	241	162	NaN	NaN	NaN	153	123	204	NaN	NaN	NaN	248	175	144	457	413	NaN	231	179	146	373	591	229	150	186	218
125.25	242	172	NaN	124	88	89	485	386	337	144	209	207	NaN	NaN	236	158	NaN	NaN	NaN	147	127	197	NaN	NaN	NaN	253	171	148	452	413	NaN	229	181	150	372	594	225	150	182	218
125.5	245	169	NaN	111	86	96	487	381	337	143	219	207	NaN	NaN	231	159	NaN	NaN	NaN	154	125	197	NaN	NaN	NaN	252	180	141	458	421	NaN	227	181	152	373	592	244	141	179	214
125.75	237	173	NaN	115	90	93	493	379	350	144	213	205	NaN	NaN	228	164	NaN	NaN	NaN	156	119	200	NaN	NaN	NaN	255	171	146	455	415	NaN	228	178	156	376	603	248	139	185	222
126	248	158	NaN	112	94	99	479	375	347	146	214	213	NaN	NaN	235	155	NaN	NaN	NaN	160	116	195	NaN	NaN	NaN	250	167	145	437	412	NaN	232	174	147	365	565	238	144	188	215
126.25	236	168	NaN	120	89	97	486	378	348	144	205	214	NaN	NaN	240	152	NaN	NaN	NaN	141	120	196	NaN	NaN	NaN	251	165	139	453	416	NaN	229	173	147	372	566	232	146	191	222
126.5	241	173	NaN	114	92	94	465	377	338	152	214	208	NaN	NaN	249	153	NaN	NaN	NaN	153	116	204	NaN	NaN	NaN	259	171	143	453	409	NaN	235	181	147	373	583	232	142	197	217
126.75	235	168	NaN	108	91	99	479	378	342	149	212	210	NaN	NaN	240	158	NaN	NaN	NaN	142	114	188	NaN	NaN	NaN	246	166	133	461	411	NaN	228	174	144	372	599	233	134	198	213
127	230	164	NaN	122	85	102	478	384	334	149	214	198	NaN	NaN	239	155	NaN	NaN	NaN	147	121	191	NaN	NaN	NaN	241	170	138	436	406	NaN	226	184	147	363	582	243	145	187	213
127.25	242	163	NaN	113	85	92	479	381	340	143	214	201	NaN	NaN	242	155	NaN	NaN	NaN	152	118	193	NaN	NaN	NaN	235	171	140	423	417	NaN	227	173	150	362	595	244	143	186	208
127.5	232	167	NaN	111	89	96	468	386	341	143	215	206	NaN	NaN	240	148	NaN	NaN	NaN	145	119	187	NaN	NaN	NaN	239	162	134	452	418	NaN	236	174	146	366	599	241	145	185	211
127.75	229	176	NaN	116	87	94	466	386	349	141	218	195	NaN	NaN	230	155	NaN	NaN	NaN	145	121	190	NaN	NaN	NaN	244	164	137	442	406	NaN	223	176	144	373	589	248	139	192	209
128	233	164	NaN	115	79	86	462	377	353	144	219	194	NaN	NaN	233	156	NaN	NaN	NaN	151	112	199	NaN	NaN	NaN	243	163	138	445	413	NaN	227	168	149	364	597	234	135	199	210
128.25	229	162	NaN	110	79	91	482	390	339	144	215	197	NaN	NaN	230	151	NaN	NaN	NaN	134	114	193	NaN	NaN	NaN	246	168	137	452	418	NaN	225	173	144	362	580	237	135	181	209
128.5	232	172	NaN	118	87	90	467	383	348	143	221	191	NaN	NaN	238	148	NaN	NaN	NaN	132	112	183	NaN	NaN	NaN	248	165	121	451	411	NaN	226	173	150	367	580	231	136	189	222
128.75	239	172	NaN	101	77	96	472	383	348	133	222	198	NaN	NaN	231	159	NaN	NaN	NaN	136	122	188	NaN	NaN	NaN	241	161	134	455	401	NaN	225	171	145	363	574	220	135	185	206
129	235	177	NaN	108	83	84	470	369	353	139	224	196	NaN	NaN	234	161	NaN	NaN	NaN	137	115	189	NaN	NaN	NaN	236	166	127	470	409	NaN	220	170	142	363	589	218	134	186	209
129.25	236	178	NaN	101	82	79	474	377	355	144	225	197	NaN	NaN	225	148	NaN	NaN	NaN	138	119	192	NaN	NaN	NaN	249	164	124	464	396	NaN	227	172	147	366	586	236	134	177	210
129.5	231	165	NaN	107	83	88	467	368	351	137	221	196	NaN	NaN	229	153	NaN	NaN	NaN	133	117	190	NaN	NaN	NaN	243	171	128	462	398	NaN	224	176	143	358	590	230	129	169	216
129.75	236	170	NaN	99	78	91	464	374	353	138	219	200	NaN	NaN	225	154	NaN	NaN	NaN	132	120	183	NaN	NaN	NaN	238	151	129	454	407	NaN	223	176	139	354	582	230	130	170	198
130	236	157	NaN	103	83	89	467	375	347	138	219	197	NaN	NaN	223	145	NaN	NaN	NaN	142	115	187	NaN	NaN	NaN	246	160	125	471	409	NaN	224	176	144	371	584	228	127	175	201
130.25	231	154	NaN	90	81	95	457	368	348	144	229	193	NaN	NaN	220	156	NaN	NaN	NaN	136	115	192	NaN	NaN	NaN	241	161	119	460	400	NaN	216	166	137	359	577	224	134	175	200
130.5	232	164	NaN	105	73	96	463	363	334	136	229	198	NaN	NaN	216	152	NaN	NaN	NaN	130	119	183	NaN	NaN	NaN	237	162	119	462	397	NaN	223	167	140	342	588	222	131	180	205
130.75	223	156	NaN	99	72	89	457	374	349	138	224	186	NaN	NaN	231	154	NaN	NaN	NaN	124	114	183	NaN	NaN	NaN	234	155	130	463	384	NaN	215	176	134	356	582	219	142	179	200
131	230	170	NaN	108	83	84	457	370	346	139	215	194	NaN	NaN	222	150	NaN	NaN	NaN	133	113	184	NaN	NaN	NaN	225	166	127	470	408	NaN	218	172	138	366	579	228	138	185	204
131.25	235	168	NaN	101	80	79	467	373	349	138	221	196	NaN	NaN	220	158	NaN	NaN	NaN	127	111	184	NaN	NaN	NaN	235	160	124	459	414	NaN	216	174	137	364	584	221	128	169	190
131.5	228	169	NaN	104	74	83	467	372	348	136	223	195	NaN	NaN	225	154	NaN	NaN	NaN	128	114	180	NaN	NaN	NaN	223	158	123	463	404	NaN	225	173	137	365	590	227	139	174	187
131.75	229	168	NaN	110	83	81	465	377	348	138	229	191	NaN	NaN	221	151	NaN	NaN	NaN	130	111	183	NaN	NaN	NaN	234	160	117	461	424	NaN	223	169	138	361	591	228	133	174	194
132	232	165	NaN	101	74	83	467	371	343	135	216	194	NaN	NaN	225	153	NaN	NaN	NaN	139	107	181	NaN	NaN	NaN	233	158	126	462	411	NaN	227	174	137	365	596	223	132	165	194
132.25	231	161	NaN	98	75	82	468	375	347	134	219	194	NaN	NaN	225	147	NaN	NaN	NaN	135	115	183	NaN	NaN	NaN	229	161	121	456	405	NaN	212	168	134	369	597	230	143	165	188
132.5	224	161	NaN	111	80	87	477	374	340	137	228	190	NaN	NaN	217	139	NaN	NaN	NaN	117	109	180	NaN	NaN	NaN	232	156	127	449	418	NaN	224	174	134	360	577	226	137	166	193
132.75	227	163	NaN	100	77	78	454	375	339	141	228	191	NaN	NaN	210	146	NaN	NaN	NaN	130	114	182	NaN	NaN	NaN	233	163	125	479	403	NaN	219	170	137	359	577	229	129	170	198
133	235	171	NaN	96	76	80	464	375	337	134	223	190	NaN	NaN	208	149	NaN	NaN	NaN	130	112	185	NaN	NaN	NaN	231	153	119	449	397	NaN	225	169	137	363	590	221	132	172	186
133.25	231	169	NaN	99	78	74	465	362	351	136	225	193	NaN	NaN	214	149	NaN	NaN	NaN	123	112	183	NaN	NaN	NaN	229	161	122	455	378	NaN	223	171	132	358	600	218	134	172	194
133.5	223	167	NaN	103	74	79	462	368	348	133	221	192	NaN	NaN	215	144	NaN	NaN	NaN	133	111	177	NaN	NaN	NaN	227	153	123	455	392	NaN	219	173	132	357	577	221	127	160	187
133.75	227	151	NaN	106	73	88	455	375	351	128	219	200	NaN	NaN	216	142	NaN	NaN	NaN	133	110	176	NaN	NaN	NaN	233	151	125	464	398	NaN	220	172	136	354	585	226	133	163	190
134	225	165	NaN	104	74	78	466	375	347	134	212	196	NaN	NaN	213	143	NaN	NaN	NaN	132	112	186	NaN	NaN	NaN	227	156	127	455	408	NaN	218	169	137	361	595	234	133	161	186
134.25	235	176	NaN	107	68	80	452	377	355	133	217	189	NaN	NaN	213	152	NaN	NaN	NaN	128	108	184	NaN	NaN	NaN	217	148	127	460	389	NaN	221	169	141	352	605	238	125	163	188
134.5	228	166	NaN	102	75	76	454	378	347	128	212	190	NaN	NaN	211	149	NaN	NaN	NaN	122	112	185	NaN	NaN	NaN	227	156	123	456	385	NaN	207	175	143	359	620	229	135	157	189
134.75	228	171	NaN	105	73	73	457	364	353	129	217	198	NaN	NaN	206	145	NaN	NaN	NaN	126	106	175	NaN	NaN	NaN	218	157	122	453	393	NaN	219	170	141	364	581	234	128	162	177
135	223	164	NaN	100	69	76	462	382	351	131	207	207	NaN	NaN	204	131	NaN	NaN	NaN	128	106	173	NaN	NaN	NaN	223	160	124	451	408	NaN	218	167	137	356	619	240	132	153	186
135.25	221	158	NaN	108	76	71	452	370	345	134	218	193	NaN	NaN	206	139	NaN	NaN	NaN	124	112	169	NaN	NaN	NaN	223	149	124	458	416	NaN	214	166	134	354	589	233	132	152	184
135.5	221	166	NaN	97	72	71	450	375	350	134	209	193	NaN	NaN	200	134	NaN	NaN	NaN	128	109	180	NaN	NaN	NaN	229	149	115	463	402	NaN	208	166	138	346	591	222	125	153	175
135.75	216	161	NaN	100	69	77	440	368	342	132	203	198	NaN	NaN	197	135	NaN	NaN	NaN	119	107	179	NaN	NaN	NaN	225	150	119	451	410	NaN	215	168	137	350	576	226	121	158	181
136	223	167	NaN	99	68	75	452	363	347	133	212	197	NaN	NaN	198	134	NaN	NaN	NaN	124	110	174	NaN	NaN	NaN	224	149	118	446	401	NaN	212	169	137	353	571	227	121	146	176
136.25	219	166	NaN	95	69	72	453	372	354	125	202	199	NaN	NaN	206	133	NaN	NaN	NaN	118	110	164	NaN	NaN	NaN	218	156	121	448	411	NaN	208	166	133	363	605	234	123	156	173
136.5	227	154	NaN	95	68	72	446	376	352	129	204	200	NaN	NaN	207	131	NaN	NaN	NaN	116	106	170	NaN	NaN	NaN	218	149	120	450	399	NaN	205	165	137	369	600	239	122	150	176
136.75	226	160	NaN	95	72	69	443	375	357	129	210	194	NaN	NaN	214	140	NaN	NaN	NaN	116	110	178	NaN	NaN	NaN	219	150	110	440	406	NaN	210	168	137	364	587	232	118	156	171
137	227	167	NaN	95	64	68	436	381	355	131	206	192	NaN	NaN	208	135	NaN	NaN	NaN	121	107	174	NaN	NaN	NaN	219	152	116	442	406	NaN	210	163	129	355	597	240	120	155	172
137.25	226	162	NaN	89	70	67	444	376	355	130	205	195	NaN	NaN	205	126	NaN	NaN	NaN	116	106	168	NaN	NaN	NaN	214	147	118	455	419	NaN	212	166	132	365	583	245	133	149	178
137.5	231	163	NaN	92	69	71	456	371	353	132	206	185	NaN	NaN	209	144	NaN	NaN	NaN	115	109	175	NaN	NaN	NaN	210	147	111	437	399	NaN	201	161	132	364	575	245	122	144	178
137.75	231	156	NaN	91	67	70	447	374	350	131	210	185	NaN	NaN	203	138	NaN	NaN	NaN	122	105	170	NaN	NaN	NaN	222	150	118	449	398	NaN	207	165	133	344	589	243	122	145	170
138	235	159	NaN	90	73	75	455	364	341	131	205	195	NaN	NaN	216	127	NaN	NaN	NaN	114	105	180	NaN	NaN	NaN	216	146	112	440	404	NaN	198	167	138	373	591	233	120	151	170
138.25	218	159	NaN	88	77	60	440	365	338	133	195	192	NaN	NaN	205	135	NaN	NaN	NaN	113	103	164	NaN	NaN	NaN	212	142	117	433	402	NaN	199	169	126	357	597	241	125	146	163
138.5	218	167	NaN	85	75	70	445	373	351	127	211	194	NaN	NaN	207	136	NaN	NaN	NaN	116	106	177	NaN	NaN	NaN	220	138	115	459	398	NaN	193	159	128	356	602	233	118	150	171
138.75	231	162	NaN	89	72	73	446	373	341	131	200	197	NaN	NaN	205	140	NaN	NaN	NaN	114	102	168	NaN	NaN	NaN	212	150	113	458	410	NaN	195	162	132	368	600	230	114	149	166
139	233	168	NaN	90	67	66	438	386	362	131	196	189	NaN	NaN	206	144	NaN	NaN	NaN	111	104	169	NaN	NaN	NaN	210	144	113	454	397	NaN	198	168	134	373	589	240	119	143	170
139.25	220	156	NaN	87	70	74	444	382	359	127	197	191	NaN	NaN	205	145	NaN	NaN	NaN	111	101	174	NaN	NaN	NaN	213	144	109	471	393	NaN	194	172	132	362	582	241	112	145	163
139.5	224	157	NaN	87	73	73	449	393	363	131	192	187	NaN	NaN	201	133	NaN	NaN	NaN	106	102	168	NaN	NaN	NaN	208	143	118	454	410	NaN	203	164	134	383	599	244	111	142	167
139.75	225	157	NaN	84	72	66	462	384	359	126	189	191	NaN	NaN	200	134	NaN	NaN	NaN	111	92	180	NaN	NaN	NaN	208	145	105	446	417	NaN	202	168	128	373	605	235	115	142	171
140	232	157	NaN	81	72	73	449	392	356	130	190	196	NaN	NaN	197	140	NaN	NaN	NaN	117	97	178	NaN	NaN	NaN	213	140	111	447	412	NaN	198	164	122	364	579	242	120	146	166
140.25	233	160	NaN	88	74	68	448	394	353	128	189	191	NaN	NaN	196	132	NaN	NaN	NaN	108	98	180	NaN	NaN	NaN	209	145	114	439	406	NaN	195	159	128	374	605	236	122	140	169
140.5	225	159	NaN	89	62	66	433	396	364	141	196	185	NaN	NaN	200	129	NaN	NaN	NaN	117	90	168	NaN	NaN	NaN	214	140	118	424	403	NaN	196	170	128	368	598	237	120	136	168
140.75	218	160	NaN	82	80	63	449	386	356	138	191	188	NaN	NaN	193	133	NaN	NaN	NaN	115	96	180	NaN	NaN	NaN	204	148	107	432	407	NaN	194	161	124	369	591	234	117	138	164
141	229	165	NaN	85	69	64	456	391	359	133	200	190	NaN	NaN	194	141	NaN	NaN	NaN	115	96	169	NaN	NaN	NaN	205	146	116	430	407	NaN	195	170	126	364	592	231	122	144	168
141.25	230	159	NaN	81	65	65	442	384	359	130	192	188	NaN	NaN	191	142	NaN	NaN	NaN	115	97	185	NaN	NaN	NaN	208	146	114	448	395	NaN	199	158	121	359	597	232	121	136	156
141.5	238	159	NaN	78	75	61	449	395	349	135	200	190	NaN	NaN	191	138	NaN	NaN	NaN	113	99	171	NaN	NaN	NaN	204	139	111	447	403	NaN	193	162	123	350	601	234	113	136	166
141.75	223	162	NaN	79	71	62	430	381	350	131	190	192	NaN	NaN	193	136	NaN	NaN	NaN	105	92	170	NaN	NaN	NaN	217	138	110	447	417	NaN	197	172	122	363	578	236	128	138	173
142	236	154	NaN	82	78	71	434	389	346	127	191	197	NaN	NaN	197	138	NaN	NaN	NaN	110	94	173	NaN	NaN	NaN	207	139	107	447	401	NaN	193	162	123	351	596	239	123	128	170
142.25	235	150	NaN	86	68	70	446	385	339	131	194	195	NaN	NaN	191	140	NaN	NaN	NaN	114	93	175	NaN	NaN	NaN	205	135	106	442	410	NaN	191	159	126	363	590	247	113	135	161
142.5	221	140	NaN	71	73	66	452	378	331	132	193	184	NaN	NaN	190	131	NaN	NaN	NaN	120	93	182	NaN	NaN	NaN	214	143	110	450	414	NaN	200	166	119	354	592	245	115	134	169
142.75	238	145	NaN	78	67	69	449	384	347	129	202	181	NaN	NaN	194	135	NaN	NaN	NaN	115	97	184	NaN	NaN	NaN	210	138	116	451	416	NaN	196	163	123	364	599	244	118	136	168
143	230	146	NaN	91	65	67	453	388	349	128	193	187	NaN	NaN	197	138	NaN	NaN	NaN	114	97	178	NaN	NaN	NaN	208	150	120	445	414	NaN	194	169	117	361	601	244	113	144	160
143.25	231	148	NaN	80	61	68	455	383	343	129	198	188	NaN	NaN	193	136	NaN	NaN	NaN	115	93	176	NaN	NaN	NaN	201	140	111	445	412	NaN	202	171	126	358	591	235	105	145	166
143.5	242	151	NaN	77	62	64	454	398	339	124	198	184	NaN	NaN	193	126	NaN	NaN	NaN	117	95	174	NaN	NaN	NaN	213	140	115	440	409	NaN	199	165	115	372	600	234	110	132	169
143.75	220	147	NaN	80	55	65	453	379	337	131	197	183	NaN	NaN	184	121	NaN	NaN	NaN	124	91	184	NaN	NaN	NaN	214	147	117	451	410	NaN	199	160	114	370	604	233	113	133	155
144	220	150	NaN	79	59	67	466	386	338	125	188	178	NaN	NaN	192	124	NaN	NaN	NaN	115	95	171	NaN	NaN	NaN	208	142	110	474	419	NaN	194	163	114	359	617	228	112	135	162
144.25	229	155	NaN	73	60	68	449	391	336	125	189	183	NaN	NaN	199	129	NaN	NaN	NaN	109	94	165	NaN	NaN	NaN	199	136	111	470	397	NaN	198	163	114	348	627	233	115	131	173
144.5	232	154	NaN	79	60	61	463	388	327	126	190	185	NaN	NaN	194	128	NaN	NaN	NaN	111	95	174	NaN	NaN	NaN	200	142	110	442	412	NaN	194	159	118	371	604	230	117	137	163
144.75	213	147	NaN	75	60	69	456	378	337	124	190	186	NaN	NaN	192	129	NaN	NaN	NaN	110	92	171	NaN	NaN	NaN	199	142	102	450	398	NaN	197	163	118	357	601	238	111	134	166
145	229	151	NaN	84	59	67	462	383	353	131	192	176	NaN	NaN	189	126	NaN	NaN	NaN	114	91	164	NaN	NaN	NaN	197	140	112	449	403	NaN	197	171	119	366	587	226	115	134	162
145.25	222	150	NaN	77	61	59	463	369	337	128	194	182	NaN	NaN	185	117	NaN	NaN	NaN	112	88	172	NaN	NaN	NaN	201	143	110	453	399	NaN	190	163	121	351	613	231	114	138	155
145.5	226	146	NaN	84	58	70	455	367	348	123	201	180	NaN	NaN	185	133	NaN	NaN	NaN	110	96	163	NaN	NaN	NaN	205	138	110	440	412	NaN	191	167	117	350	602	231	110	138	166
145.75	227	151	NaN	86	60	56	453	373	339	119	189	185	NaN	NaN	185	126	NaN	NaN	NaN	110	91	162	NaN	NaN	NaN	200	146	123	454	396	NaN	194	154	118	346	606	238	110	133	159
146	231	138	NaN	83	60	72	441	369	341	129	193	179	NaN	NaN	173	131	NaN	NaN	NaN	118	94	168	NaN	NaN	NaN	197	141	105	470	409	NaN	191	163	117	338	599	239	108	141	157
146.25	224	141	NaN	83	57	64	449	373	346	129	195	179	NaN	NaN	182	127	NaN	NaN	NaN	111	103	160	NaN	NaN	NaN	193	140	105	451	407	NaN	190	159	117	345	602	246	106	142	165
146.5	220	143	NaN	81	54	56	429	368	351	130	201	179	NaN	NaN	178	140	NaN	NaN	NaN	120	97	170	NaN	NaN	NaN	192	142	107	465	403	NaN	189	163	117	352	601	229	110	133	159
146.75	221	147	NaN	81	62	55	448	375	344	128	197	177	NaN	NaN	171	122	NaN	NaN	NaN	116	90	167	NaN	NaN	NaN	193	137	104	456	408	NaN	186	158	116	349	605	240	106	135	159
147	226	157	NaN	74	55	62	452	375	347	127	197	179	NaN	NaN	177	123	NaN	NaN	NaN	114	91	165	NaN	NaN	NaN	189	143	101	452	399	NaN	186	165	118	346	604	236	105	142	158
147.25	234	142	NaN	79	64	61	458	379	338	126	191	180	NaN	NaN	180	123	NaN	NaN	NaN	116	95	163	NaN	NaN	NaN	189	146	106	443	407	NaN	189	154	116	346	600	243	109	136	162
147.5	220	150	NaN	80	56	58	452	377	344	121	194	181	NaN	NaN	173	135	NaN	NaN	NaN	119	92	165	NaN	NaN	NaN	191	133	111	461	395	NaN	190	161	118	351	586	232	111	135	165
147.75	208	157	NaN	76	62	62	454	379	333	123	195	186	NaN	NaN	176	131	NaN	NaN	NaN	111	99	162	NaN	NaN	NaN	195	141	111	454	402	NaN	184	165	112	351	590	244	118	137	167
148	220	157	NaN	83	60	59	469	375	346	121	188	187	NaN	NaN	172	124	NaN	NaN	NaN	109	96	166	NaN	NaN	NaN	191	143	111	454	410	NaN	181	165	119	358	594	244	122	134	162
148.25	219	157	NaN	72	61	58	463	375	347	121	198	178	NaN	NaN	175	127	NaN	NaN	NaN	116	101	159	NaN	NaN	NaN	193	141	104	454	402	NaN	189	154	116	344	593	243	119	136	163
148.5	220	161	NaN	78	58	64	470	373	348	128	196	185	NaN	NaN	185	116	NaN	NaN	NaN	111	96	159	NaN	NaN	NaN	198	138	101	458	406	NaN	190	155	119	362	592	232	126	133	159
148.75	215	152	NaN	78	55	62	453	379	345	119	197	184	NaN	NaN	176	129	NaN	NaN	NaN	108	101	171	NaN	NaN	NaN	201	137	107	451	399	NaN	187	150	119	360	582	225	115	139	153
149	218	148	NaN	75	65	59	462	363	342	119	193	185	NaN	NaN	181	122	NaN	NaN	NaN	111	100	168	NaN	NaN	NaN	197	140	108	448	404	NaN	185	152	118	357	619	239	115	142	160
149.25	214	145	NaN	74	63	66	467	374	338	126	206	182	NaN	NaN	180	115	NaN	NaN	NaN	105	101	164	NaN	NaN	NaN	197	135	108	454	420	NaN	187	154	119	343	604	238	117	129	167
149.5	215	146	NaN	77	61	67	462	369	349	124	196	179	NaN	NaN	179	129	NaN	NaN	NaN	112	99	156	NaN	NaN	NaN	191	138	105	452	406	NaN	186	154	121	349	598	248	124	130	151
149.75	220	150	NaN	79	54	64	468	365	354	126	192	187	NaN	NaN	176	119	NaN	NaN	NaN	113	90	166	NaN	NaN	NaN	191	143	111	456	413	NaN	183	152	118	359	604	246	122	134	151
150	225	146	NaN	69	59	56	465	379	345	128	204	173	NaN	NaN	189	117	NaN	NaN	NaN	118	97	163	NaN	NaN	NaN	200	147	105	456	405	NaN	194	150	121	360	579	249	127	132	153
150.25	221	153	NaN	80	59	64	457	376	349	124	200	175	NaN	NaN	186	125	NaN	NaN	NaN	116	90	161	NaN	NaN	NaN	187	136	109	469	408	NaN	194	155	114	353	594	246	119	129	143
150.5	240	155	NaN	71	56	60	451	386	351	121	201	183	NaN	NaN	184	128	NaN	NaN	NaN	116	90	159	NaN	NaN	NaN	198	143	104	454	411	NaN	180	154	116	347	595	241	127	130	149
150.75	236	151	NaN	65	57	64	462	376	348	124	204	184	NaN	NaN	197	128	NaN	NaN	NaN	108	93	154	NaN	NaN	NaN	188	134	103	446	433	NaN	190	149	116	350	605	235	123	134	145
151	227	152	NaN	75	56	61	466	376	359	128	202	182	NaN	NaN	182	125	NaN	NaN	NaN	110	86	155	NaN	NaN	NaN	190	142	105	467	409	NaN	187	155	124	356	620	246	120	128	152
151.25	227	153	NaN	74	57	61	466	373	349	126	197	179	NaN	NaN	176	129	NaN	NaN	NaN	103	85	160	NaN	NaN	NaN	199	138	100	441	413	NaN	192	151	121	354	612	248	122	128	145
151.5	230	160	NaN	81	58	52	469	375	354	130	202	172	NaN	NaN	181	120	NaN	NaN	NaN	109	88	148	NaN	NaN	NaN	195	138	101	449	400	NaN	191	153	117	347	603	259	118	127	146
151.75	239	151	NaN	77	58	60	466	384	364	123	196	180	NaN	NaN	172	120	NaN	NaN	NaN	110	89	151	NaN	NaN	NaN	192	139	113	456	420	NaN	184	155	124	358	586	243	126	128	144
152	218	145	NaN	76	60	60	471	378	346	127	195	183	NaN	NaN	167	120	NaN	NaN	NaN	115	87	153	NaN	NaN	NaN	191	133	107	452	421	NaN	182	152	121	366	596	246	125	131	142
152.25	225	147	NaN	74	64	54	463	370	351	125	200	181	NaN	NaN	173	124	NaN	NaN	NaN	102	89	151	NaN	NaN	NaN	190	138	108	459	417	NaN	193	160	121	345	599	238	124	118	145
152.5	214	148	NaN	76	63	58	458	379	350	122	190	175	NaN	NaN	169	116	NaN	NaN	NaN	108	91	155	NaN	NaN	NaN	193	138	100	444	423	NaN	188	146	120	327	607	235	124	124	140
152.75	212	147	NaN	63	64	61	456	377	343	123	193	179	NaN	NaN	175	119	NaN	NaN	NaN	102	85	159	NaN	NaN	NaN	185	138	98	457	418	NaN	189	157	118	339	610	237	124	119	152
153	216	150	NaN	80	57	55	461	374	350	125	202	179	NaN	NaN	174	119	NaN	NaN	NaN	108	86	161	NaN	NaN	NaN	190	141	96	452	408	NaN	190	151	123	352	595	240	120	121	132
153.25	216	142	NaN	74	60	58	446	378	361	117	197	173	NaN	NaN	166	110	NaN	NaN	NaN	103	88	158	NaN	NaN	NaN	183	133	104	461	420	NaN	182	150	123	346	594	240	123	128	138
153.5	199	145	NaN	67	61	55	459	363	359	128	198	178	NaN	NaN	173	120	NaN	NaN	NaN	107	82	154	NaN	NaN	NaN	184	133	106	453	429	NaN	180	147	113	335	592	245	120	130	139
153.75	212	144	NaN	73	57	58	460	374	349	124	189	181	NaN	NaN	177	112	NaN	NaN	NaN	96	89	155	NaN	NaN	NaN	183	132	108	456	420	NaN	181	149	117	339	602	240	121	130	151
154	200	141	NaN	75	65	55	446	376	358	124	190	172	NaN	NaN	167	115	NaN	NaN	NaN	102	91	154	NaN	NaN	NaN	187	137	102	452	418	NaN	185	145	118	348	624	240	134	126	144
154.25	207	146	NaN	85	60	52	455	379	352	132	197	175	NaN	NaN	177	117	NaN	NaN	NaN	99	83	155	NaN	NaN	NaN	178	135	106	451	416	NaN	177	151	113	335	621	242	122	120	136
154.5	216	139	NaN	75	66	56	469	370	336	128	191	170	NaN	NaN	162	119	NaN	NaN	NaN	102	83	156	NaN	NaN	NaN	178	129	104	457	418	NaN	183	142	115	339	620	236	120	126	145
154.75	217	144	NaN	76	52	61	464	383	343	123	195	174	NaN	NaN	183	122	NaN	NaN	NaN	102	83	157	NaN	NaN	NaN	178	124	102	468	417	NaN	183	148	115	336	608	247	118	124	145
155	200	138	NaN	76	61	61	457	382	350	125	184	166	NaN	NaN	171	109	NaN	NaN	NaN	107	81	161	NaN	NaN	NaN	186	124	101	479	408	NaN	186	138	118	333	600	246	116	123	155
155.25	208	144	NaN	70	51	55	456	380	354	120	189	170	NaN	NaN	165	119	NaN	NaN	NaN	99	80	159	NaN	NaN	NaN	180	128	106	462	417	NaN	191	139	111	351	595	237	110	123	135
155.5	208	140	NaN	74	56	59	463	372	350	118	183	175	NaN	NaN	166	106	NaN	NaN	NaN	95	90	154	NaN	NaN	NaN	180	132	101	457	404	NaN	181	138	120	347	614	243	108	125	145
155.75	208	152	NaN	65	53	64	451	369	341	122	186	173	NaN	NaN	167	109	NaN	NaN	NaN	95	79	150	NaN	NaN	NaN	175	125	104	452	411	NaN	180	141	114	341	615	237	113	128	150
156	201	146	NaN	78	52	63	444	368	357	122	181	175	NaN	NaN	167	114	NaN	NaN	NaN	93	84	151	NaN	NaN	NaN	173	131	102	459	422	NaN	184	145	110	348	617	233	119	124	138
156.25	208	144	NaN	72	56	60	450	377	351	123	184	175	NaN	NaN	165	113	NaN	NaN	NaN	102	82	152	NaN	NaN	NaN	173	129	104	461	417	NaN	185	140	114	337	599	231	109	119	136
156.5	218	132	NaN	75	57	53	459	368	359	123	182	174	NaN	NaN	162	108	NaN	NaN	NaN	96	84	145	NaN	NaN	NaN	174	136	98	438	405	NaN	183	145	106	346	615	224	116	127	137
156.75	221	128	NaN	69	59	57	468	380	361	118	180	176	NaN	NaN	166	103	NaN	NaN	NaN	96	84	148	NaN	NaN	NaN	181	134	97	461	416	NaN	172	140	117	342	618	235	115	122	141
157	211	135	NaN	72	59	51	464	367	358	118	182	168	NaN	NaN	176	104	NaN	NaN	NaN	100	84	153	NaN	NaN	NaN	192	124	101	442	414	NaN	186	136	113	343	618	233	111	125	150
157.25	215	132	NaN	72	57	57	444	379	362	116	189	172	NaN	NaN	180	96	NaN	NaN	NaN	98	82	151	NaN	NaN	NaN	183	123	99	462	418	NaN	182	140	114	359	599	238	118	124	131
157.5	204	138	NaN	67	58	55	458	369	347	127	179	180	NaN	NaN	165	98	NaN	NaN	NaN	99	86	153	NaN	NaN	NaN	176	132	103	453	416	NaN	186	146	112	350	600	246	117	121	139
157.75	207	136	NaN	65	54	63	470	377	354	120	180	176	NaN	NaN	164	103	NaN	NaN	NaN	91	86	156	NaN	NaN	NaN	176	129	94	448	418	NaN	185	141	111	354	617	239	117	125	146
158	209	128	NaN	71	62	61	451	379	347	118	181	180	NaN	NaN	163	102	NaN	NaN	NaN	90	86	146	NaN	NaN	NaN	171	126	98	445	422	NaN	178	141	113	346	617	238	109	118	134
158.25	216	137	NaN	63	58	54	447	376	339	121	185	171	NaN	NaN	170	100	NaN	NaN	NaN	96	81	147	NaN	NaN	NaN	181	125	103	435	401	NaN	177	133	112	362	613	247	109	126	129
158.5	211	135	NaN	80	57	62	438	370	352	122	188	166	NaN	NaN	161	99	NaN	NaN	NaN	88	83	148	NaN	NaN	NaN	177	124	92	431	401	NaN	185	137	115	346	645	243	116	123	131
158.75	193	133	NaN	70	58	62	441	368	338	122	184	164	NaN	NaN	162	99	NaN	NaN	NaN	92	81	148	NaN	NaN	NaN	174	128	95	447	423	NaN	181	139	107	350	630	240	116	119	131
159	206	140	NaN	74	63	61	443	373	335	122	183	168	NaN	NaN	161	96	NaN	NaN	NaN	96	80	146	NaN	NaN	NaN	169	126	89	443	414	NaN	173	136	117	344	648	244	109	122	138
159.25	210	144	NaN	74	56	61	457	366	334	117	187	168	NaN	NaN	159	85	NaN	NaN	NaN	94	81	153	NaN	NaN	NaN	174	122	91	452	419	NaN	171	133	114	354	642	245	107	127	122
159.5	212	138	NaN	82	65	58	449	386	344	119	183	175	NaN	NaN	159	93	NaN	NaN	NaN	79	82	148	NaN	NaN	NaN	165	120	83	471	417	NaN	179	140	115	351	632	252	104	129	129
159.75	208	142	NaN	85	65	69	449	372	340	126	188	170	NaN	NaN	160	89	NaN	NaN	NaN	88	81	145	NaN	NaN	NaN	165	124	90	446	419	NaN	186	143	116	345	630	258	110	121	136
160	206	135	NaN	78	63	64	445	373	343	125	184	162	NaN	NaN	157	93	NaN	NaN	NaN	91	79	151	NaN	NaN	NaN	168	120	85	456	424	NaN	174	133	114	339	632	262	108	117	133
160.25	208	133	NaN	66	62	65	447	383	344	119	182	159	NaN	NaN	151	93	NaN	NaN	NaN	95	84	149	NaN	NaN	NaN	155	124	93	459	417	NaN	177	134	117	332	632	249	110	121	133
160.5	203	133	NaN	70	61	59	453	384	345	118	187	159	NaN	NaN	165	90	NaN	NaN	NaN	89	84	150	NaN	NaN	NaN	166	120	83	466	415	NaN	175	133	114	349	632	262	105	121	139
160.75	199	130	NaN	74	61	62	449	372	344	118	187	160	NaN	NaN	161	94	NaN	NaN	NaN	89	82	140	NaN	NaN	NaN	167	124	80	461	420	NaN	177	133	112	331	650	246	109	125	129
161	193	130	NaN	77	57	57	453	386	345	115	180	162	NaN	NaN	153	86	NaN	NaN	NaN	87	79	149	NaN	NaN	NaN	164	119	86	449	427	NaN	178	134	113	342	638	250	112	119	133
161.25	207	131	NaN	73	61	65	446	390	335	120	183	162	NaN	NaN	171	94	NaN	NaN	NaN	95	77	148	NaN	NaN	NaN	173	118	83	473	404	NaN	180	129	116	348	639	250	105	120	125
161.5	207	126	NaN	72	61	64	449	381	336	132	176	159	NaN	NaN	161	94	NaN	NaN	NaN	95	77	146	NaN	NaN	NaN	169	119	81	454	403	NaN	176	135	123	338	643	258	103	114	119
161.75	215	137	NaN	74	59	62	453	377	337	126	187	159	NaN	NaN	167	92	NaN	NaN	NaN	92	85	146	NaN	NaN	NaN	150	120	84	450	419	NaN	177	127	116	350	630	261	105	115	122
162	214	142	NaN	68	62	61	448	375	329	126	183	166	NaN	NaN	149	91	NaN	NaN	NaN	87	76	136	NaN	NaN	NaN	176	115	83	443	402	NaN	179	126	119	342	629	259	99	113	121
162.25	202	128	NaN	68	64	61	448	371	334	120	183	163	NaN	NaN	155	94	NaN	NaN	NaN	91	81	138	NaN	NaN	NaN	167	116	82	455	394	NaN	182	132	121	346	655	257	98	122	124
162.5	199	134	NaN	65	66	62	454	377	338	125	185	158	NaN	NaN	153	97	NaN	NaN	NaN	89	79	139	NaN	NaN	NaN	173	120	80	446	412	NaN	180	129	117	333	646	252	105	115	124
162.75	194	137	NaN	72	64	61	439	375	331	122	184	163	NaN	NaN	157	85	NaN	NaN	NaN	94	79	142	NaN	NaN	NaN	171	117	80	454	397	NaN	178	129	117	335	671	251	107	111	122
163	200	138	NaN	69	64	60	439	375	332	131	175	157	NaN	NaN	148	95	NaN	NaN	NaN	87	76	144	NaN	NaN	NaN	172	119	87	451	401	NaN	175	129	106	332	650	253	104	113	129
163.25	206	131	NaN	73	61	60	442	389	331	119	175	155	NaN	NaN	156	91	NaN	NaN	NaN	78	79	140	NaN	NaN	NaN	171	117	81	438	407	NaN	176	140	115	339	643	253	104	112	126
163.5	191	131	NaN	72	63	65	449	391	333	123	178	160	NaN	NaN	157	91	NaN	NaN	NaN	83	74	144	NaN	NaN	NaN	168	119	87	451	406	NaN	174	127	116	345	647	249	97	115	123
163.75	199	128	NaN	68	61	64	441	381	335	122	174	155	NaN	NaN	149	92	NaN	NaN	NaN	84	75	145	NaN	NaN	NaN	169	112	89	426	409	NaN	173	126	107	347	639	254	109	75	125
164	197	137	NaN	74	65	55	438	381	330	122	184	160	NaN	NaN	151	89	NaN	NaN	NaN	87	77	144	NaN	NaN	NaN	170	122	78	431	412	NaN	169	128	113	344	642	262	107	80	124
164.25	187	130	NaN	64	59	61	443	377	335	120	185	164	NaN	NaN	151	89	NaN	NaN	NaN	90	75	137	NaN	NaN	NaN	175	119	86	433	393	NaN	178	125	109	352	637	255	109	81	125
164.5	189	136	NaN	73	60	66	437	364	340	122	174	154	NaN	NaN	155	87	NaN	NaN	NaN	95	74	137	NaN	NaN	NaN	166	114	88	439	411	NaN	179	123	113	362	640	253	103	79	133
164.75	194	133	NaN	72	62	60	438	380	338	117	173	153	NaN	NaN	143	87	NaN	NaN	NaN	89	70	135	NaN	NaN	NaN	177	111	86	433	401	NaN	170	132	119	350	627	255	109	73	128
165	190	137	NaN	67	57	60	422	386	344	116	178	162	NaN	NaN	155	88	NaN	NaN	NaN	90	74	127	NaN	NaN	NaN	180	117	90	434	408	NaN	176	130	112	353	612	240	110	81	127
165.25	206	137	NaN	69	58	63	440	375	335	112	170	153	NaN	NaN	144	87	NaN	NaN	NaN	88	79	132	NaN	NaN	NaN	165	115	83	435	400	NaN	177	127	111	351	609	246	99	80	118
165.5	203	136	NaN	76	59	57	435	387	337	117	168	157	NaN	NaN	154	83	NaN	NaN	NaN	91	77	134	NaN	NaN	NaN	171	114	82	432	390	NaN	176	127	110	337	607	246	98	75	124
165.75	208	130	NaN	68	57	58	429	379	343	116	169	162	NaN	NaN	154	85	NaN	NaN	NaN	81	75	137	NaN	NaN	NaN	167	116	86	438	405	NaN	173	122	114	345	609	242	105	76	120
166	202	134	NaN	69	57	65	430	388	344	115	170	158	NaN	NaN	153	83	NaN	NaN	NaN	82	79	134	NaN	NaN	NaN	170	111	84	440	397	NaN	171	123	108	339	616	241	104	79	128
166.25	211	135	NaN	70	63	61	444	375	337	120	175	162	NaN	NaN	153	87	NaN	NaN	NaN	79	70	131	NaN	NaN	NaN	171	113	85	434	405	NaN	174	124	106	347	612	256	95	78	123
166.5	205	130	NaN	71	60	55	433	379	339	113	166	155	NaN	NaN	150	95	NaN	NaN	NaN	85	80	137	NaN	NaN	NaN	169	110	87	463	400	NaN	173	125	111	332	620	261	98	81	116
166.75	200	131	NaN	66	57	62	444	367	349	119	168	157	NaN	NaN	153	87	NaN	NaN	NaN	93	73	138	NaN	NaN	NaN	160	114	81	446	392	NaN	168	120	117	354	638	250	97	75	117
167	203	136	NaN	66	58	56	438	368	352	111	167	154	NaN	NaN	142	86	NaN	NaN	NaN	78	72	136	NaN	NaN	NaN	168	108	80	455	390	NaN	175	118	108	345	657	254	98	76	117
167.25	194	139	NaN	65	60	60	441	367	352	110	166	150	NaN	NaN	142	93	NaN	NaN	NaN	86	76	133	NaN	NaN	NaN	157	109	79	446	386	NaN	170	120	108	358	656	245	96	78	121
167.5	194	141	NaN	72	64	57	426	372	336	112	168	154	NaN	NaN	144	91	NaN	NaN	NaN	83	77	137	NaN	NaN	NaN	152	115	82	440	382	NaN	170	123	109	362	634	261	105	78	126
167.75	203	136	NaN	72	56	58	435	377	338	113	158	150	NaN	NaN	155	87	NaN	NaN	NaN	88	73	137	NaN	NaN	NaN	161	116	80	440	387	NaN	166	116	104	356	644	253	100	74	121
168	205	133	NaN	63	55	51	440	370	352	116	169	145	NaN	NaN	140	79	NaN	NaN	NaN	86	70	134	NaN	NaN	NaN	159	108	85	438	387	NaN	171	122	113	367	637	256	96	79	123

## Sheet: k_death, compound set 1
Description: Dynamic changes in k_death (h^-1) estimated from time-lapse live cell microscopy data for MMACSF cell responses to different treatment cnditions: CPI-455, Fimepinostat, Givinostat, I-BET762, JIB-04 and Birabersib (or DMSO vehicle), in combination with Vemurafenib plus Trametinib (or DMSO vehicle)
Time interval (hr)	CPI-455 (5 uM) + DMSO	CPI-455 (5 uM) + DMSO	CPI-455 (5 uM) + DMSO	CPI-455 (5 uM) + Vemurafenib (0.32 uM) + Trametinib (0.032 uM)	CPI-455 (5 uM) + Vemurafenib (0.32 uM) + Trametinib (0.032 uM)	CPI-455 (5 uM) + Vemurafenib (0.32 uM) + Trametinib (0.032 uM)	Fimepinostat (0.02 uM) + DMSO	Fimepinostat (0.02 uM) + DMSO	Fimepinostat (0.02 uM) + DMSO	Fimepinostat (0.02 uM) + Vemurafenib (0.32 uM) + Trametinib (0.032 uM)	Fimepinostat (0.02 uM) + Vemurafenib (0.32 uM) + Trametinib (0.032 uM)	Fimepinostat (0.02 uM) + Vemurafenib (0.32 uM) + Trametinib (0.032 uM)	DMSO + DMSO	DMSO + DMSO	DMSO + Vemurafenib (0.32 uM) + Trametinib (0.032 uM)	DMSO + Vemurafenib (0.32 uM) + Trametinib (0.032 uM)	Givinostat (0.2 uM) + DMSO	Givinostat (0.2 uM) + DMSO	Givinostat (0.2 uM) + DMSO	Givinostat (0.2 uM) + Vemurafenib (0.32 uM) + Trametinib (0.032 uM)	Givinostat (0.2 uM) + Vemurafenib (0.32 uM) + Trametinib (0.032 uM)	Givinostat (0.2 uM) + Vemurafenib (0.32 uM) + Trametinib (0.032 uM)	I-BET762 (1 uM) + DMSO	I-BET762 (1 uM) + DMSO	I-BET762 (1 uM) + DMSO	I-BET762 (1 uM) + Vemurafenib (0.32 uM) + Trametinib (0.032 uM)	I-BET762 (1 uM) + Vemurafenib (0.32 uM) + Trametinib (0.032 uM)	I-BET762 (1 uM) + Vemurafenib (0.32 uM) + Trametinib (0.032 uM)	JIB-04 (0.2 uM) + DMSO	JIB-04 (0.2 uM) + DMSO	JIB-04 (0.2 uM) + DMSO	JIB-04 (0.2 uM) + Vemurafenib (0.32 uM) + Trametinib (0.032 uM)	JIB-04 (0.2 uM) + Vemurafenib (0.32 uM) + Trametinib (0.032 uM)	JIB-04 (0.2 uM) + Vemurafenib (0.32 uM) + Trametinib (0.032 uM)	Birabresib (0.5 uM) + DMSO	Birabresib (0.5 uM) + DMSO	Birabresib (0.5 uM) + DMSO	Birabresib (0.5 uM) + Vemurafenib (0.32 uM) + Trametinib (0.032 uM)	Birabresib (0.5 uM) + Vemurafenib (0.32 uM) + Trametinib (0.032 uM)	Birabresib (0.5 uM) + Vemurafenib (0.32 uM) + Trametinib (0.032 uM)
12	NaN	NaN	0.0002	0.0006	0.0005	0.0004	0.0017	0.0015	0.0016	0.0036	0.0025	0.0032	0.0002	0.0007	0.0004	0.0005	0.0004	0.0002	0.0002	0.0003	0.0016	0.0002	0.0009	0.0013	0.0012	0.0016	0.0004	0.0013	0.0006	0.0005	0.0001	0.0001	0.0005	0.0003	0.0033	0.0033	0.0009	0.0029	0.0036	0.0044
36	NaN	NaN	0.0001	0.0011	0.0012	0.0011	0.0426	0.0376	0.0419	0.0694	0.0692	0.0728	0.0012	0.0013	0.0024	0.0013	0.0019	0.0005	0.0013	0.0135	0.0166	0.0165	0.001	0.0009	0.0009	0.0074	0.0103	0.0111	0.0011	0.002	0.0022	0.0032	0.0034	0.0029	0.0032	0.0029	0.0051	0.0197	0.0246	0.024
60	NaN	NaN	0.0001	0.009	0.0118	0.0116	0.0322	0.0209	0.0291	0.0034	0.007	-0.0023	0.0012	0.0009	0.0122	0.0114	-0.0022	0.0038	0.0015	0.0159	0.0137	0.0122	0.0016	0.0016	0.0011	0.037	0.044	0.0428	0.0033	0.0034	0.0065	0.0228	0.0291	0.0286	0.0014	0.0021	0.0033	0.0373	0.0395	0.0414
84	NaN	NaN	0.0001	0.0238	0.021	0.0245	0.0083	0.0076	0.0076	0.0094	0.0183	0.0206	0.0012	0.0009	0.0216	0.0212	0.0013	0.0015	0.001	0.013	0.0221	0.018	0.0017	0.0023	0.0015	0.0184	0.0154	0.0174	0.0037	0.0014	0.0047	0.0246	0.0263	0.0295	0.0018	0.0015	0.0028	0.0135	0.0094	0.0153
108	NaN	NaN	0.0001	0.0152	0.0178	0.0187	0.0086	0.008	0.0102	0.0192	0.0156	0.0047	0.0012	0.0009	0.0123	0.017	0.0025	0.0024	0.0022	0.0182	0.0119	0.0157	0.0022	0.0035	0.0016	0.0067	0.009	0.008	0.006	0.0039	0.0055	0.0116	0.0136	0.014	0.0044	0.0016	0.0085	0.0128	0.0028	-0.0017
132	NaN	NaN	0.0001	0.0144	0.016	0.0155	0.0078	0.0042	0.0061	0.0007	0.012	0.017	0.0012	0.0009	0.0153	0.0111	0.0038	0.0026	0.0016	0.017	0.01	0.0126	0.0023	0.0036	0.0051	0.0019	0.0108	0.0077	0.0038	0.0053	0.0073	0.0079	0.0098	0.0116	0.0062	0.0052	0.0074	-0.0004	0.0086	0.0074

## Sheet: k_death, compound set 2
Description: Dynamic changes in k_death (h^-1) estimated from time-lapse live cell microscopy data for MMACSF cell responses to different treatment cnditions: AZ6102, Abemaciclib, NVP-TNKS656, ORY-1001, Palbociclib and SP2509 (or DMSO vehicle), in combination with Vemurafenib plus Trametinib (or DMSO vehicle)
Time interval (hr)	AZ6102 (1 uM) + DMSO	AZ6102 (1 uM) + DMSO	AZ6102 (1 uM) + DMSO	AZ6102 (1 uM) + Vemurafenib (0.32 uM) + Trametinib (0.032 uM)	AZ6102 (1 uM) + Vemurafenib (0.32 uM) + Trametinib (0.032 uM)	AZ6102 (1 uM) + Vemurafenib (0.32 uM) + Trametinib (0.032 uM)	Abemaciclib (1 uM) + DMSO	Abemaciclib (1 uM) + DMSO	Abemaciclib (1 uM) + DMSO	Abemaciclib (1 uM) + Vemurafenib (0.32 uM) + Trametinib (0.032 uM)	Abemaciclib (1 uM) + Vemurafenib (0.32 uM) + Trametinib (0.032 uM)	Abemaciclib (1 uM) + Vemurafenib (0.32 uM) + Trametinib (0.032 uM)	DMSO + DMSO	DMSO + DMSO	DMSO + Vemurafenib (0.32 uM) + Trametinib (0.032 uM)	DMSO + Vemurafenib (0.32 uM) + Trametinib (0.032 uM)	NVP-TNKS656 (1 uM) + DMSO	NVP-TNKS656 (1 uM) + DMSO	NVP-TNKS656 (1 uM) + DMSO	NVP-TNKS656 (1 uM) + Vemurafenib (0.32 uM) + Trametinib (0.032 uM)	NVP-TNKS656 (1 uM) + Vemurafenib (0.32 uM) + Trametinib (0.032 uM)	NVP-TNKS656 (1 uM) + Vemurafenib (0.32 uM) + Trametinib (0.032 uM)	ORY-1001 (1 uM) + DMSO	ORY-1001 (1 uM) + DMSO	ORY-1001 (1 uM) + DMSO	ORY-1001 (1 uM) + Vemurafenib (0.32 uM) + Trametinib (0.032 uM)	ORY-1001 (1 uM) + Vemurafenib (0.32 uM) + Trametinib (0.032 uM)	ORY-1001 (1 uM) + Vemurafenib (0.32 uM) + Trametinib (0.032 uM)	Palbociclib (1 uM) + DMSO	Palbociclib (1 uM) + DMSO	Palbociclib (1 uM) + DMSO	Palbociclib (1 uM) + Vemurafenib (0.32 uM) + Trametinib (0.032 uM)	Palbociclib (1 uM) + Vemurafenib (0.32 uM) + Trametinib (0.032 uM)	Palbociclib (1 uM) + Vemurafenib (0.32 uM) + Trametinib (0.032 uM)	SP2509 (1 uM) + DMSO	SP2509 (1 uM) + DMSO	SP2509 (1 uM) + DMSO	SP2509 (1 uM) + Vemurafenib (0.32 uM) + Trametinib (0.032 uM)	SP2509 (1 uM) + Vemurafenib (0.32 uM) + Trametinib (0.032 uM)	SP2509 (1 uM) + Vemurafenib (0.32 uM) + Trametinib (0.032 uM)
12	0.0049	0.0089	NaN	0.0025	0.0043	0.0043	0.0004	0.0009	0.0011	0.0006	0.0006	0.0003	0.0006	0.0002	0.0013	0.0002	0.0007	0.0006	0.0008	0.0006	0.0004	0.0014	0.0011	0.0007	0	0.001	0.0006	0.0015	0.0009	0.0006	NaN	0.0005	0.0004	0.0002	0.0007	0.0003	0.0004	0.0006	0.0002	0.0009
36	0.006	0.0088	NaN	0.0045	0.007	0.0061	0.0007	0.0012	0.0007	0.0004	0.0005	0.0013	0.0011	0.0023	0.0026	0.0032	0.001	0.0013	0.001	0.001	0.0011	0.0022	0.001	0.0041	0.0012	0.0012	0.0016	0.0032	0.0007	0.0004	NaN	0.0009	0.0004	0.0009	0.0008	0.0006	0.001	0.0009	0.0017	0.0012
60	0.0036	0.0033	NaN	0.0068	0.0093	0.0056	0.0004	0.0011	0.0021	0.0034	0.0044	0.0042	0.0018	0.0019	0.0085	0.0095	0.0016	0.0014	0.0016	0.0084	0.0126	0.0089	0.0013	0.0024	0.0008	0.0085	0.0065	0.0092	0.0026	-0.0001	NaN	0.0041	0.005	0.0027	0.001	0.0011	0.0007	0.0074	0.0068	0.0057
84	0.0027	0.0038	NaN	0.0115	0.0128	0.011	0.0019	-0.0019	-0.0003	0.0089	0.0072	0.0068	0.0018	0.0019	0.0209	0.0227	0.0016	0.0014	0.0016	0.0226	0.0233	0.0199	0.0013	0.0024	0.0008	0.0174	0.022	0.0174	-0.0012	0.0023	NaN	0.0092	0.0092	0.0108	0.0024	0.0017	0.0018	0.0194	0.021	0.0211
108	0.0028	0.0046	NaN	0.0247	0.0247	0.0214	0.001	-0.0007	0.0033	0.0086	0.0093	0.0082	0.0018	0.0019	0.0185	0.0199	0.0016	0.0014	0.0016	0.0163	0.0238	0.012	0.0013	0.0024	0.0008	0.0177	0.0192	0.0193	0.0015	0.0019	NaN	0.0087	0.0124	0.012	0.0058	0.0032	0.0022	0.0177	0.0194	0.0189
132	0.0073	0.0112	NaN	0.0249	0.0242	0.0229	0.0031	0.0036	0.0015	0.0072	0.0076	0.0061	0.0018	0.0019	0.0114	0.0141	0.0016	0.0014	0.0016	0.0157	0.015	0.011	0.0013	0.0024	0.0008	0.0115	0.0163	0.0119	0.0002	-0.0009	NaN	0.0081	0.0045	0.0112	0.0044	0.0047	0.003	0.0153	0.0207	0.0179
156	0.0044	0.0041	NaN	0.0046	0.0003	0.0074	0.0022	0.0013	-0.0008	0.0043	0.0058	0.0081	0.0018	0.0019	0.0114	0.0157	0.0016	0.0014	0.0016	0.0118	0.0099	0.0102	0.0013	0.0024	0.0008	0.0108	0.0093	0.0119	0.0017	0.0022	NaN	0.0063	0.0121	0.0025	-0.0001	-0.0019	-0.004	0.0049	0.0069	0.012

## Sheet: k_division, compound set 1
Description: Dynamic changes in k_division (h^-1) estimated from time-lapse live cell microscopy data for MMACSF cell responses to different treatment cnditions: CPI-455, Fimepinostat, Givinostat, I-BET762, JIB-04 and Birabersib (or DMSO vehicle), in combination with Vemurafenib plus Trametinib (or DMSO vehicle)
Time interval (hr)	CPI-455 (5 uM) + DMSO	CPI-455 (5 uM) + DMSO	CPI-455 (5 uM) + DMSO	CPI-455 (5 uM) + Vemurafenib (0.32 uM) + Trametinib (0.032 uM)	CPI-455 (5 uM) + Vemurafenib (0.32 uM) + Trametinib (0.032 uM)	CPI-455 (5 uM) + Vemurafenib (0.32 uM) + Trametinib (0.032 uM)	Fimepinostat (0.02 uM) + DMSO	Fimepinostat (0.02 uM) + DMSO	Fimepinostat (0.02 uM) + DMSO	Fimepinostat (0.02 uM) + Vemurafenib (0.32 uM) + Trametinib (0.032 uM)	Fimepinostat (0.02 uM) + Vemurafenib (0.32 uM) + Trametinib (0.032 uM)	Fimepinostat (0.02 uM) + Vemurafenib (0.32 uM) + Trametinib (0.032 uM)	DMSO + DMSO	DMSO + DMSO	DMSO + Vemurafenib (0.32 uM) + Trametinib (0.032 uM)	DMSO + Vemurafenib (0.32 uM) + Trametinib (0.032 uM)	Givinostat (0.2 uM) + DMSO	Givinostat (0.2 uM) + DMSO	Givinostat (0.2 uM) + DMSO	Givinostat (0.2 uM) + Vemurafenib (0.32 uM) + Trametinib (0.032 uM)	Givinostat (0.2 uM) + Vemurafenib (0.32 uM) + Trametinib (0.032 uM)	Givinostat (0.2 uM) + Vemurafenib (0.32 uM) + Trametinib (0.032 uM)	I-BET762 (1 uM) + DMSO	I-BET762 (1 uM) + DMSO	I-BET762 (1 uM) + DMSO	I-BET762 (1 uM) + Vemurafenib (0.32 uM) + Trametinib (0.032 uM)	I-BET762 (1 uM) + Vemurafenib (0.32 uM) + Trametinib (0.032 uM)	I-BET762 (1 uM) + Vemurafenib (0.32 uM) + Trametinib (0.032 uM)	JIB-04 (0.2 uM) + DMSO	JIB-04 (0.2 uM) + DMSO	JIB-04 (0.2 uM) + DMSO	JIB-04 (0.2 uM) + Vemurafenib (0.32 uM) + Trametinib (0.032 uM)	JIB-04 (0.2 uM) + Vemurafenib (0.32 uM) + Trametinib (0.032 uM)	JIB-04 (0.2 uM) + Vemurafenib (0.32 uM) + Trametinib (0.032 uM)	Birabresib (0.5 uM) + DMSO	Birabresib (0.5 uM) + DMSO	Birabresib (0.5 uM) + DMSO	Birabresib (0.5 uM) + Vemurafenib (0.32 uM) + Trametinib (0.032 uM)	Birabresib (0.5 uM) + Vemurafenib (0.32 uM) + Trametinib (0.032 uM)	Birabresib (0.5 uM) + Vemurafenib (0.32 uM) + Trametinib (0.032 uM)
12	NaN	NaN	0.0213	0.0196	0.0171	0.0201	0.0038	0.0033	0.005	0.0087	0.0054	0.0067	0.0175	0.0166	0.0163	0.017	0.0067	0.0053	0.0075	0.0039	0.0058	0.0073	0.0154	0.0133	0.0146	0.0125	0.0151	0.0137	0.0101	0.0073	0.0076	0.008	0.0089	0.0109	0.0116	0.0124	0.0055	0.0097	0.0141	0.0112
36	NaN	NaN	0.018	0.0188	0.0154	0.0156	0.0146	0.009	0.0127	0.0126	0.0143	0.0138	0.0146	0.0142	0.0148	0.0166	0.0026	0.0014	0.0025	0.0053	0.0082	0.0055	0.0054	0.007	0.0048	0.0047	0.0032	0.0036	0	0.0006	0.0002	-0.0005	0.0003	0.0018	0.0049	0.0065	0.0024	0.0028	0.0046	0.0047
60	NaN	NaN	0.018	0.0007	0.0007	0.0004	0.0051	0.0016	0.0029	0.0026	0.0014	0.0024	0.009	0.0111	0.0006	0.0004	0.0008	0.0013	0.0009	0.0006	0.0004	0.0002	0.0065	0.0038	0.0048	0.0002	0.0002	0.0002	0.0017	0.0008	0.0028	0.0016	0.0029	0.0021	0.002	0.0015	0.0007	0	0.0003	0.0006
84	NaN	NaN	0.018	0	0.0001	0	0.0028	0.0008	0.0016	0.0004	0.0042	0.0023	0.009	0.0111	0	0.0004	0.0004	0.0033	0.0026	0.0003	0.0002	0.0005	0.0049	0.0048	0.0027	0.0003	0.001	0.0004	0.0011	0.0005	0.0014	0.0003	0.0003	0.0006	0.0023	0.0029	0.0016	0	0	0.0015
108	NaN	NaN	0.018	0.0002	0.0005	0.0003	0.0028	0.0015	0.0029	0.0011	0.0025	0.0021	0.009	0.0111	0.0001	0.0002	0.005	0.003	0.0028	0.0004	0.0004	0.0004	0.0051	0.0033	0.003	0	0.0017	0.0042	0.0008	0	0.0001	0	0.0018	0.0005	0.003	0.0025	0.0026	0.0026	0.0028	0.0024
132	NaN	NaN	0.018	0.0007	0.001	0.0002	0.0016	-0.0048	0.0021	0.0007	0.0022	0.0033	0.009	0.0111	0.0002	0	0.0034	0.0035	0.0032	0.0036	0.0005	0.0015	0.003	0.003	0.0027	0	0.0036	0.003	0.0004	0	0.0005	0	0	0.0023	0.0028	0.0029	0.0032	0.0014	0.0077	0.0018

## Sheet: k_division, compound set 2
Description: Dynamic changes in k_division (h^-1) estimated from time-lapse live cell microscopy data for MMACSF cell responses to different treatment cnditions: AZ6102, Abemaciclib, NVP-TNKS656, ORY-1001, Palbociclib and SP2509 (or DMSO vehicle), in combination with Vemurafenib plus Trametinib (or DMSO vehicle)
Time interval (hr)	AZ6102 (1 uM) + DMSO	AZ6102 (1 uM) + DMSO	AZ6102 (1 uM) + DMSO	AZ6102 (1 uM) + Vemurafenib (0.32 uM) + Trametinib (0.032 uM)	AZ6102 (1 uM) + Vemurafenib (0.32 uM) + Trametinib (0.032 uM)	AZ6102 (1 uM) + Vemurafenib (0.32 uM) + Trametinib (0.032 uM)	Abemaciclib (1 uM) + DMSO	Abemaciclib (1 uM) + DMSO	Abemaciclib (1 uM) + DMSO	Abemaciclib (1 uM) + Vemurafenib (0.32 uM) + Trametinib (0.032 uM)	Abemaciclib (1 uM) + Vemurafenib (0.32 uM) + Trametinib (0.032 uM)	Abemaciclib (1 uM) + Vemurafenib (0.32 uM) + Trametinib (0.032 uM)	DMSO + DMSO	DMSO + DMSO	DMSO + Vemurafenib (0.32 uM) + Trametinib (0.032 uM)	DMSO + Vemurafenib (0.32 uM) + Trametinib (0.032 uM)	NVP-TNKS656 (1 uM) + DMSO	NVP-TNKS656 (1 uM) + DMSO	NVP-TNKS656 (1 uM) + DMSO	NVP-TNKS656 (1 uM) + Vemurafenib (0.32 uM) + Trametinib (0.032 uM)	NVP-TNKS656 (1 uM) + Vemurafenib (0.32 uM) + Trametinib (0.032 uM)	NVP-TNKS656 (1 uM) + Vemurafenib (0.32 uM) + Trametinib (0.032 uM)	ORY-1001 (1 uM) + DMSO	ORY-1001 (1 uM) + DMSO	ORY-1001 (1 uM) + DMSO	ORY-1001 (1 uM) + Vemurafenib (0.32 uM) + Trametinib (0.032 uM)	ORY-1001 (1 uM) + Vemurafenib (0.32 uM) + Trametinib (0.032 uM)	ORY-1001 (1 uM) + Vemurafenib (0.32 uM) + Trametinib (0.032 uM)	Palbociclib (1 uM) + DMSO	Palbociclib (1 uM) + DMSO	Palbociclib (1 uM) + DMSO	Palbociclib (1 uM) + Vemurafenib (0.32 uM) + Trametinib (0.032 uM)	Palbociclib (1 uM) + Vemurafenib (0.32 uM) + Trametinib (0.032 uM)	Palbociclib (1 uM) + Vemurafenib (0.32 uM) + Trametinib (0.032 uM)	SP2509 (1 uM) + DMSO	SP2509 (1 uM) + DMSO	SP2509 (1 uM) + DMSO	SP2509 (1 uM) + Vemurafenib (0.32 uM) + Trametinib (0.032 uM)	SP2509 (1 uM) + Vemurafenib (0.32 uM) + Trametinib (0.032 uM)	SP2509 (1 uM) + Vemurafenib (0.32 uM) + Trametinib (0.032 uM)
12	0.0056	0.0112	NaN	0.01	0.0091	0.0063	0.0151	0.0147	0.0141	0.014	0.0146	0.0142	0.0183	0.0171	0.0188	0.0177	0.0196	0.0181	0.0201	0.0204	0.0195	0.0178	0.0179	0.0166	0.0175	0.0179	0.0205	0.0181	0.0172	0.0168	NaN	0.0146	0.0173	0.0129	0.0173	0.0184	0.0176	0.015	0.0174	0.0175
36	0.0103	0.0059	NaN	0.0045	0.0075	0.0063	0.0008	0.0018	0.0016	0.0012	0.0012	0.0023	0.015	0.0144	0.0177	0.0179	0.0169	0.0163	0.0167	0.0174	0.0195	0.0186	0.0175	0.0082	0.0156	0.0195	0.0192	0.018	0.0027	-0.0013	NaN	0.0009	0.0004	0.0025	0.003	0.004	0.0045	0.0043	0.0074	0.0064
60	0.0007	0.0055	NaN	0.0019	0.0025	0.0013	0.0001	0.0001	0.0003	0	0	0.0003	0.0113	0.0117	0.0019	0.0023	0.0148	0.0144	0.0089	0.0009	0.0009	0.0011	0.0113	0.008	0.012	0.0008	0.0008	0.0018	0.0002	0	NaN	0	0	0	0.001	0.0013	0.0007	0.0014	0.0068	0.0021
84	0.0074	0.0041	NaN	0.0006	0.0004	0.0004	0.0001	0.0002	0.0002	0	0	0	0.0113	0.0117	0	0.0001	0.0148	0.0144	0.0089	0.0004	0	0	0.0113	0.008	0.012	0.0004	0.0003	0	0.0004	0.0001	NaN	0	0	0	0.0005	0.0023	0.0026	0.0028	0.002	0.0032
108	0.0023	0.0029	NaN	0.0004	0.0009	0.0003	0.0001	0.0003	0.0004	0	0.0002	0	0.0113	0.0117	0	0.0004	0.0148	0.0144	0.0089	0	0	0.0006	0.0113	0.008	0.012	0.0004	0.0002	0	0	0	NaN	0	0	0.0002	0.0032	0.0027	0.003	0.0006	0.0006	0.0007
132	0.0056	0.0028	NaN	0.0028	0.0005	0.0015	0.0005	0.0003	0.0005	0.0006	0.0004	0.0002	0.0113	0.0117	0.0004	0	0.0148	0.0144	0.0089	0.0006	0	0.0004	0.0113	0.008	0.012	0.0005	0.0005	0.0003	0.0003	0.0003	NaN	0	0	0	0.0026	0.0057	0.0033	0.0012	0.002	0.0013
156	0	0	NaN	0	0	0	0	0	0	0	0	0	0.0113	0.0117	0	0	0.0148	0.0144	0.0089	0	0	0	0.0113	0.008	0.012	0	0	0	0	0	NaN	0	0	0	0	0	0	0	0	0
